# Supplementary material for: Isoform Sequencing Provides Insight Into Freezing Response of Common Wheat (Triticum aestivum L.)
Source: Front Genet. 2020 Jun 11;11:462. doi: 10.3389/fgene.2020.00462 (PMC7300213; doi:10.3389/fgene.2020.00462)
Supplement: Supplementary file 3 [file Table_1.XLSX]

## Sheet: Sheet1
Supplementary Table 1. Primer sequences of 8 genes used for qRT-PCR validation.
Gene Name	Forward Primer (5'-3')	Reverse Primer (5'-3')					RNA-seq	qPCR
TaCBF4b	CACGTCCAGCGACTTGTTG	TGTAGACGCCGCTGTATTCG	TraesCS5B02G311500		-3.42236		-3.42236	-6
TaCBF16b	AACAAACCGAAGCTGTTCCCT	CAAGCAGCGATGTCCTTTCGT	TraesCS5B02G312100		-6.50779		-6.50779	-2.4
TaICE1d	AAGGAGGGTTGGAGTTGCAG	CGCCTCCGACGTGAGGTA	1.29947		1.29947		1.29947	3.5
TaCOR3b	GGATCATAGCCCTCTTTTCGTT	CTTTGCATACACTGGACGAAG	TraesCS5A02G503900		4.49896		4.49896	5.4
TaCOR3d	CACCGCCAAATGAAGACCG	GCATCTTTGAATACACCGGACGA	TraesCS4D02G329400		2.53231		2.53231	1.7
Wcor413	TTCATCTACCCGGTCTGGGCCGTC	CCAGGAAACAAACTAAGACGTGACACC	TraesCS5B02G408300		2.29444		2.29444	1.9
Wcor15-2D	GATCCGCTCCAAACAGGTCA	TGGATGGGTGGGTAGGGTAG	TraesCS2D02G425300		7.16811		7.16811	5.6
Wcor18	GGAGGGGGTCAACGACTGGAA	TTAGAACACGGCCGTGATCTCG	TraesCS1D02G296500		3.77056		3.77056	4.4
Wcor615	CGCCAAATGAAGACCGCAAA	ACACCGGACGAAGTTACACC	TraesCS5A02G503800		1.40074		1.40074	2.7
Dehydrin WZY2	CAAGTTGCAGCCAAGTGAGC	TCATCCTCAGACGAGCTGGA	TraesCS6A02G350700		1.87145		1.87145	3.5
TaPYL4	TGGAGATCCTGGACGACGAGCG	TTGCACTTGACGATGGTGTCCACG	TraesCS2A02G089400		1.537		1.537	3.3
TaPP2C112	TGTGCCGCGATTCTTCAGCTTG	CCCTTCTATCCTGCTCAACTCCTCCACC	TraesCS3D02G212100		2.811		2.811	4.2
TaSnRK2.1	CGCAGAAACCTGGCGATAAC	GCACACGAAATCCCCGCT	TraesCS2A02G303900		1.5019		1.5019	0.8
TaSnRK2.2	GAGGACAGCGGCGACTTTG	AGTTGCCCGAGCCTATGTCC	TraesCS2A02G163800		3.42684		3.42684	7.9
TaSnRK2.5	GGTCGGGCAACTTCGGG	GGTGCGTGGGCGTGAGC	TraesCS2D02G577000		-1.66693		-1.66693	-4.3
Actin	CCTCTCTGCGCCAATCGT	TCAGCCGAGCGGGAAATTGT
