# Supplementary material for: Isoform Sequencing Provides Insight Into Freezing Response of Common Wheat (Triticum aestivum L.)
Source: Front Genet. 2020 Jun 11;11:462. doi: 10.3389/fgene.2020.00462 (PMC7300213; doi:10.3389/fgene.2020.00462)
Supplement: Supplementary file 4 [file Table_2.XLSX]

## Sheet: novel loci
Supplementaral Table S2-1. Novel isoforms discovered by iso-seq.
GeneID	Chromosome	Start	End	Strand		Isoforms	Gene_id	{nr}	{SwissProt}	{KEGG}	{KOG}	{GO}	{nt}	{pfam}
Novelgene0001	1A	1159224	1159737	+	Control sample	2	Novelgene0001	{EMS48529.1; hypothetical protein TRIUR3_00699 [Triticum urartu]}	{NA}	{ats:F775_03681; K16284 SIS3 E3 ubiquitin-protein ligase SIS3 2.3.2.27 -}	{NA}	{NA}	{AK332821.1; Triticum aestivum cDNA, clone: WT004_P09, cultivar: Chinese Spring}	{NA}
Novelgene0002	1A	1209837	1210386	+	Control sample	1	Novelgene0002	{EMT32299.1; hypothetical protein F775_18614 [Aegilops tauschii]}	{NA}	{ats:F775_18614; - - - - -}	{NA}	{NA}	{AK377145.1; Hordeum vulgare subsp. vulgare mRNA for predicted protein, complete cds, clone: NIASHv3149L09}	{NA}
Novelgene0003	1A	9355259	9356175	+	Cold treated sample	1	Novelgene0003	{BAJ90846.1; predicted protein [Hordeum vulgare subsp. vulgare]}	{sp|P93604|LRK10_WHEAT; Rust resistance kinase Lr10 OS=Triticum aestivum GN=LRK10 PE=2 SV=1}	{ats:F775_25323; - - - - -}	{At1g66920; KOG1187 Serine/threonine protein kinase T Signal transduction mechanisms ;}	{GO:0009103; lipopolysaccharide biosynthetic process; biological_process GO:0006468; protein phosphorylation; biological_process GO:0004672; protein kinase activity; molecular_function GO:0016773; phosphotransferase activity, alcohol group as acceptor; molecular_function GO:0005524; ATP binding; molecular_function GO:0016020; membrane; cellular_component}	{FJ447462.1; Triticum aestivum cultivar Glenlea clone TaBAC703A9, complete sequence}	{PF00069:Protein kinase domain PF07714:Protein tyrosine kinase PF06293:Lipopolysaccharide kinase (Kdo/WaaP) family}
Novelgene0004	1A	9549056	9549764	+	Control sample	1	Novelgene0004	{AAK20741.1; TAK33 [Triticum aestivum]}	{sp|P93604|LRK10_WHEAT; Rust resistance kinase Lr10 OS=Triticum aestivum GN=LRK10 PE=2 SV=1}	{ats:F775_25323; - - - - -}	{At1g66930; KOG1187 Serine/threonine protein kinase T Signal transduction mechanisms ;}	{GO:0004672; protein kinase activity; molecular_function GO:0005524; ATP binding; molecular_function GO:0006468; protein phosphorylation; biological_process}	{AF325196.1; Triticum aestivum PST19 (Pst19), LRR19 (Lrr19), TAK19-1 (Tak19-1), and LRK19 (Lrk19) genes, complete cds}	{PF07714:Protein tyrosine kinase PF00069:Protein kinase domain}
Novelgene0005	1A	9586730	9587034	+	Control sample	1	Novelgene0005	{NA}	{NA}	{NA}	{NA}	{NA}	{AK332565.1; Triticum aestivum cDNA, clone: WT004_E20, cultivar: Chinese Spring}	{NA}
Novelgene0006	1A	10131456	10132367	+	Control sample	1	Novelgene0006	{NA}	{NA}	{NA}	{NA}	{NA}	{HG670306.1; Triticum aestivum chromosome 3B, genomic scaffold, cultivar Chinese Spring}	{NA}
Novelgene0007	1A	13861224	13861855	+	Cold treated sample	1	Novelgene0007	{EMT23201.1; hypothetical protein F775_02809 [Aegilops tauschii]}	{sp|O22283|RHC2A_ARATH; Probable E3 ubiquitin-protein ligase RHC2A OS=Arabidopsis thaliana GN=RHC2A PE=2 SV=1}	{sita:101777249; - - - - -}	{At2g39720; KOG0800 FOG: Predicted E3 ubiquitin ligase O Posttranslational modification, protein turnover, chaperones ;}	{NA}	{XM_003569054.3; PREDICTED: Brachypodium distachyon E3 ubiquitin-protein ligase RING1-like (LOC100825919), mRNA}	{NA}
Novelgene0008	1A	14497774	14498615	+	Control sample	1	Novelgene0008	{NA}	{NA}	{NA}	{NA}	{NA}	{AK330886.1; Triticum aestivum cDNA, clone: SET5_I23, cultivar: Chinese Spring}	{NA}
Novelgene0009	1A	15374585	15375793	+	Control sample	1	Novelgene0009	{EMS46539.1; hypothetical protein TRIUR3_14377 [Triticum urartu]}	{NA}	{NA}	{NA}	{NA}	{HG670306.1; Triticum aestivum chromosome 3B, genomic scaffold, cultivar Chinese Spring}	{NA}
Novelgene0010	1A	15438278	15439119	+	Control sample	1	Novelgene0010	{EMS59361.1; hypothetical protein TRIUR3_13725 [Triticum urartu]}	{sp|Q9M0U6|FBL22_ARATH; Putative F-box/LRR-repeat protein 22 OS=Arabidopsis thaliana GN=FBL22 PE=4 SV=1}	{sita:101754767; - - - - -}	{At4g05490; KOG1947 Leucine rich repeat proteins, some proteins contain F-box R General function prediction only ;}	{GO:0005515; protein binding; molecular_function}	{AK330885.1; Triticum aestivum cDNA, clone: SET5_I22, cultivar: Chinese Spring}	{PF00560:Leucine Rich Repeat}
Novelgene0011	1A	19449295	19450154	+	Control sample	1	Novelgene0011	{NA}	{NA}	{NA}	{NA}	{NA}	{NA}	{NA}
Novelgene0012	1A	20738373	20740839	+	Cold treated sample	1	Novelgene0012	{NA}	{NA}	{NA}	{NA}	{NA}	{HG670306.1; Triticum aestivum chromosome 3B, genomic scaffold, cultivar Chinese Spring}	{NA}
Novelgene0013	1A	21985256	21985958	+	Control sample	1	Novelgene0013	{EMT33324.1; 3-ketoacyl-CoA synthase 12 [Aegilops tauschii]}	{sp|Q9SIB2|KCS12_ARATH; 3-ketoacyl-CoA synthase 12 OS=Arabidopsis thaliana GN=KCS12 PE=2 SV=1}	{ats:F775_16381; K15397 KCS 3-ketoacyl-CoA synthase 2.3.1.199 ko00062; Metabolism; Lipid metabolism; Fatty acid elongation}	{NA}	{GO:0016747; transferase activity, transferring acyl groups other than amino-acyl groups; molecular_function GO:0004421; hydroxymethylglutaryl-CoA synthase activity; molecular_function GO:0008610; lipid biosynthetic process; biological_process GO:0008299; isoprenoid biosynthetic process; biological_process GO:0016746; transferase activity, transferring acyl groups; molecular_function}	{XM_003557763.3; PREDICTED: Brachypodium distachyon 3-ketoacyl-CoA synthase 12-like (LOC100831069), mRNA}	{PF02797:Chalcone and stilbene synthases, C-terminal domain PF08540:Hydroxymethylglutaryl-coenzyme A synthase C terminal PF08541:3-Oxoacyl-[acyl-carrier-protein (ACP)] synthase III C terminal }
Novelgene0014	1A	23966073	23966605	+	Control sample	1	Novelgene0014	{EMT02300.1; hypothetical protein F775_31136 [Aegilops tauschii]}	{NA}	{obr:102708591; K13115 CCDC130 coiled-coil domain-containing protein 130 - -}	{At1g25682; KOG2990 C2C2-type Zn-finger protein S Function unknown ;}	{NA}	{AF498270.1; Haynaldia villosa clone kong36 mRNA}	{NA}
Novelgene0015	1A	28757100	28758061	+	Cold treated sample	1	Novelgene0015	{EMS63834.1; Calcium-transporting ATPase 4, endoplasmic reticulum-type [Triticum urartu]}	{sp|Q9XES1|ECA4_ARATH; Calcium-transporting ATPase 4, endoplasmic reticulum-type OS=Arabidopsis thaliana GN=ECA4 PE=2 SV=2}	{sita:101757800; K01537 E3.6.3.8 Ca2+-transporting ATPase 3.6.3.8 -}	{At1g07810; KOG0202 Ca2+ transporting ATPase P Inorganic ion transport and metabolism ;}	{NA}	{AK365503.1; Hordeum vulgare subsp. vulgare mRNA for predicted protein, complete cds, clone: NIASHv2034K20}	{NA}
Novelgene0016	1A	33361743	33365722	+	Control sample	3	Novelgene0016	{NA}	{NA}	{NA}	{NA}	{NA}	{AK252304.1; Hordeum vulgare subsp. vulgare cDNA clone: FLbaf150m21, mRNA sequence}	{NA}
Novelgene0017	1A	34918645	34919520	+	Cold treated sample	1	Novelgene0017	{EMT22596.1; hypothetical protein F775_24034 [Aegilops tauschii]}	{NA}	{NA}	{NA}	{NA}	{HG670306.1; Triticum aestivum chromosome 3B, genomic scaffold, cultivar Chinese Spring}	{NA}
Novelgene0018	1A	38728801	38729473	+	Cold treated sample	2	Novelgene0018	{EMS65666.1; Floral homeotic protein APETALA 2 [Triticum urartu]}	{NA}	{NA}	{NA}	{NA}	{KT439187.1; Triticum aestivum cultivar Spark target of EAT1-B1 (TOE1-B1) gene, complete cds}	{NA}
Novelgene0019	1A	46234218	46239986	+	Control sample	3	Novelgene0019	{EMS68430.1; hypothetical protein TRIUR3_15650 [Triticum urartu]}	{sp|Q9LZY0|MA654_ARATH; 65-kDa microtubule-associated protein 4 OS=Arabidopsis thaliana GN=MAP65-4 PE=1 SV=2}	{obr:102700583; K16732 PRC1 protein regulator of cytokinesis 1 - -}	{At3g60840; KOG4302 Microtubule-associated protein essential for anaphase spindle elongation DZ Cell cycle control, cell division, chromosome partitioning ; Cytoskeleton ;}	{GO:0042729; DASH complex; cellular_component GO:0008608; attachment of spindle microtubules to kinetochore; biological_process GO:0072686; mitotic spindle; cellular_component}	{HG670306.1; Triticum aestivum chromosome 3B, genomic scaffold, cultivar Chinese Spring}	{PF08655:DASH complex subunit Ask1}
Novelgene0020	1A	47789378	47791878	+	Control sample	3	Novelgene0020	{XP_008650257.1; PREDICTED: uncharacterized protein LOC103631014, partial [Zea mays]}	{NA}	{bdi:104582352; - - - - -}	{NA}	{GO:0005634; nucleus; cellular_component GO:0003676; nucleic acid binding; molecular_function GO:0008270; zinc ion binding; molecular_function}	{NA}	{PF00098:Zinc knuckle PF06862:Utp25, U3 small nucleolar RNA-associated SSU processome protein 25}
Novelgene0021	1A	49251402	49252512	+	Control sample	1	Novelgene0021	{EMT32082.1; hypothetical protein F775_09789 [Aegilops tauschii]}	{sp|Q9M219|MTEFH_ARATH; Transcription termination factor MTEF18, mitochondrial OS=Arabidopsis thaliana GN=MTERF18 PE=1 SV=1}	{ats:F775_09789; - - - - -}	{At5g06810; KOG1267 Mitochondrial transcription termination factor, mTERF KR Transcription ; General function prediction only ;}	{NA}	{AK334671.1; Triticum aestivum cDNA, clone: WT010_K14, cultivar: Chinese Spring}	{NA}
Novelgene0022	1A	49525071	49527231	+	Control sample	3	Novelgene0022	{EMT26446.1; Nuclear receptor corepressor 1 [Aegilops tauschii]}	{NA}	{ats:F775_05972; K04650 NCOR1, N-CoR nuclear receptor co-repressor 1 - ko04919; Organismal Systems; Endocrine system; Thyroid hormone signaling pathway | ko05202; Human Diseases; Cancers: Overview; Transcriptional misregulation in cancer | ko01522; Human Diseases; Drug resistance: Antineoplastic; Endocrine resistance}	{NA}	{NA}	{XM_010233500.2; PREDICTED: Brachypodium distachyon uncharacterized LOC100825285 (LOC100825285), mRNA}	{NA}
Novelgene0023	1A	50168160	50169201	+	Control sample	2	Novelgene0023	{EMS45227.1; hypothetical protein TRIUR3_20427 [Triticum urartu]}	{NA}	{NA}	{NA}	{NA}	{HG670306.1; Triticum aestivum chromosome 3B, genomic scaffold, cultivar Chinese Spring}	{NA}
Novelgene0024	1A	50837409	50838094	+	Control sample	1	Novelgene0024	{EMS52561.1; hypothetical protein TRIUR3_30953 [Triticum urartu]}	{NA}	{ats:F775_18064; - - - - -}	{NA}	{NA}	{NA}	{NA}
Novelgene0025	1A	52056079	52056503	+	Cold treated sample	1	Novelgene0025	{EMT14266.1; ADP-ribosylation factor-related protein 1 [Aegilops tauschii]}	{NA}	{bdi:100821180; K07952 ARFRP1 ADP-ribosylation factor related protein 1 - -}	{NA}	{NA}	{AK361000.1; Hordeum vulgare subsp. vulgare mRNA for predicted protein, complete cds, clone: NIASHv1130F16}	{NA}
Novelgene0026	1A	52236015	52237518	+	Control sample	2	Novelgene0026	{BAJ85784.1; predicted protein [Hordeum vulgare subsp. vulgare]}	{sp|Q688R3|C3H33_ORYSJ; Zinc finger CCCH domain-containing protein 33 OS=Oryza sativa subsp. japonica GN=Os05g0128200 PE=2 SV=1}	{sita:101785209; - - - - -}	{At5g58620; KOG1595 CCCH-type Zn-finger protein R General function prediction only ;}	{GO:0046872; metal ion binding; molecular_function}	{AK335344.1; Triticum aestivum cDNA, clone: WT012_K19, cultivar: Chinese Spring}	{PF00642:Zinc finger C-x8-C-x5-C-x3-H type (and similar)}
Novelgene0027	1A	52564113	52566271	+	Cold treated sample	1	Novelgene0027	{EMS45153.1; hypothetical protein TRIUR3_29513 [Triticum urartu]}	{NA}	{ats:F775_22863; - - - - -}	{NA}	{GO:0005634; nucleus; cellular_component GO:0045893; positive regulation of transcription, DNA-dependent; biological_process}	{XM_010238358.1; PREDICTED: Brachypodium distachyon L10-interacting MYB domain-containing protein-like (LOC100833285), mRNA}	{PF04814:Hepatocyte nuclear factor 1 (HNF-1), N terminus}
Novelgene0028	1A	53568072	53568718	+	Cold treated sample	1	Novelgene0028	{EMS64145.1; Polyglutamine-binding protein 1 [Triticum urartu]}	{NA}	{ats:F775_01781; K20098 ERCC6L2 DNA excision repair protein ERCC-6-like 2 3.6.4.- -}	{NA}	{NA}	{HG670306.1; Triticum aestivum chromosome 3B, genomic scaffold, cultivar Chinese Spring}	{NA}
Novelgene0029	1A	54074828	54076444	+	Cold treated sample	3	Novelgene0029	{EMT17320.1; Metal tolerance protein 1 [Aegilops tauschii]}	{sp|Q688R1|MTP1_ORYSJ; Metal tolerance protein 1 OS=Oryza sativa subsp. japonica GN=MTP1 PE=2 SV=1}	{sita:101786284; K14689 SLC30A2, ZNT2 solute carrier family 30 (zinc transporter), member 2 - -}	{At2g46800; KOG1482 Zn2+ transporter P Inorganic ion transport and metabolism ;}	{GO:0016874; ligase activity; molecular_function GO:0008324; cation transmembrane transporter activity; molecular_function GO:0055085; transmembrane transport; biological_process GO:0016020; membrane; cellular_component GO:0016021; integral to membrane; cellular_component GO:0046873; metal ion transmembrane transporter activity; molecular_function GO:0006812; cation transport; biological_process …	{AK331344.1; Triticum aestivum cDNA, clone: WT007_E07, cultivar: Chinese Spring}	{PF02934:GatB/GatE catalytic domain PF01545:Cation efflux family PF02535:ZIP Zinc transporter}
Novelgene0030	1A	65758585	65759653	+	Cold treated sample	1	Novelgene0030	{NA}	{NA}	{NA}	{NA}	{GO:0005524; ATP binding; molecular_function GO:0004674; protein serine/threonine kinase activity; molecular_function GO:0000287; magnesium ion binding; molecular_function GO:0006468; protein phosphorylation; biological_process GO:0016021; integral to membrane; cellular_component}	{HG670306.1; Triticum aestivum chromosome 3B, genomic scaffold, cultivar Chinese Spring}	{PF08926:Domain of unknown function (DUF1908) PF01679:Proteolipid membrane potential modulator}
Novelgene0031	1A	71076051	71076679	+	Control sample	1	Novelgene0031	{BAJ86448.1; predicted protein [Hordeum vulgare subsp. vulgare]}	{NA}	{ats:F775_14694; - - - - -}	{NA}	{NA}	{AK355229.1; Hordeum vulgare subsp. vulgare mRNA for predicted protein, complete cds, clone: NIASHv1017N03}	{NA}
Novelgene0032	1A	71548290	71548944	+	Control sample	2	Novelgene0032	{BAK01758.1; predicted protein [Hordeum vulgare subsp. vulgare]}	{NA}	{bdi:100835223; - - - - -}	{NA}	{NA}	{AK369961.1; Hordeum vulgare subsp. vulgare mRNA for predicted protein, complete cds, clone: NIASHv2102C07}	{NA}
Novelgene0033	1A	74016905	74030868	+	Control sample	1	Novelgene0033	{NA}	{NA}	{NA}	{NA}	{NA}	{NA}	{NA}
Novelgene0034	1A	76485954	76486718	+	Cold treated sample	1	Novelgene0034	{EMS60044.1; putative E3 ubiquitin-protein ligase XBOS34 [Triticum urartu]}	{sp|Q7XI08|XB34_ORYSJ; Probable E3 ubiquitin-protein ligase XBOS34 OS=Oryza sativa subsp. japonica GN=XBOS34 PE=2 SV=1}	{bdi:100820980; - - - - -}	{NA}	{GO:0005515; protein binding; molecular_function GO:0046872; metal ion binding; molecular_function GO:0008270; zinc ion binding; molecular_function}	{AK331453.1; Triticum aestivum cDNA, clone: WT007_I15, cultivar: Chinese Spring}	{PF13639:Ring finger domain PF14634:zinc-RING finger domain PF00097:Zinc finger, C3HC4 type (RING finger)}
Novelgene0035	1A	77556436	77565961	+	Control sample	1	Novelgene0035	{BAK05062.1; predicted protein [Hordeum vulgare subsp. vulgare]}	{sp|P15268|MOSA_MAIZE; Autonomous transposable element EN-1 mosaic protein OS=Zea mays PE=2 SV=1}	{zma:103648477; - - - - -}	{NA}	{NA}	{HG670306.1; Triticum aestivum chromosome 3B, genomic scaffold, cultivar Chinese Spring}	{NA}
Novelgene0036	1A	78963276	78964505	+	Control sample	3	Novelgene0036	{BAK00849.1; predicted protein [Hordeum vulgare subsp. vulgare]}	{sp|Q9FR99|ACCO_MUSAC; 1-aminocyclopropane-1-carboxylate oxidase OS=Musa acuminata GN=MAO1B PE=3 SV=1}	{bdi:100826347; K05933 E1.14.17.4 aminocyclopropanecarboxylate oxidase 1.14.17.4 ko00270; Metabolism; Amino acid metabolism; Cysteine and methionine metabolism}	{At1g77330; KOG0143 Iron/ascorbate family oxidoreductases QR Secondary metabolites biosynthesis, transport and catabolism ; General function prediction only ;}	{GO:0016491; oxidoreductase activity; molecular_function GO:0055114; oxidation-reduction process; biological_process GO:0016706; oxidoreductase activity, acting on paired donors, with incorporation or reduction of molecular oxygen, 2-oxoglutarate as one donor, and incorporation of one atom each of oxygen into both donors; molecular_function}	{AK330561.1; Triticum aestivum cDNA, clone: SET4_M02, cultivar: Chinese Spring}	{PF03171:2OG-Fe(II) oxygenase superfamily}
Novelgene0037	1A	79698070	79698597	+	Cold treated sample	1	Novelgene0037	{NA}	{NA}	{NA}	{NA}	{NA}	{AK332446.1; Triticum aestivum cDNA, clone: WT004_A02, cultivar: Chinese Spring}	{NA}
Novelgene0039	1A	82947345	82948159	+	Control sample	2	Novelgene0039	{EMS47226.1; hypothetical protein TRIUR3_32567 [Triticum urartu]}	{sp|Q0DKP3|TIR1A_ORYSJ; Transport inhibitor response 1-like protein Os05g0150500 OS=Oryza sativa subsp. japonica GN=Os05g0150500 PE=2 SV=2}	{sita:101777808; K14485 TIR1 transport inhibitor response 1 - ko04075; Environmental Information Processing; Signal transduction; Plant hormone signal transduction}	{At3g62980; KOG1947 Leucine rich repeat proteins, some proteins contain F-box R General function prediction only ;}	{GO:0005515; protein binding; molecular_function GO:0016021; integral to membrane; cellular_component GO:0055085; transmembrane transport; biological_process}	{AK374159.1; Hordeum vulgare subsp. vulgare mRNA for predicted protein, complete cds, clone: NIASHv3056H09}	{PF00560:Leucine Rich Repeat PF03547:Membrane transport protein}
Novelgene0040	1A	85344168	85344756	+	Control sample	1	Novelgene0040	{EMS49926.1; 40S ribosomal protein S4 [Triticum urartu]}	{sp|P49398|RS4_ORYSJ; 40S ribosomal protein S4 OS=Oryza sativa subsp. japonica GN=RPS4 PE=2 SV=3}	{ats:F775_29120; K02987 RP-S4e, RPS4 small subunit ribosomal protein S4e - ko03010; Genetic Information Processing; Translation; Ribosome}	{At5g58420; KOG0378 40S ribosomal protein S4 J Translation, ribosomal structure and biogenesis ;}	{NA}	{AK331097.1; Triticum aestivum cDNA, clone: SET6_C02, cultivar: Chinese Spring}	{NA}
Novelgene0041	1A	86639026	86639729	+	Control sample	1	Novelgene0041	{EMT02433.1; hypothetical protein F775_29174 [Aegilops tauschii]}	{sp|A2Y0H2|Y5513_ORYSI; REF/SRPP-like protein OsI_017815 OS=Oryza sativa subsp. indica GN=OsI_017815 PE=3 SV=1}	{sita:101774021; - - - - -}	{NA}	{NA}	{AK357391.1; Hordeum vulgare subsp. vulgare mRNA for predicted protein, complete cds, clone: NIASHv1052E11}	{NA}
Novelgene0042	1A	86644173	86647396	+	Control sample	2	Novelgene0042	{EMT02434.1; Translocase of chloroplast 159, chloroplastic [Aegilops tauschii]}	{sp|O81283|TC159_ARATH; Translocase of chloroplast 159, chloroplastic OS=Arabidopsis thaliana GN=TOC159 PE=1 SV=1}	{pda:103707491; - - - - -}	{NA}	{GO:0005525; GTP binding; molecular_function GO:0015093; ferrous iron transmembrane transporter activity; molecular_function GO:0005524; ATP binding; molecular_function GO:0016021; integral to membrane; cellular_component GO:0003924; GTPase activity; molecular_function GO:0015684; ferrous iron transport; biological_process GO:0007049; cell cycle; biological_process}	{AK371279.1; Hordeum vulgare subsp. vulgare mRNA for predicted protein, complete cds, clone: NIASHv2129J04}	{PF00350:Dynamin family PF00004:ATPase family associated with various cellular activities (AAA) PF02421:Ferrous iron transport protein B PF03193:Protein of unknown function, DUF258 PF01926:50S ribosome-binding GTPase PF04548:AIG1 family PF00735:Septin}
Novelgene0043	1A	89011503	89012647	+	Control sample	1	Novelgene0043	{NA}	{NA}	{NA}	{NA}	{NA}	{NA}	{NA}
Novelgene0044	1A	89438660	89439892	+	Control sample	1	Novelgene0044	{EMS65457.1; hypothetical protein TRIUR3_13660 [Triticum urartu]}	{NA}	{NA}	{NA}	{NA}	{HG670306.1; Triticum aestivum chromosome 3B, genomic scaffold, cultivar Chinese Spring}	{NA}
Novelgene0045	1A	93693623	93694326	+	Control sample	1	Novelgene0045	{EMS45808.1; Importin subunit alpha-1b [Triticum urartu]}	{NA}	{NA}	{NA}	{NA}	{BT009445.1; Triticum aestivum clone wlmk8.pk0008.e8:fis, full insert mRNA sequence}	{NA}
Novelgene0046	1A	95837495	95838891	+	Cold treated sample	1	Novelgene0046	{EMT28540.1; Protein FAR1-RELATED SEQUENCE 5 [Aegilops tauschii]}	{sp|Q9SZL8|FRS5_ARATH; Protein FAR1-RELATED SEQUENCE 5 OS=Arabidopsis thaliana GN=FRS5 PE=2 SV=1}	{ats:F775_00001; - - - - -}	{NA}	{GO:0003676; nucleic acid binding; molecular_function GO:0004803; transposase activity; molecular_function GO:0006313; transposition, DNA-mediated; biological_process GO:0003677; DNA binding; molecular_function}	{AF497474.1; Aegilops tauschii leucine-rich-like protein gene, partial cds; seed globulin (Glo-2) gene, complete cds; HMW-glutenin (Glu-Dty) gene, Glu-Dty-T2 allele, complete cds; and HMW-glutenin (HMW) gene, HMW-Dtx2 allele, complete cds}	{PF13742:OB-fold nucleic acid binding domain PF00872:Transposase, Mutator family}
Novelgene0047	1A	97181931	97184259	+	Cold treated sample	1	Novelgene0047	{CAH66946.1; B0809H07.1 [Oryza sativa Indica Group]}	{sp|P10978|POLX_TOBAC; Retrovirus-related Pol polyprotein from transposon TNT 1-94 OS=Nicotiana tabacum PE=2 SV=1}	{zma:103645963; - - - - -}	{At1g53810; KOG0017 FOG: Transposon-encoded proteins with TYA, reverse transcriptase, integrase domains in various combinations R General function prediction only ;}	{GO:0015074; DNA integration; biological_process GO:0008270; zinc ion binding; molecular_function GO:0003676; nucleic acid binding; molecular_function}	{NA}	{PF00665:Integrase core domain PF00098:Zinc knuckle}
Novelgene0048	1A	97863737	97864994	+	Control sample	1	Novelgene0048	{NA}	{NA}	{NA}	{NA}	{GO:0016042; lipid catabolic process; biological_process}	{AK330195.1; Triticum aestivum cDNA, clone: SET3_N20, cultivar: Chinese Spring}	{PF03893:Lipase 3 N-terminal region}
Novelgene0049	1A	98233142	98234667	+	Control sample	2	Novelgene0049	{EMT12280.1; hypothetical protein F775_10959 [Aegilops tauschii]}	{NA}	{ats:F775_19770; - - - - -}	{NA}	{NA}	{HG670306.1; Triticum aestivum chromosome 3B, genomic scaffold, cultivar Chinese Spring}	{NA}
Novelgene0051	1A	101763974	101765367	+	Control sample	2	Novelgene0051	{EMT22217.1; Dihydrolipoyl dehydrogenase 1, mitochondrial [Aegilops tauschii]}	{sp|Q9M5K2|DLDH2_ARATH; Dihydrolipoyl dehydrogenase 2, mitochondrial OS=Arabidopsis thaliana GN=LPD2 PE=1 SV=1}	{obr:102708656; K00382 DLD, lpd, pdhD dihydrolipoamide dehydrogenase 1.8.1.4 ko01200; Metabolism; Global and overview maps; Carbon metabolism | ko00010; Metabolism; Carbohydrate metabolism; Glycolysis / Gluconeogenesis | ko00020; Metabolism; Carbohydrate metabolism; Citrate cycle (TCA cycle) | ko00620; Metabolism; Carbohydrate metabolism; Pyruvate metabolism | ko00630; Metabolism; Carbohydrate me…	{At3g17240; KOG1335 Dihydrolipoamide dehydrogenase C Energy production and conversion ;}	{GO:0003857; 3-hydroxyacyl-CoA dehydrogenase activity; molecular_function GO:0006779; porphyrin biosynthetic process; biological_process GO:0016491; oxidoreductase activity; molecular_function GO:0016616; oxidoreductase activity, acting on the CH-OH group of donors, NAD or NADP as acceptor; molecular_function GO:0006631; fatty acid metabolic process; biological_process GO:0019354; siroheme biosyn…	{AK330954.1; Triticum aestivum cDNA, clone: SET5_L13, cultivar: Chinese Spring}	{PF02737:3-hydroxyacyl-CoA dehydrogenase, NAD binding domain PF13241:Putative NAD(P)-binding PF03721:UDP-glucose/GDP-mannose dehydrogenase family, NAD binding domain PF07992:Pyridine nucleotide-disulphide oxidoreductase PF01266:FAD dependent oxidoreductase PF00070:Pyridine nucleotide-disulphide oxidoreductase PF02852:Pyridine nucleotide-disulphide oxidoreductase, dimerisation domain}
Novelgene0052	1A	105907872	105908680	+	Cold treated sample	1	Novelgene0052	{NA}	{NA}	{NA}	{NA}	{NA}	{AK362219.1; Hordeum vulgare subsp. vulgare mRNA for predicted protein, complete cds, clone: NIASHv2003H05}	{NA}
Novelgene0053	1A	107107367	107108977	+	Cold treated sample	1	Novelgene0053	{EMS65020.1; Receptor-like protein kinase HERK 1 [Triticum urartu]}	{sp|Q9LX66|HERK_ARATH; Receptor-like protein kinase HERK 1 OS=Arabidopsis thaliana GN=HERK1 PE=1 SV=1}	{sita:101757397; - - - - -}	{At3g46290; KOG1187 Serine/threonine protein kinase T Signal transduction mechanisms ;}	{GO:0005524; ATP binding; molecular_function GO:0004672; protein kinase activity; molecular_function GO:0006468; protein phosphorylation; biological_process}	{AK249389.1; Hordeum vulgare subsp. vulgare cDNA clone: FLbaf28k10, mRNA sequence}	{PF00069:Protein kinase domain PF07714:Protein tyrosine kinase}
Novelgene0054	1A	113877739	113879517	+	Cold treated sample	2	Novelgene0054	{EMS67672.1; hypothetical protein TRIUR3_12620 [Triticum urartu]}	{sp|Q84VY2|NET4B_ARATH; Protein NETWORKED 4B OS=Arabidopsis thaliana GN=NET4B PE=2 SV=1}	{sita:101780636; - - - - -}	{NA}	{GO:0009790; embryo development; biological_process GO:0005102; receptor binding; molecular_function GO:0003774; motor activity; molecular_function GO:0005102; receptor binding; molecular_function GO:0006606; protein import into nucleus; biological_process GO:0045502; dynein binding; molecular_function GO:0010508; positive regulation of autophagy; biological_process GO:0005577; fibrinogen complex…	{AK331383.1; Triticum aestivum cDNA, clone: WT007_F19, cultivar: Chinese Spring}	{PF02158:Neuregulin family PF07926:TPR/MLP1/MLP2-like protein PF01576:Myosin tail PF10186:Vacuolar sorting 38 and autophagy-related subunit 14 PF00038:Intermediate filament protein PF13851:Growth-arrest specific micro-tubule binding PF10473:Leucine-rich repeats of kinetochore protein Cenp-F/LEK1 PF05557:Mitotic checkpoint protein PF08702:Fibrinogen alpha/beta chain family}
Novelgene0055	1A	115364320	115367017	+	Cold treated sample	1	Novelgene0055	{CDJ26454.1; unnamed protein product [Triticum aestivum]}	{sp|Q38859|NRPBB_ARATH; DNA-directed RNA polymerases II, IV and V subunit 11 OS=Arabidopsis thaliana GN=NRPB11 PE=1 SV=1}	{obr:102703667; K03008 RPB11, POLR2J DNA-directed RNA polymerase II subunit RPB11 - ko00230; Metabolism; Nucleotide metabolism; Purine metabolism | ko00240; Metabolism; Nucleotide metabolism; Pyrimidine metabolism | ko03020; Genetic Information Processing; Transcription; RNA polymerase | ko05016; Human Diseases; Neurodegenerative diseases; Huntington's disease | ko05169; Human Diseases; Infectiou…	{At3g52090; KOG4392 RNA polymerase, subunit L K Transcription ;}	{NA}	{AK375096.1; Hordeum vulgare subsp. vulgare mRNA for predicted protein, complete cds, clone: NIASHv3085F11}	{NA}
Novelgene0056	1A	118288456	118289286	+	Control sample	1	Novelgene0056	{NA}	{NA}	{NA}	{NA}	{NA}	{NA}	{NA}
Novelgene0057	1A	121129176	121129588	+	Control sample	1	Novelgene0057	{AFK12205.1; metallothionein [Hordeum vulgare]}	{sp|P43400|MT1_WHEAT; Metallothionein-like protein 1 OS=Triticum aestivum GN=ALI1 PE=2 SV=1}	{NA}	{NA}	{GO:0046872; metal ion binding; molecular_function GO:0008270; zinc ion binding; molecular_function}	{L11879.1; Triticum aestivum metallothionein-like protein (wali1) mRNA, complete cds}	{PF01439:Metallothionein PF02068:Plant PEC family metallothionein}
Novelgene0058	1A	121133227	121134139	+	Control sample	1	Novelgene0058	{EMS62002.1; GTPase obg [Triticum urartu]}	{sp|Q2QZ37|OBGM_ORYSJ; Probable GTP-binding protein OBGM, mitochondrial OS=Oryza sativa subsp. japonica GN=OBGM PE=2 SV=1}	{sita:101760915; - - - - -}	{At1g07620_2; KOG1489 Predicted GTP-binding protein (ODN superfamily) R General function prediction only ;}	{GO:0005525; GTP binding; molecular_function GO:0015093; ferrous iron transmembrane transporter activity; molecular_function GO:0005524; ATP binding; molecular_function GO:0016021; integral to membrane; cellular_component GO:0003924; GTPase activity; molecular_function GO:0016887; ATPase activity; molecular_function GO:0015684; ferrous iron transport; biological_process}	{AK331593.1; Triticum aestivum cDNA, clone: WT007_O05, cultivar: Chinese Spring}	{PF00350:Dynamin family PF02421:Ferrous iron transport protein B PF00025:ADP-ribosylation factor family PF01926:50S ribosome-binding GTPase PF00005:ABC transporter}
Novelgene0059	1A	129003155	129004475	+	Control sample	2	Novelgene0059	{BAJ99437.1; predicted protein, partial [Hordeum vulgare subsp. vulgare]}	{sp|Q0DKA5|AT7_ORYSJ; Acyl transferase 7 OS=Oryza sativa subsp. japonica GN=AT7 PE=2 SV=1}	{dosa:Os01t0179000-01; - - - - -}	{NA}	{GO:0016747; transferase activity, transferring acyl groups other than amino-acyl groups; molecular_function GO:0004017; adenylate kinase activity; molecular_function}	{AK368234.1; Hordeum vulgare subsp. vulgare mRNA for predicted protein, partial cds, clone: NIASHv2070L11}	{PF05191:Adenylate kinase, active site lid PF02458:Transferase family}
Novelgene0060	1A	131964035	131965704	+	Cold treated sample	1	Novelgene0060	{EMS51905.1; hypothetical protein TRIUR3_29935 [Triticum urartu]}	{sp|P93203|MFP1_SOLLC; MAR-binding filament-like protein 1 OS=Solanum lycopersicum GN=MFP1 PE=1 SV=1}	{bdi:100827057; - - - - -}	{NA}	{GO:0044780; NA GO:0003899; DNA-directed RNA polymerase activity; molecular_function GO:0005515; protein binding; molecular_function GO:0042073; intraflagellar transport; biological_process GO:0006351; transcription, DNA-dependent; biological_process}	{AK330485.1; Triticum aestivum cDNA, clone: SET4_J03, cultivar: Chinese Spring}	{PF10385:RNA polymerase beta subunit external 1 domain PF00435:Spectrin repeat PF12317:Intraflagellar transport complex B protein 46 C terminal PF05130:FlgN protein}
Novelgene0061	1A	135968226	135968987	+	Cold treated sample	2	Novelgene0061	{XP_003566469.1; PREDICTED: putative nuclease HARBI1 [Brachypodium distachyon]}	{NA}	{sita:101757017; - - - - -}	{At5g12010; KOG4585 Predicted transposase L Replication, recombination and repair ;}	{NA}	{AK252723.1; Hordeum vulgare subsp. vulgare cDNA clone: FLbaf166f10, mRNA sequence}	{NA}
Novelgene0062	1A	138258550	138268007	+	Cold treated sample	1	Novelgene0062	{NA}	{NA}	{NA}	{NA}	{NA}	{NA}	{NA}
Novelgene0063	1A	142890170	142892566	+	Control sample	1	Novelgene0063	{NA}	{NA}	{NA}	{NA}	{NA}	{HG670306.1; Triticum aestivum chromosome 3B, genomic scaffold, cultivar Chinese Spring}	{NA}
Novelgene0064	1A	145195144	145197171	+	Cold treated sample	1	Novelgene0064	{NA}	{NA}	{NA}	{NA}	{NA}	{HG670306.1; Triticum aestivum chromosome 3B, genomic scaffold, cultivar Chinese Spring}	{NA}
Novelgene0065	1A	147345656	147348404	+	Cold treated sample	3	Novelgene0065	{EMT32376.1; Patatin group A-3 [Aegilops tauschii]}	{sp|A2YW91|PLP2_ORYSI; Patatin-like protein 2 OS=Oryza sativa subsp. indica GN=PLP2 PE=3 SV=1}	{ats:F775_17582; - - - - -}	{At4g37060; KOG0513 Ca2+-independent phospholipase A2 I Lipid transport and metabolism ;}	{GO:0005784; Sec61 translocon complex; cellular_component GO:0006613; cotranslational protein targeting to membrane; biological_process GO:0030176; integral to endoplasmic reticulum membrane; cellular_component}	{HG670306.1; Triticum aestivum chromosome 3B, genomic scaffold, cultivar Chinese Spring}	{PF07074:Translocon-associated protein, gamma subunit (TRAP-gamma)}
Novelgene0066	1A	155078760	155082943	+	Control sample	4	Novelgene0066	{XP_014753620.1; PREDICTED: putative protein FAR1-RELATED SEQUENCE 10 [Brachypodium distachyon]}	{sp|Q6NQJ7|FRS4_ARATH; Protein FAR1-RELATED SEQUENCE 4 OS=Arabidopsis thaliana GN=FRS4 PE=2 SV=2}	{bdi:100828746; - - - - -}	{NA}	{GO:0000166; nucleotide binding; molecular_function GO:0015833; peptide transport; biological_process GO:0005524; ATP binding; molecular_function GO:0008270; zinc ion binding; molecular_function}	{HG670306.1; Triticum aestivum chromosome 3B, genomic scaffold, cultivar Chinese Spring}	{PF04434:SWIM zinc finger PF08352:Oligopeptide/dipeptide transporter, C-terminal region}
Novelgene0067	1A	163624638	163625900	+	Cold treated sample	1	Novelgene0067	{EMS56923.1; hypothetical protein TRIUR3_28985 [Triticum urartu]}	{NA}	{NA}	{NA}	{NA}	{HG670306.1; Triticum aestivum chromosome 3B, genomic scaffold, cultivar Chinese Spring}	{NA}
Novelgene0068	1A	171006781	171007516	+	Control sample	1	Novelgene0068	{EMS66118.1; hypothetical protein TRIUR3_17389 [Triticum urartu]}	{NA}	{ats:F775_01696; - - - - -}	{NA}	{NA}	{XM_003573796.3; PREDICTED: Brachypodium distachyon uncharacterized LOC100822972 (LOC100822972), mRNA}	{NA}
Novelgene0069	1A	171453548	171455367	+	Cold treated sample	3	Novelgene0069	{EMT27311.1; hypothetical protein F775_03609 [Aegilops tauschii]}	{NA}	{ats:F775_03609; - - - - -}	{NA}	{GO:0016021; integral to membrane; cellular_component GO:0033227; dsRNA transport; biological_process GO:0051033; RNA transmembrane transporter activity; molecular_function GO:0008855; exodeoxyribonuclease VII activity; molecular_function GO:0016020; membrane; cellular_component}	{XM_004983046.2; PREDICTED: Setaria italica uncharacterized LOC101785908 (LOC101785908), mRNA}	{PF02601:Exonuclease VII, large subunit PF02487:CLN3 protein PF13965:dsRNA-gated channel SID-1}
Novelgene0071	1A	177479465	177480356	+	Control sample	1	Novelgene0071	{EMS51093.1; hypothetical protein TRIUR3_21278 [Triticum urartu]}	{NA}	{NA}	{NA}	{NA}	{NA}	{NA}
Novelgene0072	1A	177482012	177482771	+	Control sample	1	Novelgene0072	{NA}	{NA}	{NA}	{NA}	{NA}	{NA}	{NA}
Novelgene0073	1A	185141264	185141924	+	Control sample	2	Novelgene0073	{EMS50275.1; Stromal 70 kDa heat shock-related protein, chloroplastic [Triticum urartu]}	{sp|Q9STW6|HSP7F_ARATH; Heat shock 70 kDa protein 6, chloroplastic OS=Arabidopsis thaliana GN=HSP70-6 PE=1 SV=1}	{sita:101770657; K03283 HSPA1_8 heat shock 70kDa protein 1/8 - ko03040; Genetic Information Processing; Transcription; Spliceosome | ko04141; Genetic Information Processing; Folding, sorting and degradation; Protein processing in endoplasmic reticulum | ko04010; Environmental Information Processing; Signal transduction; MAPK signaling pathway | ko04144; Cellular Processes; Transport and catabolis…	{At4g24280; KOG0102 Molecular chaperones mortalin/PBP74/GRP75, HSP70 superfamily O Posttranslational modification, protein turnover, chaperones ;}	{NA}	{AK332587.1; Triticum aestivum cDNA, clone: WT004_F17, cultivar: Chinese Spring}	{NA}
Novelgene0074	1A	186988939	186989879	+	Cold treated sample	1	Novelgene0074	{EMS60763.1; hypothetical protein TRIUR3_31071 [Triticum urartu]}	{sp|Q9C9Z1|ZTP50_ARATH; Putative zinc transporter At3g08650 OS=Arabidopsis thaliana GN=At3g08650 PE=2 SV=2}	{bdi:100835670; - - - - -}	{At3g08650; KOG2474 Zinc transporter and related ZIP domain-containing proteins P Inorganic ion transport and metabolism ;}	{GO:0016020; membrane; cellular_component GO:0055085; transmembrane transport; biological_process GO:0046873; metal ion transmembrane transporter activity; molecular_function GO:0030001; metal ion transport; biological_process}	{AK249581.1; Hordeum vulgare subsp. vulgare cDNA clone: FLbaf40h08, mRNA sequence}	{PF02535:ZIP Zinc transporter}
Novelgene0075	1A	203322463	203324920	+	Control sample	3	Novelgene0075	{EMT18030.1; hypothetical protein F775_31944 [Aegilops tauschii]}	{NA}	{NA}	{NA}	{GO:0006952; defense response; biological_process GO:0046797; viral procapsid maturation; biological_process}	{AK334555.1; Triticum aestivum cDNA, clone: WT010_E16, cultivar: Chinese Spring}	{PF02925:Bacteriophage scaffolding protein D PF03784:Cyclotide family}
Novelgene0076	1A	208209188	208209983	+	Control sample	1	Novelgene0076	{NA}	{NA}	{NA}	{NA}	{NA}	{HQ389973.1; Triticum aestivum clone UCDTA00424 genomic sequence}	{NA}
Novelgene0077	1A	209353833	209354219	+	Control sample	2	Novelgene0077	{EMS57215.1; Ferrochelatase-2, chloroplastic [Triticum urartu]}	{sp|A2Y3Q5|HEMH_ORYSI; Ferrochelatase-2, chloroplastic OS=Oryza sativa subsp. indica GN=HEMH PE=2 SV=2}	{sita:101764370; K01772 hemH, FECH protoporphyrin/coproporphyrin ferrochelatase [EC:4.99.1.1 4.99.1.9] 4.99.1.1,4.99.1.9 ko00860; Metabolism; Metabolism of cofactors and vitamins; Porphyrin and chlorophyll metabolism}	{At2g30390; KOG1321 Protoheme ferro-lyase (ferrochelatase) H Coenzyme transport and metabolism ;}	{NA}	{AK355415.1; Hordeum vulgare subsp. vulgare mRNA for predicted protein, complete cds, clone: NIASHv1020G10}	{NA}
Novelgene0078	1A	213253138	213253627	+	Control sample	1	Novelgene0078	{EMS61927.1; hypothetical protein TRIUR3_19664 [Triticum urartu]}	{sp|O23207|FQRL2_ARATH; Probable NAD(P)H dehydrogenase (quinone) FQR1-like 2 OS=Arabidopsis thaliana GN=At4g36750 PE=1 SV=1}	{ats:F775_27147; K03809 wrbA NAD(P)H dehydrogenase (quinone) 1.6.5.2 ko00130; Metabolism; Metabolism of cofactors and vitamins; Ubiquinone and other terpenoid-quinone biosynthesis}	{At4g36750; KOG3135 1,4-benzoquinone reductase-like; Trp repressor binding protein-like/protoplast-secreted protein R General function prediction only ;}	{NA}	{AK332596.1; Triticum aestivum cDNA, clone: WT004_G02, cultivar: Chinese Spring}	{NA}
Novelgene0079	1A	213963227	213963986	+	Control sample	1	Novelgene0079	{NA}	{NA}	{NA}	{NA}	{NA}	{HG670306.1; Triticum aestivum chromosome 3B, genomic scaffold, cultivar Chinese Spring}	{NA}
Novelgene0080	1A	215107684	215109420	+	Cold treated sample	1	Novelgene0080	{ABQ63060.1; gag polyprotein [Triticum monococcum subsp. aegilopoides]}	{NA}	{NA}	{NA}	{NA}	{HF541872.1; Triticum aestivum chromosome 3B specific BAC library, BAC clone TaaCsp3BFhA_0088N13}	{NA}
Novelgene0081	1A	215113345	215116055	+	Control sample	4	Novelgene0081	{ABQ63060.1; gag polyprotein [Triticum monococcum subsp. aegilopoides]}	{NA}	{ats:F775_06570; - - - - -}	{NA}	{NA}	{HG670306.1; Triticum aestivum chromosome 3B, genomic scaffold, cultivar Chinese Spring}	{NA}
Novelgene0082	1A	230307193	230307298	+	Cold treated sample	1	Novelgene0082	{NA}	{NA}	{NA}	{NA}	{NA}	{NA}	{NA}
Novelgene0083	1A	241677719	241678169	+	Control sample	1	Novelgene0083	{BAJ95339.1; predicted protein [Hordeum vulgare subsp. vulgare]}	{NA}	{ats:F775_07117; - - - - -}	{At5g01520; KOG1039 Predicted E3 ubiquitin ligase O Posttranslational modification, protein turnover, chaperones ;}	{NA}	{AK364263.1; Hordeum vulgare subsp. vulgare mRNA for predicted protein, complete cds, clone: NIASHv2023D15}	{NA}
Novelgene0084	1A	244455504	244457483	+	Control sample	2	Novelgene0084	{EMS52952.1; hypothetical protein TRIUR3_33653 [Triticum urartu]}	{NA}	{ats:F775_05495; - - - - -}	{NA}	{GO:0008137; NADH dehydrogenase (ubiquinone) activity; molecular_function GO:0005739; mitochondrion; cellular_component GO:0003954; NADH dehydrogenase activity; molecular_function}	{HG670306.1; Triticum aestivum chromosome 3B, genomic scaffold, cultivar Chinese Spring}	{PF05676:NADH-ubiquinone oxidoreductase B18 subunit (NDUFB7)}
Novelgene0085	1A	244500989	244501460	+	Cold treated sample	1	Novelgene0085	{EMS50500.1; hypothetical protein TRIUR3_18751 [Triticum urartu]}	{NA}	{NA}	{NA}	{NA}	{HG670306.1; Triticum aestivum chromosome 3B, genomic scaffold, cultivar Chinese Spring}	{NA}
Novelgene0086	1A	245054994	245056060	+	Cold treated sample	1	Novelgene0086	{EMS59237.1; hypothetical protein TRIUR3_20134 [Triticum urartu]}	{NA}	{NA}	{NA}	{NA}	{CT009586.1; Triticum aestivum}	{NA}
Novelgene0087	1A	254542392	254544844	+	Control sample	1	Novelgene0087	{EMS54219.1; hypothetical protein TRIUR3_25301 [Triticum urartu]}	{NA}	{NA}	{NA}	{NA}	{CT009586.1; Triticum aestivum}	{NA}
Novelgene0088	1A	255845798	255847726	+	Control sample	1	Novelgene0088	{NA}	{NA}	{NA}	{NA}	{NA}	{HG670306.1; Triticum aestivum chromosome 3B, genomic scaffold, cultivar Chinese Spring}	{NA}
Novelgene0089	1A	256025766	256026647	+	Control sample	1	Novelgene0089	{NA}	{NA}	{NA}	{NA}	{NA}	{LC005977.1; Triticum monococcum subsp. monococcum chloroplast DNA, complete genome}	{NA}
Novelgene0090	1A	259377514	259380818	+	Cold treated sample	1	Novelgene0090	{NA}	{NA}	{NA}	{NA}	{NA}	{HG670306.1; Triticum aestivum chromosome 3B, genomic scaffold, cultivar Chinese Spring}	{NA}
Novelgene0091	1A	265645650	265646024	+	Cold treated sample	1	Novelgene0091	{EMS51759.1; Long-chain-alcohol oxidase FAO2 [Triticum urartu]}	{sp|Q9ZWB9|FAO1_ARATH; Long-chain-alcohol oxidase FAO1 OS=Arabidopsis thaliana GN=FAO1 PE=3 SV=2}	{sbi:SORBI_01g019460; K17756 FAO3 long-chain-alcohol oxidase 1.1.3.20 -}	{NA}	{GO:0016614; oxidoreductase activity, acting on CH-OH group of donors; molecular_function GO:0055114; oxidation-reduction process; biological_process}	{XM_003571823.3; PREDICTED: Brachypodium distachyon long-chain-alcohol oxidase FAO2-like (LOC100822554), mRNA}	{PF05199:GMC oxidoreductase}
Novelgene0092	1A	266887471	266890097	+	Control sample	1	Novelgene0092	{EMS54721.1; Sentrin-specific protease 2 [Triticum urartu]}	{NA}	{sbi:SORBI_03g029665; - - - - -}	{NA}	{GO:0008234; cysteine-type peptidase activity; molecular_function GO:0006508; proteolysis; biological_process}	{HG670306.1; Triticum aestivum chromosome 3B, genomic scaffold, cultivar Chinese Spring}	{PF02902:Ulp1 protease family, C-terminal catalytic domain}
Novelgene0093	1A	269243942	269244885	+	Control sample	1	Novelgene0093	{EMS56029.1; hypothetical protein TRIUR3_07426 [Triticum urartu]}	{NA}	{NA}	{NA}	{NA}	{HG670306.1; Triticum aestivum chromosome 3B, genomic scaffold, cultivar Chinese Spring}	{NA}
Novelgene0094	1A	275774942	275776337	+	Control sample	1	Novelgene0094	{BAJ99448.1; predicted protein [Hordeum vulgare subsp. vulgare]}	{NA}	{bdi:100824595; K14684 SLC25A23S solute carrier family 25 (mitochondrial phosphate transporter), member 23/24/25/41 - -}	{At3g55640; KOG0752 Mitochondrial solute carrier protein C Energy production and conversion ;}	{GO:0018101; peptidyl-citrulline biosynthetic process from peptidyl-arginine; biological_process GO:0005509; calcium ion binding; molecular_function GO:0004668; protein-arginine deiminase activity; molecular_function GO:0005737; cytoplasm; cellular_component}	{HG670306.1; Triticum aestivum chromosome 3B, genomic scaffold, cultivar Chinese Spring}	{PF08527:Protein-arginine deiminase (PAD) middle domain}
Novelgene0095	1A	284912342	284912641	+	Control sample	1	Novelgene0095	{NA}	{NA}	{NA}	{NA}	{NA}	{AK332118.1; Triticum aestivum cDNA, clone: WT003_D01, cultivar: Chinese Spring}	{NA}
Novelgene0096	1A	287689109	287689484	+	Cold treated sample	1	Novelgene0096	{NA}	{NA}	{NA}	{NA}	{NA}	{AK371796.1; Hordeum vulgare subsp. vulgare mRNA for predicted protein, complete cds, clone: NIASHv2141J10}	{NA}
Novelgene0097	1A	291228993	291230044	+	Control sample	1	Novelgene0097	{NA}	{NA}	{NA}	{NA}	{NA}	{NA}	{NA}
Novelgene0098	1A	292015524	292016347	+	Control sample	1	Novelgene0098	{NA}	{NA}	{NA}	{NA}	{NA}	{HG670306.1; Triticum aestivum chromosome 3B, genomic scaffold, cultivar Chinese Spring}	{NA}
Novelgene0099	1A	292888900	292893193	+	Cold treated sample	1	Novelgene0099	{EMT28482.1; hypothetical protein F775_16457 [Aegilops tauschii]}	{NA}	{ats:F775_16457; - - - - -}	{NA}	{NA}	{HE774676.1; Triticum aestivum chromosome arm 3DS-specific BAC library, contig ctg447}	{NA}
Novelgene0100	1A	299270687	299271964	+	Control sample	1	Novelgene0100	{NA}	{NA}	{NA}	{NA}	{NA}	{HG670306.1; Triticum aestivum chromosome 3B, genomic scaffold, cultivar Chinese Spring}	{NA}
Novelgene0101	1A	299425098	299426015	+	Control sample	1	Novelgene0101	{EMT16068.1; hypothetical protein F775_26852 [Aegilops tauschii]}	{sp|C0HJG8|BSP_BOSSE; Basic secretory protease (Fragments) OS=Boswellia serrata PE=1 SV=1}	{mus:103972102; - - - - -}	{NA}	{NA}	{AF079526.1; Triticum aestivum secretory protein (WAS-2) mRNA, complete cds}	{NA}
Novelgene0102	1A	301776232	301777457	+	Cold treated sample	1	Novelgene0102	{EMS58102.1; Monothiol glutaredoxin-S11 [Triticum urartu]}	{sp|Q0IWL9|GRS11_ORYSJ; Monothiol glutaredoxin-S11 OS=Oryza sativa subsp. japonica GN=GRXS11 PE=2 SV=2}	{zma:103649242; - - - - -}	{At4g04950; KOG0911 Glutaredoxin-related protein O Posttranslational modification, protein turnover, chaperones ;}	{GO:0009055; NA GO:0045454; cell redox homeostasis; biological_process GO:0015035; protein disulfide oxidoreductase activity; molecular_function}	{AK332145.1; Triticum aestivum cDNA, clone: WT003_E02, cultivar: Chinese Spring}	{PF00462:Glutaredoxin}
Novelgene0103	1A	308346773	308352005	+	Cold treated sample	2	Novelgene0103	{EMS65386.1; hypothetical protein TRIUR3_19959 [Triticum urartu]}	{NA}	{NA}	{NA}	{NA}	{AK335305.1; Triticum aestivum cDNA, clone: WT012_J04, cultivar: Chinese Spring}	{NA}
Novelgene0104	1A	308812582	308813867	+	Cold treated sample	1	Novelgene0104	{EMS47553.1; Glutamyl-tRNA reductase 1, chloroplastic [Triticum urartu]}	{sp|Q42843|HEM11_HORVU; Glutamyl-tRNA reductase 1, chloroplastic OS=Hordeum vulgare GN=HEMA1 PE=1 SV=1}	{mus:103974206; K02492 hemA glutamyl-tRNA reductase 1.2.1.70 ko00860; Metabolism; Metabolism of cofactors and vitamins; Porphyrin and chlorophyll metabolism}	{NA}	{GO:0008152; NA GO:0008677; 2-dehydropantoate 2-reductase activity; molecular_function GO:0055114; oxidation-reduction process; biological_process GO:0003924; GTPase activity; molecular_function GO:0003824; NA GO:0048037; cofactor binding; molecular_function GO:0016491; oxidoreductase activity; molecular_function GO:0051287; NAD binding; molecular_function GO:0006779; porphyrin biosynthetic proce…	{AK330437.1; Triticum aestivum cDNA, clone: SET4_H07, cultivar: Chinese Spring}	{PF03435:Saccharopine dehydrogenase NADP binding domain PF03446:NAD binding domain of 6-phosphogluconate dehydrogenase PF01113:Dihydrodipicolinate reductase, N-terminus PF00106:short chain dehydrogenase PF00745:Glutamyl-tRNAGlu reductase, dimerisation domain PF02826:D-isomer specific 2-hydroxyacid dehydrogenase, NAD binding domain PF02254:TrkA-N domain PF01408:Oxidoreductase family, NAD-binding R…
Novelgene0105	1A	309401431	309401595	+	Control sample	1	Novelgene0105	{NA}	{NA}	{NA}	{NA}	{NA}	{DQ286565.1; Triticum aestivum putative steroid membrane binding protein (MBP) mRNA, complete cds}	{NA}
Novelgene0106	1A	309701724	309704269	+	Control sample	1	Novelgene0106	{BAD81603.1; helicase-like protein [Oryza sativa Japonica Group]}	{NA}	{sbi:SORBI_04g020125; - - - - -}	{At1g52960; KOG0987 DNA helicase PIF1/RRM3 D Cell cycle control, cell division, chromosome partitioning ;}	{NA}	{HG670306.1; Triticum aestivum chromosome 3B, genomic scaffold, cultivar Chinese Spring}	{NA}
Novelgene0108	1A	313161644	313162228	+	Control sample	1	Novelgene0108	{EMS49764.1; Non-specific lipid-transfer protein 2G [Triticum urartu]}	{sp|P82900|NLT2G_WHEAT; Non-specific lipid-transfer protein 2G OS=Triticum aestivum PE=1 SV=2}	{ats:F775_27920; - - - - -}	{NA}	{NA}	{AK332418.1; Triticum aestivum cDNA, clone: WT003_O22, cultivar: Chinese Spring}	{NA}
Novelgene0109	1A	313735988	313738589	+	Cold treated sample	2	Novelgene0109	{EMS67337.1; Valyl-tRNA synthetase [Triticum urartu]}	{sp|P93736|SYVM1_ARATH; Valine--tRNA ligase, mitochondrial 1 OS=Arabidopsis thaliana GN=TWN2 PE=2 SV=2}	{obr:102719938; K01873 VARS, valS valyl-tRNA synthetase 6.1.1.9 ko00970; Genetic Information Processing; Translation; Aminoacyl-tRNA biosynthesis}	{At1g14610; KOG0432 Valyl-tRNA synthetase J Translation, ribosomal structure and biogenesis ;}	{GO:0004832; valine-tRNA ligase activity; molecular_function GO:0006418; tRNA aminoacylation for protein translation; biological_process GO:0000166; nucleotide binding; molecular_function GO:0005737; cytoplasm; cellular_component GO:0005524; ATP binding; molecular_function GO:0006438; valyl-tRNA aminoacylation; biological_process}	{AK368989.1; Hordeum vulgare subsp. vulgare mRNA for predicted protein, complete cds, clone: NIASHv2083F19}	{PF10458:Valyl tRNA synthetase tRNA binding arm PF08264:Anticodon-binding domain of tRNA}
Novelgene0110	1A	320222677	320223695	+	Control sample	1	Novelgene0110	{EMS63599.1; hypothetical protein TRIUR3_23386 [Triticum urartu]}	{sp|A2Z9A6|U496D_ORYSI; UPF0496 protein 4 OS=Oryza sativa subsp. indica GN=OsI_033149 PE=3 SV=2}	{ats:F775_31125; - - - - -}	{NA}	{NA}	{AK334837.1; Triticum aestivum cDNA, clone: WT011_D15, cultivar: Chinese Spring}	{NA}
Novelgene0111	1A	320895873	320900409	+	Control sample	1	Novelgene0111	{BAJ90757.1; predicted protein [Hordeum vulgare subsp. vulgare]}	{sp|P54454|YQEI_BACSU; Probable RNA-binding protein YqeI OS=Bacillus subtilis (strain 168) GN=yqeI PE=4 SV=1}	{cmo:103490350; K07574 yhbY RNA-binding protein - -}	{NA}	{GO:0003723; RNA binding; molecular_function}	{AK334846.1; Triticum aestivum cDNA, clone: WT011_E02, cultivar: Chinese Spring}	{PF01985:CRS1 / YhbY (CRM) domain}
Novelgene0112	1A	321882731	321882960	+	Cold treated sample	1	Novelgene0112	{NA}	{NA}	{NA}	{NA}	{NA}	{AK358054.1; Hordeum vulgare subsp. vulgare mRNA for predicted protein, complete cds, clone: NIASHv1067K20}	{NA}
Novelgene0114	1A	341015181	341016372	+	Control sample	1	Novelgene0114	{EMS65141.1; hypothetical protein TRIUR3_28016 [Triticum urartu]}	{sp|Q9LEX0|P2A13_ARATH; F-box protein PP2-A13 OS=Arabidopsis thaliana GN=PP2A13 PE=1 SV=1}	{ats:F775_31669; - - - - -}	{NA}	{NA}	{AK363761.1; Hordeum vulgare subsp. vulgare mRNA for predicted protein, complete cds, clone: NIASHv2018L03}	{NA}
Novelgene0115	1A	343407759	343410170	+	Control sample	2	Novelgene0115	{EMT13086.1; FK506-binding protein 2-1 [Aegilops tauschii]}	{NA}	{NA}	{NA}	{NA}	{NA}	{NA}
Novelgene0116	1A	344493867	344496017	+	Cold treated sample	1	Novelgene0116	{NA}	{NA}	{NA}	{NA}	{NA}	{NA}	{NA}
Novelgene0117	1A	345108309	345108677	+	Control sample	1	Novelgene0117	{NA}	{NA}	{NA}	{NA}	{NA}	{AK365187.1; Hordeum vulgare subsp. vulgare mRNA for predicted protein, complete cds, clone: NIASHv2031M20}	{NA}
Novelgene0118	1A	345309645	345310836	+	Cold treated sample	1	Novelgene0118	{ADB85398.1; putative retrotransposon protein [Phyllostachys edulis]}	{NA}	{bdi:100836748; K11547 NDC80, HEC1, TID3 kinetochore protein NDC80 - -}	{NA}	{GO:0004190; aspartic-type endopeptidase activity; molecular_function GO:0006508; proteolysis; biological_process}	{HG670306.1; Triticum aestivum chromosome 3B, genomic scaffold, cultivar Chinese Spring}	{PF09668:Aspartyl protease}
Novelgene0119	1A	347322208	347322862	+	Control sample	1	Novelgene0119	{EMT13748.1; Mitochondrial carnitine/acylcarnitine carrier-like protein [Aegilops tauschii]}	{sp|Q93XM7|MCAT_ARATH; Mitochondrial carnitine/acylcarnitine carrier-like protein OS=Arabidopsis thaliana GN=BOU PE=1 SV=1}	{sbi:SORBI_01g028320; K15109 SLC25A20_29, CACT, CACL, CRC1 solute carrier family 25 (mitochondrial carnitine/acylcarnitine transporter), member 20/29 - -}	{At5g46800; KOG0758 Mitochondrial carnitine-acylcarnitine carrier protein C Energy production and conversion ;}	{NA}	{AK375253.1; Hordeum vulgare subsp. vulgare mRNA for predicted protein, complete cds, clone: NIASHv3089D21}	{NA}
Novelgene0120	1A	347633978	347634750	+	Control sample	1	Novelgene0120	{EMT05958.1; hypothetical protein F775_27088 [Aegilops tauschii]}	{sp|G0S488|NMD3_CHATD; 60S ribosomal export protein NMD3 OS=Chaetomium thermophilum (strain DSM 1495 / CBS 144.50 / IMI 039719) GN=NMD3 PE=3 SV=2}	{sbi:SORBI_01g028310; K07562 NMD3 nonsense-mediated mRNA decay protein 3 - ko03013; Genetic Information Processing; Translation; RNA transport | ko03008; Genetic Information Processing; Translation; Ribosome biogenesis in eukaryotes}	{At2g03820; KOG2613 NMD protein affecting ribosome stability and mRNA decay J Translation, ribosomal structure and biogenesis ;}	{NA}	{AK332730.1; Triticum aestivum cDNA, clone: WT004_L15, cultivar: Chinese Spring}	{NA}
Novelgene0121	1A	350405483	350406676	+	Cold treated sample	1	Novelgene0121	{EMT09561.1; hypothetical protein F775_08690 [Aegilops tauschii]}	{NA}	{NA}	{NA}	{NA}	{NA}	{NA}
Novelgene0122	1A	351349013	351349810	+	Cold treated sample	1	Novelgene0122	{EMS68297.1; Inositol-tetrakisphosphate 1-kinase 1 [Triticum urartu]}	{sp|Q84Y01|ITPK1_MAIZE; Inositol-tetrakisphosphate 1-kinase 1 OS=Zea mays GN=ITPK1 PE=2 SV=1}	{sbi:SORBI_01g028090; K00913 ITPK1 inositol-1,3,4-trisphosphate 5/6-kinase / inositol-tetrakisphosphate 1-kinase [EC:2.7.1.159 2.7.1.134] 2.7.1.159,2.7.1.134 ko00562; Metabolism; Carbohydrate metabolism; Inositol phosphate metabolism | ko04070; Environmental Information Processing; Signal transduction; Phosphatidylinositol signaling system}	{NA}	{GO:0047325; inositol tetrakisphosphate 1-kinase activity; molecular_function GO:0000287; magnesium ion binding; molecular_function GO:0005622; intracellular; cellular_component GO:0032957; inositol trisphosphate metabolic process; biological_process GO:0052725; NA GO:0005524; ATP binding; molecular_function GO:0052726; NA}	{AK356105.1; Hordeum vulgare subsp. vulgare mRNA for predicted protein, partial cds, clone: NIASHv1030C05}	{PF05770:Inositol 1, 3, 4-trisphosphate 5/6-kinase}
Novelgene0123	1A	352895499	352896785	+	Cold treated sample	1	Novelgene0123	{EMS61799.1; hypothetical protein TRIUR3_32438 [Triticum urartu]}	{NA}	{ats:F775_02040; - - - - -}	{NA}	{NA}	{AF326781.1; Triticum monococcum actin (ACT-1) gene, partial cds; putative chromosome condensation factor (CCF), putative resistance protein (RGA-2), putative resistance protein (RGA2) and putative nodulin-like-like protein (NLL) gene, complete cds; and retrotransposons Josephine, Angela-2, Angela-4, Heidi, Greti, Angela-3, Fatima, Erika-1, Angela-6, Angela-5, Barbara, Isabelle, Erika-2, and Clau…	{NA}
Novelgene0124	1A	355720758	355721996	+	Cold treated sample	1	Novelgene0124	{EMT22734.1; RING finger protein 5 [Aegilops tauschii]}	{sp|Q09463|RNF5_CAEEL; RING finger protein 5 OS=Caenorhabditis elegans GN=rnf-5 PE=1 SV=1}	{sbi:SORBI_01g027700; K10666 RNF5 E3 ubiquitin-protein ligase RNF5 2.3.2.27 ko04141; Genetic Information Processing; Folding, sorting and degradation; Protein processing in endoplasmic reticulum}	{At1g19310; KOG0823 Predicted E3 ubiquitin ligase O Posttranslational modification, protein turnover, chaperones ;}	{GO:0005515; protein binding; molecular_function GO:0005680; anaphase-promoting complex; cellular_component GO:0046872; metal ion binding; molecular_function GO:0004842; ubiquitin-protein ligase activity; molecular_function GO:0008270; zinc ion binding; molecular_function}	{AK371317.1; Hordeum vulgare subsp. vulgare mRNA for predicted protein, complete cds, clone: NIASHv2130K11}	{PF01485:IBR domain, a half RING-finger domain PF12861:Anaphase-promoting complex subunit 11 RING-H2 finger PF00097:Zinc finger, C3HC4 type (RING finger) PF13639:Ring finger domain PF14634:zinc-RING finger domain PF12678:RING-H2 zinc finger domain}
Novelgene0125	1A	356474344	356475077	+	Cold treated sample	1	Novelgene0125	{EMT20034.1; hypothetical protein F775_27640 [Aegilops tauschii]}	{NA}	{mus:103970545; - - - - -}	{NA}	{NA}	{AK330213.1; Triticum aestivum cDNA, clone: SET3_O13, cultivar: Chinese Spring}	{NA}
Novelgene0126	1A	360403434	360405924	+	Cold treated sample	1	Novelgene0126	{NA}	{NA}	{cic:CICLE_v10033686mg; K15255 PIF1 ATP-dependent DNA helicase PIF1 3.6.4.12 -}	{NA}	{GO:0000723; telomere maintenance; biological_process GO:0006281; DNA repair; biological_process GO:0003678; DNA helicase activity; molecular_function}	{NA}	{PF05970:PIF1-like helicase}
Novelgene0127	1A	362626946	362629400	+	Cold treated sample	1	Novelgene0127	{EMS60945.1; hypothetical protein TRIUR3_15922 [Triticum urartu]}	{NA}	{NA}	{NA}	{NA}	{NA}	{NA}
Novelgene0128	1A	365223776	365224608	+	Control sample	1	Novelgene0128	{BAK05205.1; predicted protein [Hordeum vulgare subsp. vulgare]}	{NA}	{NA}	{NA}	{NA}	{HG670306.1; Triticum aestivum chromosome 3B, genomic scaffold, cultivar Chinese Spring}	{NA}
Novelgene0129	1A	366129632	366130511	+	Control sample	3	Novelgene0129	{NA}	{NA}	{NA}	{NA}	{NA}	{NA}	{NA}
Novelgene0130	1A	368087587	368096672	+	Control sample	2	Novelgene0130	{NA}	{NA}	{NA}	{NA}	{GO:0016568; chromatin modification; biological_process GO:0003682; chromatin binding; molecular_function GO:0006355; regulation of transcription, DNA-dependent; biological_process GO:0005634; nucleus; cellular_component}	{HG670306.1; Triticum aestivum chromosome 3B, genomic scaffold, cultivar Chinese Spring}	{PF09453:HIRA B motif}
Novelgene0131	1A	369355450	369357670	+	Control sample	1	Novelgene0131	{NA}	{NA}	{NA}	{NA}	{NA}	{DQ904440.1; Triticum monococcum subsp. aegilopoides clone BAC TbBAC5, complete sequence}	{NA}
Novelgene0132	1A	372900815	372901934	+	Cold treated sample	1	Novelgene0132	{EMT17339.1; hypothetical protein F775_04278 [Aegilops tauschii]}	{NA}	{bdi:100844198; - - - - -}	{NA}	{NA}	{NA}	{NA}
Novelgene0133	1A	373770844	373771761	+	Control sample	1	Novelgene0133	{EMT27347.1; Nitrate/chlorate transporter [Aegilops tauschii]}	{sp|Q05085|PTR7_ARATH; Protein NRT1/ PTR FAMILY 6.3 OS=Arabidopsis thaliana GN=NPF6.3 PE=1 SV=1}	{ats:F775_29730; K14638 SLC15A3_4, PHT solute carrier family 15 (peptide/histidine transporter), member 3/4 - -}	{At1g12110; KOG1237 H+/oligopeptide symporter E Amino acid transport and metabolism ;}	{GO:0016021; integral to membrane; cellular_component GO:0005215; NA GO:0016020; membrane; cellular_component GO:0007049; cell cycle; biological_process GO:0006810; transport; biological_process GO:0051301; cell division; biological_process}	{XM_003574264.3; PREDICTED: Brachypodium distachyon protein NRT1/ PTR FAMILY 6.3-like (LOC100841051), mRNA}	{PF00854:POT family PF04999:Cell division protein FtsL}
Novelgene0134	1A	376869446	376871013	+	Cold treated sample	1	Novelgene0134	{CDM80461.1; unnamed protein product [Triticum aestivum]}	{NA}	{NA}	{NA}	{GO:0055114; oxidation-reduction process; biological_process GO:0004174; electron-transferring-flavoprotein dehydrogenase activity; molecular_function}	{HG670306.1; Triticum aestivum chromosome 3B, genomic scaffold, cultivar Chinese Spring}	{PF05187:Electron transfer flavoprotein-ubiquinone oxidoreductase, 4Fe-4S}
Novelgene0135	1A	382228860	382233832	+	Control sample	3	Novelgene0135	{BAJ96417.1; predicted protein [Hordeum vulgare subsp. vulgare]}	{sp|Q00218|AROG_ARATH; Phospho-2-dehydro-3-deoxyheptonate aldolase 2, chloroplastic OS=Arabidopsis thaliana GN=DHS2 PE=2 SV=2}	{ats:F775_30667; K01626 E2.5.1.54, aroF, aroG, aroH 3-deoxy-7-phosphoheptulonate synthase 2.5.1.54 ko01230; Metabolism; Global and overview maps; Biosynthesis of amino acids | ko00400; Metabolism; Amino acid metabolism; Phenylalanine, tyrosine and tryptophan biosynthesis | ko02024; Cellular Processes; Cellular community - prokaryotes; Quorum sensing}	{NA}	{GO:0009073; aromatic amino acid family biosynthetic process; biological_process GO:0003849; 3-deoxy-7-phosphoheptulonate synthase activity; molecular_function}	{AK365214.1; Hordeum vulgare subsp. vulgare mRNA for predicted protein, complete cds, clone: NIASHv2032C07}	{PF01474:Class-II DAHP synthetase family}
Novelgene0137	1A	386244326	386246023	+	Control sample	1	Novelgene0137	{NA}	{NA}	{NA}	{NA}	{NA}	{HG670306.1; Triticum aestivum chromosome 3B, genomic scaffold, cultivar Chinese Spring}	{NA}
Novelgene0138	1A	386479381	386479935	+	Cold treated sample	1	Novelgene0138	{BAJ92494.1; predicted protein [Hordeum vulgare subsp. vulgare]}	{NA}	{sita:101782756; K09286 EREBP EREBP-like factor - -}	{NA}	{NA}	{AK365992.1; Hordeum vulgare subsp. vulgare mRNA for predicted protein, complete cds, clone: NIASHv2039J19}	{NA}
Novelgene0139	1A	387126330	387126511	+	Control sample	1	Novelgene0139	{NA}	{NA}	{NA}	{NA}	{NA}	{HG670306.1; Triticum aestivum chromosome 3B, genomic scaffold, cultivar Chinese Spring}	{NA}
Novelgene0140	1A	391945789	391946829	+	Cold treated sample	1	Novelgene0140	{EMS55444.1; Uncharacterized protein C3F10.06c [Triticum urartu]}	{NA}	{NA}	{NA}	{NA}	{HG670306.1; Triticum aestivum chromosome 3B, genomic scaffold, cultivar Chinese Spring}	{NA}
Novelgene0141	1A	392744338	392744884	+	Cold treated sample	1	Novelgene0141	{EMS59898.1; hypothetical protein TRIUR3_17248 [Triticum urartu]}	{sp|Q0WNN7|PP176_ARATH; Pentatricopeptide repeat-containing protein At2g30100, chloroplastic OS=Arabidopsis thaliana GN=At2g30100 PE=2 SV=2}	{ats:F775_05410; - - - - -}	{NA}	{NA}	{AK357780.1; Hordeum vulgare subsp. vulgare mRNA for predicted protein, complete cds, clone: NIASHv1061L09}	{NA}
Novelgene0142	1A	394252794	394253689	+	Cold treated sample	1	Novelgene0142	{AGH18700.1; hypothetical protein [Triticum turgidum subsp. durum]}	{NA}	{sbi:SORBI_03g045540; - - - - -}	{NA}	{NA}	{AK371249.1; Hordeum vulgare subsp. vulgare mRNA for predicted protein, complete cds, clone: NIASHv2128O13}	{NA}
Novelgene0143	1A	396427854	396428431	+	Control sample	1	Novelgene0143	{EMS54256.1; hypothetical protein TRIUR3_07374 [Triticum urartu]}	{sp|O22261|NDT1_ARATH; Nicotinamide adenine dinucleotide transporter 1, chloroplastic OS=Arabidopsis thaliana GN=NDT1 PE=1 SV=2}	{sbi:SORBI_09g017280; K15115 SLC25A32, MFT solute carrier family 25 (mitochondrial folate transporter), member 32 - -}	{At2g47490_2; KOG0764 Mitochondrial FAD carrier protein C Energy production and conversion ;}	{NA}	{AK357824.1; Hordeum vulgare subsp. vulgare mRNA for predicted protein, complete cds, clone: NIASHv1062J01}	{NA}
Novelgene0144	1A	404473033	404474739	+	Control sample	2	Novelgene0144	{BAJ99280.1; predicted protein [Hordeum vulgare subsp. vulgare]}	{NA}	{NA}	{NA}	{NA}	{AK368077.1; Hordeum vulgare subsp. vulgare mRNA for predicted protein, complete cds, clone: NIASHv2067L22}	{NA}
Novelgene0145	1A	405025119	405051803	+	Control sample	1	Novelgene0145	{EMT19182.1; hypothetical protein F775_43728 [Aegilops tauschii]}	{NA}	{NA}	{NA}	{NA}	{NA}	{NA}
Novelgene0146	1A	407330893	407331547	+	Cold treated sample	1	Novelgene0146	{EMS66912.1; hypothetical protein TRIUR3_12926 [Triticum urartu]}	{sp|Q9UP83|COG5_HUMAN; Conserved oligomeric Golgi complex subunit 5 OS=Homo sapiens GN=COG5 PE=1 SV=3}	{sita:101764450; K20292 COG5 conserved oligomeric Golgi complex subunit 5 - -}	{At1g67930; KOG2211 Predicted Golgi transport complex 1 protein U Intracellular trafficking, secretion, and vesicular transport ;}	{NA}	{AK252011.1; Hordeum vulgare subsp. vulgare cDNA clone: FLbaf140c17, mRNA sequence}	{NA}
Novelgene0148	1A	416549862	416550273	+	Cold treated sample	1	Novelgene0148	{EMT03517.1; hypothetical protein F775_28677 [Aegilops tauschii]}	{sp|Q9M612|NACA_PINTA; Nascent polypeptide-associated complex subunit alpha-like protein OS=Pinus taeda PE=2 SV=1}	{cann:107857031; - - - - -}	{At3g12390; KOG2239 Transcription factor containing NAC and TS-N domains K Transcription ;}	{NA}	{AK359400.1; Hordeum vulgare subsp. vulgare mRNA for predicted protein, partial cds, clone: NIASHv1096B05}	{NA}
Novelgene0149	1A	418067090	418080861	+	Control sample	1	Novelgene0149	{KQK13327.1; hypothetical protein BRADI_1g09370 [Brachypodium distachyon]}	{sp|Q10D80|CCH11_ORYSJ; Cyclin-H1-1 OS=Oryza sativa subsp. japonica GN=CYCH1-1 PE=1 SV=1}	{bdi:100830061; K06634 CCNH cyclin H - ko03022; Genetic Information Processing; Transcription; Basal transcription factors | ko03420; Genetic Information Processing; Replication and repair; Nucleotide excision repair | ko04110; Cellular Processes; Cell growth and death; Cell cycle}	{At5g27620; KOG2496 Cdk activating kinase (CAK)/RNA polymerase II transcription initiation/nucleotide excision repair factor TFIIH/TFIIK, cyclin H subunit DKL Cell cycle control, cell division, chromosome partitioning ; Transcription ; Replication, recombination and repair ;}	{GO:0004519; endonuclease activity; molecular_function GO:0003677; DNA binding; molecular_function}	{HG670306.1; Triticum aestivum chromosome 3B, genomic scaffold, cultivar Chinese Spring}	{PF02976:DNA mismatch repair enzyme MutH}
Novelgene0151	1A	425250269	425251667	+	Cold treated sample	1	Novelgene0151	{NA}	{NA}	{NA}	{NA}	{NA}	{HG670306.1; Triticum aestivum chromosome 3B, genomic scaffold, cultivar Chinese Spring}	{NA}
Novelgene0152	1A	430593097	430600965	+	Control sample	5	Novelgene0152	{BAK05569.1; predicted protein [Hordeum vulgare subsp. vulgare]}	{sp|Q9LY66|RK1_ARATH; 50S ribosomal protein L1, chloroplastic OS=Arabidopsis thaliana GN=RPL1 PE=1 SV=1}	{pda:103701665; K02863 RP-L1, MRPL1, rplA large subunit ribosomal protein L1 - ko03010; Genetic Information Processing; Translation; Ribosome}	{At3g63490; KOG1569 50S ribosomal protein L1 J Translation, ribosomal structure and biogenesis ;}	{NA}	{AK359627.1; Hordeum vulgare subsp. vulgare mRNA for predicted protein, complete cds, clone: NIASHv1100E08}	{NA}
Novelgene0153	1A	432973198	432974971	+	Cold treated sample	1	Novelgene0153	{EMS67533.1; hypothetical protein TRIUR3_16251 [Triticum urartu]}	{sp|Q9FY48|KEG_ARATH; E3 ubiquitin-protein ligase KEG OS=Arabidopsis thaliana GN=KEG PE=1 SV=2}	{sita:101783881; K16279 KEG E3 ubiquitin-protein ligase KEG [EC:2.7.11.1 2.3.2.27] 2.7.11.1,2.3.2.27 -}	{NA}	{GO:0006464; protein modification process; biological_process}	{XM_010233143.2; PREDICTED: Brachypodium distachyon E3 ubiquitin-protein ligase KEG (LOC100833999), mRNA}	{PF02237:Biotin protein ligase C terminal domain}
Novelgene0154	1A	435184361	435184986	+	Control sample	2	Novelgene0154	{YP_002000515.1; cytochrome b6 (chloroplast) [Brachypodium distachyon]}	{sp|A1EA38|CYB6_AGRST; Cytochrome b6 OS=Agrostis stolonifera GN=petB PE=3 SV=1}	{bdi:106865721; K02635 petB cytochrome b6 - ko00195; Metabolism; Energy metabolism; Photosynthesis}	{AtCh052; KOG4663 Cytochrome b C Energy production and conversion ;}	{GO:0016491; oxidoreductase activity; molecular_function GO:0009055; NA GO:0016021; integral to membrane; cellular_component GO:0016020; membrane; cellular_component GO:0022904; respiratory electron transport chain; biological_process}	{KJ174105.1; Triticum urartu chloroplast, complete genome}	{PF01292:Prokaryotic cytochrome b561 PF13631:Cytochrome b(N-terminal)/b6/petB PF00033:Cytochrome b/b6/petB}
Novelgene0155	1A	435674780	435675579	+	Cold treated sample	1	Novelgene0155	{NA}	{NA}	{NA}	{NA}	{NA}	{AK332235.1; Triticum aestivum cDNA, clone: SET1_M09, cultivar: Chinese Spring}	{NA}
Novelgene0157	1A	440183934	440184235	+	Cold treated sample	1	Novelgene0157	{EMT03340.1; hypothetical protein F775_18001 [Aegilops tauschii]}	{NA}	{osa:4327907; K09651 RHBDD1 rhomboid domain-containing protein 1 3.4.21.- -}	{NA}	{GO:0006886; intracellular protein transport; biological_process GO:0006888; ER to Golgi vesicle-mediated transport; biological_process GO:0030127; COPII vesicle coat; cellular_component GO:0008270; zinc ion binding; molecular_function}	{AK334090.1; Triticum aestivum cDNA, clone: WT009_G01, cultivar: Chinese Spring}	{PF00641:Zn-finger in Ran binding protein and others PF04810:Sec23/Sec24 zinc finger}
Novelgene0158	1A	442613429	442613783	+	Cold treated sample	1	Novelgene0158	{XP_003568482.1; PREDICTED: UPF0603 protein Os05g0401100, chloroplastic [Brachypodium distachyon]}	{sp|A2Y4G9|U603_ORYSI; UPF0603 protein OsI_019212, chloroplastic OS=Oryza sativa subsp. indica GN=OsI_19898 PE=3 SV=2}	{bvg:104891057; - - - - -}	{NA}	{NA}	{AK370354.1; Hordeum vulgare subsp. vulgare mRNA for predicted protein, complete cds, clone: NIASHv2109D23}	{NA}
Novelgene0159	1A	443199004	443200040	+	Cold treated sample	1	Novelgene0159	{EMS47412.1; putative cation-transporting ATPase [Triticum urartu]}	{sp|Q9LT02|PDR2_ARATH; Probable manganese-transporting ATPase PDR2 OS=Arabidopsis thaliana GN=PDR2 PE=1 SV=1}	{sita:101765377; K14950 ATP13A1 cation-transporting ATPase 13A1 3.6.3.- -}	{At5g23630; KOG0209 P-type ATPase P Inorganic ion transport and metabolism ;}	{NA}	{AK354195.1; Hordeum vulgare subsp. vulgare mRNA for predicted protein, complete cds, clone: NIASHv1005K22}	{NA}
Novelgene0161	1A	448627149	448627735	+	Cold treated sample	1	Novelgene0161	{EMT03768.1; hypothetical protein F775_29118 [Aegilops tauschii]}	{NA}	{sita:101786820; - - - - -}	{NA}	{NA}	{AK251284.1; Hordeum vulgare subsp. vulgare cDNA clone: FLbaf109m22, mRNA sequence}	{NA}
Novelgene0162	1A	449173194	449174373	+	Control sample	1	Novelgene0162	{NA}	{NA}	{NA}	{NA}	{NA}	{HG670306.1; Triticum aestivum chromosome 3B, genomic scaffold, cultivar Chinese Spring}	{NA}
Novelgene0163	1A	449178407	449179275	+	Control sample	1	Novelgene0163	{NA}	{NA}	{NA}	{NA}	{NA}	{HG670306.1; Triticum aestivum chromosome 3B, genomic scaffold, cultivar Chinese Spring}	{NA}
Novelgene0164	1A	449448087	449453236	+	Control sample	2	Novelgene0164	{NA}	{NA}	{NA}	{NA}	{NA}	{HG670306.1; Triticum aestivum chromosome 3B, genomic scaffold, cultivar Chinese Spring}	{NA}
Novelgene0165	1A	452758823	452760135	+	Cold treated sample	1	Novelgene0165	{EMT26982.1; Putative inactive receptor kinase [Aegilops tauschii]}	{sp|Q9ASS4|Y5838_ARATH; Probably inactive leucine-rich repeat receptor-like protein kinase At5g48380 OS=Arabidopsis thaliana GN=At5g48380 PE=1 SV=1}	{ats:F775_30803; - - - - -}	{NA}	{GO:0006468; protein phosphorylation; biological_process GO:0004672; protein kinase activity; molecular_function GO:0005524; ATP binding; molecular_function}	{AK355227.1; Hordeum vulgare subsp. vulgare mRNA for predicted protein, complete cds, clone: NIASHv1017M22}	{PF07714:Protein tyrosine kinase PF00069:Protein kinase domain}
Novelgene0166	1A	453069833	453071067	+	Cold treated sample	1	Novelgene0166	{EMT24848.1; Putative ribonuclease H protein [Aegilops tauschii]}	{NA}	{ats:F775_19201; - - - - -}	{NA}	{NA}	{HG670306.1; Triticum aestivum chromosome 3B, genomic scaffold, cultivar Chinese Spring}	{NA}
Novelgene0167	1A	454110615	454112858	+	Cold treated sample	1	Novelgene0167	{EMS55590.1; Tryptophanyl-tRNA synthetase, cytoplasmic [Triticum urartu]}	{NA}	{NA}	{NA}	{NA}	{HG670306.1; Triticum aestivum chromosome 3B, genomic scaffold, cultivar Chinese Spring}	{NA}
Novelgene0168	1A	456940135	456940454	+	Cold treated sample	1	Novelgene0168	{NA}	{NA}	{NA}	{NA}	{NA}	{AK362944.1; Hordeum vulgare subsp. vulgare mRNA for predicted protein, complete cds, clone: NIASHv2011I03}	{NA}
Novelgene0169	1A	459514208	459514703	+	Cold treated sample	1	Novelgene0169	{EMS50906.1; hypothetical protein TRIUR3_23085 [Triticum urartu]}	{NA}	{ats:F775_15647; K17492 UBN ubinuclein - -}	{NA}	{NA}	{AK367036.1; Hordeum vulgare subsp. vulgare mRNA for predicted protein, complete cds, clone: NIASHv2050F15}	{NA}
Novelgene0170	1A	461775790	461776159	+	Control sample	1	Novelgene0170	{NA}	{NA}	{NA}	{NA}	{NA}	{HM037185.1; Triticum aestivum putative NAC transcription factor (NAC6) mRNA, partial cds}	{NA}
Novelgene0171	1A	462000843	462002110	+	Control sample	1	Novelgene0171	{EMT13493.1; Glycogenin-1 [Aegilops tauschii]}	{sp|Q9LSB1|GUX1_ARATH; UDP-glucuronate:xylan alpha-glucuronosyltransferase 1 OS=Arabidopsis thaliana GN=GUX1 PE=2 SV=1}	{sita:101783879; K20890 GUX xylan alpha-glucuronosyltransferase 2.4.1.- -; sita:101783879; K20890 GUX xylan alpha-glucuronosyltransferase 2.4.1.- -}	{At3g18660; KOG1950 Glycosyl transferase, family 8 - glycogenin G Carbohydrate transport and metabolism ;}	{GO:0006486; protein glycosylation; biological_process GO:0016757; transferase activity, transferring glycosyl groups; molecular_function}	{AK332774.1; Triticum aestivum cDNA, clone: WT004_N13, cultivar: Chinese Spring}	{PF11051:Mannosyltransferase putative PF01501:Glycosyl transferase family 8}
Novelgene0172	1A	463220616	463221522	+	Control sample	1	Novelgene0172	{NA}	{NA}	{NA}	{NA}	{NA}	{NA}	{NA}
Novelgene0173	1A	463827576	463828014	+	Cold treated sample	1	Novelgene0173	{EMS47043.1; Ribosome biogenesis GTPase A [Triticum urartu]}	{sp|Q8H1F6|DGP3_ARATH; DAR GTPase 3, chloroplastic OS=Arabidopsis thaliana GN=DGP3 PE=2 SV=1}	{sita:101770655; K19828 MTG1 mitochondrial GTPase 1 - -}	{At4g02790; KOG2484 GTPase R General function prediction only ;}	{NA}	{AK362475.1; Hordeum vulgare subsp. vulgare mRNA for predicted protein, complete cds, clone: NIASHv2005N09}	{NA}
Novelgene0174	1A	466345963	466347021	+	Control sample	1	Novelgene0174	{XP_003581459.2; PREDICTED: probable LRR receptor-like serine/threonine-protein kinase At1g63430 [Brachypodium distachyon]}	{sp|C0LGH8|Y1634_ARATH; Probable LRR receptor-like serine/threonine-protein kinase At1g63430 OS=Arabidopsis thaliana GN=At1g63430 PE=2 SV=1}	{zma:103648480; - - - - -}	{NA}	{NA}	{NA}	{NA}
Novelgene0175	1A	469369535	469370275	+	Cold treated sample	2	Novelgene0175	{EMS59836.1; hypothetical protein TRIUR3_12334 [Triticum urartu]}	{NA}	{sita:101753084; - - - - -}	{NA}	{NA}	{AK333873.1; Triticum aestivum cDNA, clone: WT008_D19, cultivar: Chinese Spring}	{NA}
Novelgene0176	1A	469374610	469375060	+	Cold treated sample	1	Novelgene0176	{EMS59835.1; hypothetical protein TRIUR3_12332 [Triticum urartu]}	{sp|Q94EJ2|HDA8_ARATH; Histone deacetylase 8 OS=Arabidopsis thaliana GN=HDA8 PE=2 SV=1}	{sita:101752672; - - - - -}	{At1g08460; KOG1343 Histone deacetylase complex, catalytic component HDA1 B Chromatin structure and dynamics ;}	{GO:0016592; mediator complex; cellular_component GO:0006357; regulation of transcription from RNA polymerase II promoter; biological_process GO:0001104; RNA polymerase II transcription cofactor activity; molecular_function}	{AK333466.1; Triticum aestivum cDNA, clone: WT006_I18, cultivar: Chinese Spring}	{PF08638:Mediator complex subunit MED14}
Novelgene0177	1A	471320621	471321121	+	Control sample	1	Novelgene0177	{EMS61482.1; Protein transport protein Sec24C [Triticum urartu]}	{NA}	{sita:101784151; - - - - -}	{At2g27460; KOG1985 Vesicle coat complex COPII, subunit SEC24/subunit SFB2 U Intracellular trafficking, secretion, and vesicular transport ;}	{NA}	{AK335372.1; Triticum aestivum cDNA, clone: WT012_L21, cultivar: Chinese Spring}	{NA}
Novelgene0178	1A	471452875	471456401	+	Cold treated sample	1	Novelgene0178	{NA}	{NA}	{NA}	{NA}	{NA}	{AY642926.1; Hordeum vulgare BAC CC24_14, complete sequence}	{NA}
Novelgene0179	1A	471476201	471479325	+	Control sample	1	Novelgene0179	{EMS53541.1; hypothetical protein TRIUR3_26626 [Triticum urartu]}	{NA}	{NA}	{NA}	{NA}	{HG670306.1; Triticum aestivum chromosome 3B, genomic scaffold, cultivar Chinese Spring}	{NA}
Novelgene0180	1A	474158825	474159560	+	Control sample	1	Novelgene0180	{NA}	{NA}	{NA}	{NA}	{NA}	{NA}	{NA}
Novelgene0181	1A	474699414	474700442	+	Control sample	2	Novelgene0181	{EMS55850.1; hypothetical protein TRIUR3_31653 [Triticum urartu]}	{sp|Q60EH4|COI1B_ORYSJ; Coronatine-insensitive protein homolog 1b OS=Oryza sativa subsp. japonica GN=COI1B PE=1 SV=1}	{obr:102716548; K13463 COI-1 coronatine-insensitive protein 1 - ko04075; Environmental Information Processing; Signal transduction; Plant hormone signal transduction}	{At2g39940; KOG1947 Leucine rich repeat proteins, some proteins contain F-box R General function prediction only ;}	{NA}	{HM447645.1; Triticum aestivum coronatine insensitive 1-like protein (COI1) mRNA, complete cds}	{NA}
Novelgene0182	1A	480259039	480263524	+	Control sample	2	Novelgene0182	{EEC74642.1; hypothetical protein OsI_10283 [Oryza sativa Indica Group]}	{sp|Q43128|PMA10_ARATH; ATPase 10, plasma membrane-type OS=Arabidopsis thaliana GN=AHA10 PE=2 SV=2}	{obr:102713056; K01535 PMA1, PMA2 H+-transporting ATPase 3.6.3.6 ko00190; Metabolism; Energy metabolism; Oxidative phosphorylation}	{At1g17260; KOG0205 Plasma membrane H+-transporting ATPase P Inorganic ion transport and metabolism ;}	{NA}	{HG670306.1; Triticum aestivum chromosome 3B, genomic scaffold, cultivar Chinese Spring}	{NA}
Novelgene0183	1A	480750103	480750670	+	Control sample	1	Novelgene0183	{EMT15977.1; hypothetical protein F775_27637 [Aegilops tauschii]}	{NA}	{sbi:SORBI_09g022395; - - - - -}	{NA}	{NA}	{AK369214.1; Hordeum vulgare subsp. vulgare mRNA for predicted protein, complete cds, clone: NIASHv2086L12}	{NA}
Novelgene0184	1A	483678281	483679317	+	Control sample	1	Novelgene0184	{EMT17897.1; Histone H2A.1 [Aegilops tauschii]}	{sp|A2WQG7|H2A5_ORYSI; Probable histone H2A.5 OS=Oryza sativa subsp. indica GN=OsI_002060 PE=3 SV=1}	{nnu:104599302; K11251 H2A histone H2A - ko05322; Human Diseases; Immune diseases; Systemic lupus erythematosus | ko05034; Human Diseases; Substance dependence; Alcoholism}	{At5g02560; KOG1756 Histone 2A B Chromatin structure and dynamics ;}	{GO:0003677; DNA binding; molecular_function GO:0005622; intracellular; cellular_component GO:0043565; sequence-specific DNA binding; molecular_function GO:0003677; DNA binding; molecular_function}	{AK368087.1; Hordeum vulgare subsp. vulgare mRNA for predicted protein, complete cds, clone: NIASHv2067N18}	{PF00125:Core histone H2A/H2B/H3/H4 PF00808:Histone-like transcription factor (CBF/NF-Y) and archaeal histone PF00125:Core histone H2A/H2B/H3/H4}
Novelgene0185	1A	484328732	484329194	+	Control sample	1	Novelgene0185	{NA}	{NA}	{NA}	{NA}	{NA}	{AK335272.1; Triticum aestivum cDNA, clone: WT012_H18, cultivar: Chinese Spring}	{NA}
Novelgene0186	1A	485002255	485002702	+	Control sample	1	Novelgene0186	{NA}	{NA}	{NA}	{NA}	{NA}	{NA}	{NA}
Novelgene0187	1A	486944582	486952674	+	Control sample	1	Novelgene0187	{EMT04719.1; hypothetical protein F775_08101 [Aegilops tauschii]}	{NA}	{ats:F775_31257; - - - - -}	{NA}	{NA}	{HG670306.1; Triticum aestivum chromosome 3B, genomic scaffold, cultivar Chinese Spring}	{NA}
Novelgene0188	1A	487565247	487565873	+	Cold treated sample	1	Novelgene0188	{NA}	{NA}	{NA}	{NA}	{NA}	{AK371273.1; Hordeum vulgare subsp. vulgare mRNA for predicted protein, complete cds, clone: NIASHv2129H16}	{NA}
Novelgene0189	1A	490519016	490521115	+	Control sample	2	Novelgene0189	{NA}	{NA}	{NA}	{NA}	{NA}	{HG670306.1; Triticum aestivum chromosome 3B, genomic scaffold, cultivar Chinese Spring}	{NA}
Novelgene0190	1A	491875882	491876627	+	Control sample	1	Novelgene0190	{NA}	{NA}	{NA}	{NA}	{NA}	{HG670306.1; Triticum aestivum chromosome 3B, genomic scaffold, cultivar Chinese Spring}	{NA}
Novelgene0191	1A	492807105	492808380	+	Cold treated sample	1	Novelgene0191	{EMS54843.1; Exocyst complex component 7 [Triticum urartu]}	{sp|Q9FGH9|E70B1_ARATH; Exocyst complex component EXO70B1 OS=Arabidopsis thaliana GN=EXO70B1 PE=1 SV=1}	{sita:101785346; - - - - -}	{At5g58430; KOG2344 Exocyst component protein and related proteins U Intracellular trafficking, secretion, and vesicular transport ;}	{GO:0006887; exocytosis; biological_process GO:0000145; exocyst; cellular_component}	{AK331288.1; Triticum aestivum cDNA, clone: WT007_B21, cultivar: Chinese Spring}	{PF03081:Exo70 exocyst complex subunit}
Novelgene0192	1A	493509745	493511700	+	Control sample	2	Novelgene0192	{BAJ94011.1; predicted protein [Hordeum vulgare subsp. vulgare]}	{NA}	{sita:101782387; - - - - -}	{NA}	{GO:0003677; DNA binding; molecular_function GO:0004518; nuclease activity; molecular_function}	{AK362807.1; Hordeum vulgare subsp. vulgare mRNA for predicted protein, complete cds, clone: NIASHv2010D19}	{PF02732:ERCC4 domain}
Novelgene0193	1A	494448599	494449666	+	Control sample	1	Novelgene0193	{EMT14472.1; hypothetical protein F775_09827 [Aegilops tauschii]}	{NA}	{NA}	{NA}	{NA}	{HG670306.1; Triticum aestivum chromosome 3B, genomic scaffold, cultivar Chinese Spring}	{NA}
Novelgene0194	1A	498063716	498064483	+	Cold treated sample	1	Novelgene0194	{EMS59848.1; E3 ubiquitin-protein ligase RING1-like protein [Triticum urartu]}	{sp|Q8LPN7|RNG1L_ARATH; E3 ubiquitin-protein ligase RING1-like OS=Arabidopsis thaliana GN=At3g19950 PE=1 SV=1}	{sbi:SORBI_09g023840; K11982 RNF115_126 E3 ubiquitin-protein ligase RNF115/126 2.3.2.27 -}	{At1g55530; KOG0800 FOG: Predicted E3 ubiquitin ligase O Posttranslational modification, protein turnover, chaperones ;}	{GO:0008270; zinc ion binding; molecular_function GO:0005515; protein binding; molecular_function GO:0005680; anaphase-promoting complex; cellular_component GO:0006281; DNA repair; biological_process GO:0004842; ubiquitin-protein ligase activity; molecular_function GO:0046872; metal ion binding; molecular_function GO:0005524; ATP binding; molecular_function GO:0004518; nuclease activity; molecula…	{AK330477.1; Triticum aestivum cDNA, clone: SET4_I20, cultivar: Chinese Spring}	{PF13639:Ring finger domain PF04423:Rad50 zinc hook motif PF12678:RING-H2 zinc finger domain PF14634:zinc-RING finger domain PF00097:Zinc finger, C3HC4 type (RING finger) PF12861:Anaphase-promoting complex subunit 11 RING-H2 finger}
Novelgene0195	1A	499194467	499195511	+	Control sample	1	Novelgene0195	{EMT09581.1; hypothetical protein F775_20146 [Aegilops tauschii]}	{sp|O49508|FB237_ARATH; F-box protein At4g18380 OS=Arabidopsis thaliana GN=At4g18380 PE=2 SV=1}	{sita:101781707; - - - - -}	{NA}	{NA}	{AK334109.1; Triticum aestivum cDNA, clone: WT009_I13, cultivar: Chinese Spring}	{NA}
Novelgene0197	1A	500979041	500981056	+	Cold treated sample	1	Novelgene0197	{EMT16419.1; Formimidoyltransferase-cyclodeaminase [Aegilops tauschii]}	{sp|Q9HI69|GLFT_THEAC; Glutamate formimidoyltransferase OS=Thermoplasma acidophilum (strain ATCC 25905 / DSM 1728 / JCM 9062 / NBRC 15155 / AMRC-C165) GN=Ta1476 PE=1 SV=1}	{bdi:100821574; - - - - -}	{NA}	{GO:0005542; folic acid binding; molecular_function GO:0008152; NA GO:0016740; transferase activity; molecular_function}	{BT009581.1; Triticum aestivum clone wre1n.pk0041.e8:fis, full insert mRNA sequence}	{PF07837:Formiminotransferase domain, N-terminal subdomain}
Novelgene0198	1A	505270944	505271425	+	Control sample	1	Novelgene0198	{P12782.1; RecName: Full=Phosphoglycerate kinase, chloroplastic; Flags: Precursor}	{sp|P12782|PGKH_WHEAT; Phosphoglycerate kinase, chloroplastic OS=Triticum aestivum PE=2 SV=1}	{sita:101765234; K00927 PGK, pgk phosphoglycerate kinase 2.7.2.3 ko01200; Metabolism; Global and overview maps; Carbon metabolism | ko01230; Metabolism; Global and overview maps; Biosynthesis of amino acids | ko00010; Metabolism; Carbohydrate metabolism; Glycolysis / Gluconeogenesis | ko00710; Metabolism; Energy metabolism; Carbon fixation in photosynthetic organisms}	{At3g12780; KOG1367 3-phosphoglycerate kinase G Carbohydrate transport and metabolism ;}	{GO:0016531; copper chaperone activity; molecular_function GO:0005507; copper ion binding; molecular_function GO:0005758; mitochondrial intermembrane space; cellular_component GO:0006825; copper ion transport; biological_process GO:0006096; glycolysis; biological_process GO:0004618; phosphoglycerate kinase activity; molecular_function}	{X15233.1; Wheat mRNA for chloroplast phosphoglycerate kinase (EC 2.7.2.3)}	{PF00162:Phosphoglycerate kinase PF05051:Cytochrome C oxidase copper chaperone (COX17)}
Novelgene0199	1A	508640697	508641153	+	Control sample	1	Novelgene0199	{NA}	{NA}	{NA}	{NA}	{NA}	{AK332879.1; Triticum aestivum cDNA, clone: WT005_B16, cultivar: Chinese Spring}	{NA}
Novelgene0201	1A	513622978	513623835	+	Control sample	1	Novelgene0201	{EMS63351.1; H/ACA ribonucleoprotein complex non-core subunit NAF1 [Triticum urartu]}	{NA}	{bdi:100822327; K14763 NAF1 H/ACA ribonucleoprotein complex non-core subunit NAF1 - -}	{NA}	{NA}	{XM_003568111.3; PREDICTED: Brachypodium distachyon H/ACA ribonucleoprotein complex non-core subunit NAF1 (LOC100822327), mRNA}	{NA}
Novelgene0202	1A	516152248	516159159	+	Control sample	4	Novelgene0202	{EMT07755.1; Tyrosyl-tRNA synthetase [Aegilops tauschii]}	{sp|Q8S9J2|SYYC1_ARATH; Tyrosine--tRNA ligase 1, cytoplasmic OS=Arabidopsis thaliana GN=At2g33840 PE=2 SV=1}	{dosa:Os02t0722001-00; K01866 YARS, tyrS tyrosyl-tRNA synthetase 6.1.1.1 ko00970; Genetic Information Processing; Translation; Aminoacyl-tRNA biosynthesis}	{At2g33840_1; KOG2144 Tyrosyl-tRNA synthetase, cytoplasmic J Translation, ribosomal structure and biogenesis ;}	{GO:0004812; aminoacyl-tRNA ligase activity; molecular_function GO:0005524; ATP binding; molecular_function GO:0000166; nucleotide binding; molecular_function GO:0006418; tRNA aminoacylation for protein translation; biological_process GO:0004540; ribonuclease activity; molecular_function}	{XM_014898839.1; PREDICTED: Brachypodium distachyon tyrosine--tRNA ligase 1, cytoplasmic-like (LOC100837773), transcript variant X2, mRNA}	{PF12106:Colicin C terminal ribonuclease domain PF00579:tRNA synthetases class I (W and Y)}
Novelgene0203	1A	516429106	516429756	+	Control sample	1	Novelgene0203	{NA}	{NA}	{NA}	{NA}	{GO:0006355; regulation of transcription, DNA-dependent; biological_process GO:0003700; sequence-specific DNA binding transcription factor activity; molecular_function}	{NA}	{PF00126:Bacterial regulatory helix-turn-helix protein, lysR family}
Novelgene0204	1A	516563602	516566007	+	Cold treated sample	2	Novelgene0204	{BAK02706.1; predicted protein [Hordeum vulgare subsp. vulgare]}	{NA}	{ats:F775_13189; - - - - -}	{NA}	{GO:0009538; photosystem I reaction center; cellular_component GO:0015979; photosynthesis; biological_process GO:0009522; photosystem I; cellular_component GO:0003677; DNA binding; molecular_function GO:0006357; regulation of transcription from RNA polymerase II promoter; biological_process GO:0001104; RNA polymerase II transcription cofactor activity; molecular_function GO:0003700; sequence-spec…	{AK371508.1; Hordeum vulgare subsp. vulgare mRNA for predicted protein, complete cds, clone: NIASHv2136A17}	{PF02605:Photosystem I reaction centre subunit XI PF00309:Sigma-54 factor, Activator interacting domain (AID) PF10744:Mediator of RNA polymerase II transcription subunit 1}
Novelgene0205	1A	517480931	517481403	+	Cold treated sample	1	Novelgene0205	{NA}	{NA}	{NA}	{NA}	{NA}	{NA}	{NA}
Novelgene0206	1A	517503864	517504605	+	Cold treated sample	1	Novelgene0206	{KQJ94422.1; hypothetical protein BRADI_3g10422 [Brachypodium distachyon]}	{NA}	{osa:4329033; - - - - -}	{NA}	{GO:0008270; zinc ion binding; molecular_function}	{XM_014900005.1; PREDICTED: Brachypodium distachyon protein FAR1-RELATED SEQUENCE 5-like (LOC100824807), mRNA}	{PF04434:SWIM zinc finger}
Novelgene0207	1A	518975575	518977489	+	Cold treated sample	1	Novelgene0207	{EMS48493.1; hypothetical protein TRIUR3_07139 [Triticum urartu]}	{NA}	{sita:101765642; K12617 PATL1, PAT1 DNA topoisomerase 2-associated protein PAT1 - ko03018; Genetic Information Processing; Folding, sorting and degradation; RNA degradation}	{NA}	{NA}	{AK333518.1; Triticum aestivum cDNA, clone: WT006_K16, cultivar: Chinese Spring}	{NA}
Novelgene0209	1A	519467902	519468075	+	Cold treated sample	1	Novelgene0209	{NA}	{NA}	{NA}	{NA}	{NA}	{NA}	{NA}
Novelgene0210	1A	532244191	532248229	+	Control sample	5	Novelgene0210	{XP_010231138.1; PREDICTED: mitochondrial-processing peptidase subunit alpha-like [Brachypodium distachyon]}	{sp|P29677|MPPA_SOLTU; Mitochondrial-processing peptidase subunit alpha OS=Solanum tuberosum GN=MPP PE=1 SV=1}	{sita:101762810; K01412 PMPCA, MAS2 mitochondrial-processing peptidase subunit alpha 3.4.24.64 -}	{At3g16480; KOG2067 Mitochondrial processing peptidase, alpha subunit O Posttranslational modification, protein turnover, chaperones ;}	{GO:0016021; integral to membrane; cellular_component}	{AK330258.1; Triticum aestivum cDNA, clone: SET4_A09, cultivar: Chinese Spring}	{PF01679:Proteolipid membrane potential modulator}
Novelgene0211	1A	533732281	533733492	+	Control sample	1	Novelgene0211	{EMS56651.1; Malate dehydrogenase, chloroplastic [Triticum urartu]}	{sp|Q9SN86|MDHP_ARATH; Malate dehydrogenase, chloroplastic OS=Arabidopsis thaliana GN=At3g47520 PE=1 SV=1}	{ats:F775_08279; K00026 MDH2 malate dehydrogenase 1.1.1.37 ko01200; Metabolism; Global and overview maps; Carbon metabolism | ko00020; Metabolism; Carbohydrate metabolism; Citrate cycle (TCA cycle) | ko00620; Metabolism; Carbohydrate metabolism; Pyruvate metabolism | ko00630; Metabolism; Carbohydrate metabolism; Glyoxylate and dicarboxylate metabolism | ko00710; Metabolism; Energy metabolism; Car…	{At3g47520; KOG1494 NAD-dependent malate dehydrogenase C Energy production and conversion ;}	{GO:0016491; oxidoreductase activity; molecular_function GO:0055114; oxidation-reduction process; biological_process GO:0016616; oxidoreductase activity, acting on the CH-OH group of donors, NAD or NADP as acceptor; molecular_function GO:0006694; steroid biosynthetic process; biological_process GO:0006520; cellular amino acid metabolic process; biological_process GO:0003854; 3-beta-hydroxy-delta5…	{AK364298.1; Hordeum vulgare subsp. vulgare mRNA for predicted protein, complete cds, clone: NIASHv2023J02}	{PF02812:Glu/Leu/Phe/Val dehydrogenase, dimerisation domain PF02866:lactate/malate dehydrogenase, alpha/beta C-terminal domain PF01073:3-beta hydroxysteroid dehydrogenase/isomerase family PF00056:lactate/malate dehydrogenase, NAD binding domain}
Novelgene0212	1A	533768664	533771110	+	Control sample	1	Novelgene0212	{EMT18802.1; hypothetical protein F775_30470 [Aegilops tauschii]}	{NA}	{sbi:SORBI_08g017440; - - - - -}	{NA}	{GO:0019956; chemokine binding; molecular_function}	{HG670306.1; Triticum aestivum chromosome 3B, genomic scaffold, cultivar Chinese Spring}	{PF09213:M3}
Novelgene0213	1A	536353629	536354867	+	Control sample	1	Novelgene0213	{EMS47659.1; putative glycosyltransferase AGO61 [Triticum urartu]}	{NA}	{dosa:Os02t0330200-01; - - - - -}	{At3g18170; KOG4698 Uncharacterized conserved protein S Function unknown ;}	{GO:0016757; transferase activity, transferring glycosyl groups; molecular_function}	{AJ867394.1; Triticum aestivum partial mRNA for glycosyltransferase (a2b gene)}	{PF04577:Protein of unknown function (DUF563)}
Novelgene0214	1A	540055421	540056893	+	Control sample	3	Novelgene0214	{EMS62963.1; Mitochondrial outer membrane protein porin [Triticum urartu]}	{sp|Q6L5I5|VDAC2_ORYSJ; Mitochondrial outer membrane protein porin 2 OS=Oryza sativa subsp. japonica GN=VDAC2 PE=2 SV=1}	{sita:101772519; K15040 VDAC2 voltage-dependent anion channel protein 2 - ko04020; Environmental Information Processing; Signal transduction; Calcium signaling pathway | ko04022; Environmental Information Processing; Signal transduction; cGMP-PKG signaling pathway | ko04621; Organismal Systems; Immune system; NOD-like receptor signaling pathway | ko05012; Human Diseases; Neurodegenerative disease…	{At3g01280; KOG3126 Porin/voltage-dependent anion-selective channel protein P Inorganic ion transport and metabolism ;}	{GO:0005741; mitochondrial outer membrane; cellular_component GO:0055085; transmembrane transport; biological_process}	{X82149.1; T.aestivum VDAC2 mRNA for voltage dependent anion channel}	{PF01459:Eukaryotic porin}
Novelgene0215	1A	541632664	541632935	+	Cold treated sample	1	Novelgene0215	{NA}	{NA}	{NA}	{NA}	{NA}	{AK367925.1; Hordeum vulgare subsp. vulgare mRNA for predicted protein, complete cds, clone: NIASHv2064P18}	{NA}
Novelgene0216	1A	541977827	541981410	+	Control sample	1	Novelgene0216	{NA}	{NA}	{NA}	{NA}	{NA}	{NA}	{NA}
Novelgene0218	1A	544199792	544200093	+	Control sample	1	Novelgene0218	{EMS46887.1; hypothetical protein TRIUR3_11092 [Triticum urartu]}	{NA}	{sita:101774356; - - - - -}	{NA}	{NA}	{AK374517.1; Hordeum vulgare subsp. vulgare mRNA for predicted protein, partial cds, clone: NIASHv3067K22}	{NA}
Novelgene0219	1A	544364558	544364994	+	Control sample	1	Novelgene0219	{EMT15379.1; Proactivator polypeptide [Aegilops tauschii]}	{NA}	{NA}	{NA}	{NA}	{NA}	{NA}
Novelgene0221	1A	554452812	554453311	+	Cold treated sample	1	Novelgene0221	{YP_009054838.1; ribosomal protein S4 (chloroplast) [Triticum timopheevii]}	{sp|Q95H61|RR4_WHEAT; 30S ribosomal protein S4, chloroplastic OS=Triticum aestivum GN=rps4 PE=3 SV=1}	{mtr:MTR_0002s0590; K02986 RP-S4, rpsD small subunit ribosomal protein S4 - ko03010; Genetic Information Processing; Translation; Ribosome}	{AtCh025; KOG3301 Ribosomal protein S4 J Translation, ribosomal structure and biogenesis ;}	{GO:0003723; RNA binding; molecular_function}	{KJ174105.1; Triticum urartu chloroplast, complete genome}	{PF01479:S4 domain}
Novelgene0222	1A	554453446	554454332	+	Control sample	1	Novelgene0222	{KQK85826.1; hypothetical protein SETIT_020742mg [Setaria italica]}	{NA}	{NA}	{NA}	{NA}	{KJ174105.1; Triticum urartu chloroplast, complete genome}	{NA}
Novelgene0223	1A	554460018	554461490	+	Control sample	3	Novelgene0223	{ADD63092.1; photosystem II protein D2 (chloroplast) [Microlaena stipoides]}	{sp|P10803|PSBD_SECCE; Photosystem II D2 protein OS=Secale cereale GN=psbD PE=1 SV=1}	{mtr:MTR_0002s0420; K02705 psbC photosystem II CP43 chlorophyll apoprotein - ko00195; Metabolism; Energy metabolism; Photosynthesis}	{NA}	{GO:0009772; photosynthetic electron transport in photosystem II; biological_process GO:0019684; photosynthesis, light reaction; biological_process GO:0045156; electron transporter, transferring electrons within the cyclic electron transport pathway of photosynthesis activity; molecular_function}	{KJ174105.1; Triticum urartu chloroplast, complete genome}	{PF00124:Photosynthetic reaction centre protein}
Novelgene0225	1A	554465793	554468755	+	Control sample	4	Novelgene0225	{P05151.3; RecName: Full=Cytochrome f; Flags: Precursor}	{sp|P05151|CYF_WHEAT; Cytochrome f OS=Triticum aestivum GN=petA PE=3 SV=3}	{mtr:MTR_0002s0690; K02634 petA apocytochrome f - ko00195; Metabolism; Energy metabolism; Photosynthesis}	{NA}	{GO:0020037; heme binding; molecular_function GO:0015979; photosynthesis; biological_process GO:0031361; integral to thylakoid membrane; cellular_component GO:0005506; iron ion binding; molecular_function GO:0009055; NA GO:0016021; integral to membrane; cellular_component}	{KJ614407.1; Triticum timopheevii cultivar TA0941 chloroplast, complete genome}	{PF03040:CemA family PF01333:Apocytochrome F, C-terminal}
Novelgene0226	1A	554469226	554471334	+	Control sample	7	Novelgene0226	{YP_008963914.1; photosystem I assembly protein ycf4 (chloroplast) [Aegilops geniculata]}	{sp|P62720|YCF4_WHEAT; Photosystem I assembly protein Ycf4 OS=Triticum aestivum GN=ycf4 PE=3 SV=1}	{sly:101259359; - - - - -}	{NA}	{GO:0015979; photosynthesis; biological_process GO:0009522; photosystem I; cellular_component GO:0009579; thylakoid; cellular_component GO:0016021; integral to membrane; cellular_component GO:0003735; structural constituent of ribosome; molecular_function GO:0006412; translation; biological_process GO:0005840; ribosome; cellular_component}	{KJ174105.1; Triticum urartu chloroplast, complete genome}	{PF02392:Ycf4 PF00276:Ribosomal protein L23}
Novelgene0227	1A	554472067	554473848	+	Control sample	3	Novelgene0227	{YP_008474399.1; ribulose 1,5-bisphosphate carboxylase/oxygenase large subunit (chloroplast) [Aegilops speltoides]}	{sp|P11383|RBL_WHEAT; Ribulose bisphosphate carboxylase large chain OS=Triticum aestivum GN=rbcL PE=1 SV=2}	{mtr:MTR_0002s0660; K01601 rbcL ribulose-bisphosphate carboxylase large chain 4.1.1.39 ko01200; Metabolism; Global and overview maps; Carbon metabolism | ko00630; Metabolism; Carbohydrate metabolism; Glyoxylate and dicarboxylate metabolism | ko00710; Metabolism; Energy metabolism; Carbon fixation in photosynthetic organisms}	{NA}	{GO:0016984; ribulose-bisphosphate carboxylase activity; molecular_function GO:0015977; carbon fixation; biological_process GO:0000287; magnesium ion binding; molecular_function GO:0000287; magnesium ion binding; molecular_function}	{KJ174105.1; Triticum urartu chloroplast, complete genome}	{PF00016:Ribulose bisphosphate carboxylase large chain, catalytic domain PF02788:Ribulose bisphosphate carboxylase large chain, N-terminal domain PF00016:Ribulose bisphosphate carboxylase large chain, catalytic domain}
Novelgene0228	1A	554475538	554479989	+	Control sample	7	Novelgene0228	{YP_009156535.1; RNA polymerase beta'' subunit (plastid) [Bromus vulgaris]}	{sp|Q9XPS9|RPOC2_WHEAT; DNA-directed RNA polymerase subunit beta'' OS=Triticum aestivum GN=rpoC2 PE=3 SV=1}	{mtr:MTR_0002s0510; - - - - -}	{NA}	{GO:0017183; peptidyl-diphthamide biosynthetic process from peptidyl-histidine; biological_process GO:0005622; intracellular; cellular_component GO:0005737; cytoplasm; cellular_component GO:0003735; structural constituent of ribosome; molecular_function GO:0006412; translation; biological_process GO:0005840; ribosome; cellular_component GO:0006351; transcription, DNA-dependent; biological_process…	{KJ174105.1; Triticum urartu chloroplast, complete genome}	{PF00318:Ribosomal protein S2 PF01866:Putative diphthamide synthesis protein PF04998:RNA polymerase Rpb1, domain 5}
Novelgene0229	1A	554485602	554490591	+	Control sample	3	Novelgene0229	{AMM06269.1; 'photosystem I P700 apoprotein A1 (chloroplast) [Vicia sativa]}	{sp|P58311|PSAA_WHEAT; Photosystem I P700 chlorophyll a apoprotein A1 OS=Triticum aestivum GN=psaA PE=3 SV=1}	{mtr:MTR_0002s0580; K02689 psaA photosystem I P700 chlorophyll a apoprotein A1 - ko00195; Metabolism; Energy metabolism; Photosynthesis}	{NA}	{GO:0015979; photosynthesis; biological_process GO:0009522; photosystem I; cellular_component GO:0009579; thylakoid; cellular_component GO:0016021; integral to membrane; cellular_component GO:0016021; integral to membrane; cellular_component GO:0009579; thylakoid; cellular_component GO:0015979; photosynthesis; biological_process GO:0009522; photosystem I; cellular_component GO:0009579; thylakoid;…	{KJ174105.1; Triticum urartu chloroplast, complete genome}	{PF00223:Photosystem I psaA/psaB protein PF00223:Photosystem I psaA/psaB protein PF00223:Photosystem I psaA/psaB protein}
Novelgene0231	1A	557953560	557954477	+	Control sample	2	Novelgene0231	{EMS63859.1; hypothetical protein TRIUR3_07220 [Triticum urartu]}	{sp|Q9LVJ0|UVB31_ARATH; UV-B-induced protein At3g17800, chloroplastic OS=Arabidopsis thaliana GN=At3g17800 PE=2 SV=1}	{jcu:105644513; - - - - -}	{NA}	{NA}	{AK374390.1; Hordeum vulgare subsp. vulgare mRNA for predicted protein, complete cds, clone: NIASHv3063H21}	{NA}
Novelgene0232	1A	558901307	558901803	+	Control sample	1	Novelgene0232	{EMT32956.1; hypothetical protein F775_43204 [Aegilops tauschii]}	{NA}	{ats:F775_43204; - - - - -}	{NA}	{NA}	{AF459639.1; Triticum monococcum BAC clones 116F2 and 115G1 gene sequence}	{NA}
Novelgene0233	1A	560402944	560404475	+	Cold treated sample	1	Novelgene0233	{EMS64546.1; hypothetical protein TRIUR3_27252 [Triticum urartu]}	{NA}	{sita:101779964; - - - - -}	{NA}	{GO:0030915; Smc5-Smc6 complex; cellular_component GO:0006281; DNA repair; biological_process}	{AK354021.1; Hordeum vulgare subsp. vulgare mRNA for predicted protein, partial cds, clone: NIASHv1004G24}	{PF07574:Nse1 non-SMC component of SMC5-6 complex}
Novelgene0234	1A	560947006	560947313	+	Cold treated sample	1	Novelgene0234	{NA}	{NA}	{NA}	{NA}	{NA}	{AK333415.1; Triticum aestivum cDNA, clone: WT006_G17, cultivar: Chinese Spring}	{NA}
Novelgene0235	1A	561335387	561335983	+	Control sample	1	Novelgene0235	{EMT22966.1; hypothetical protein F775_52178 [Aegilops tauschii]}	{NA}	{NA}	{NA}	{NA}	{XM_003565872.3; PREDICTED: Brachypodium distachyon uncharacterized LOC100835009 (LOC100835009), mRNA}	{NA}
Novelgene0236	1A	563754155	563757250	+	Control sample	1	Novelgene0236	{EMS45326.1; Phosphoglycerate kinase, cytosolic [Triticum urartu]}	{sp|P12783|PGKY_WHEAT; Phosphoglycerate kinase, cytosolic OS=Triticum aestivum PE=2 SV=1}	{osa:4328435; K00927 PGK, pgk phosphoglycerate kinase 2.7.2.3 ko01200; Metabolism; Global and overview maps; Carbon metabolism | ko01230; Metabolism; Global and overview maps; Biosynthesis of amino acids | ko00010; Metabolism; Carbohydrate metabolism; Glycolysis / Gluconeogenesis | ko00710; Metabolism; Energy metabolism; Carbon fixation in photosynthetic organisms}	{At1g79550; KOG1367 3-phosphoglycerate kinase G Carbohydrate transport and metabolism ;}	{GO:0006096; glycolysis; biological_process GO:0004618; phosphoglycerate kinase activity; molecular_function GO:0016758; transferase activity, transferring hexosyl groups; molecular_function GO:0006506; GPI anchor biosynthetic process; biological_process}	{AK354003.1; Hordeum vulgare subsp. vulgare mRNA for predicted protein, complete cds, clone: NIASHv1004F11}	{PF00162:Phosphoglycerate kinase PF04188:Mannosyltransferase (PIG-V)}
Novelgene0237	1A	566477547	566478472	+	Cold treated sample	1	Novelgene0237	{EMS67282.1; Eukaryotic translation initiation factor 3 subunit D [Triticum urartu]}	{sp|P56820|EIF3D_ARATH; Eukaryotic translation initiation factor 3 subunit D OS=Arabidopsis thaliana GN=TIF3D1 PE=1 SV=1}	{sita:101770391; K03251 EIF3D translation initiation factor 3 subunit D - ko03013; Genetic Information Processing; Translation; RNA transport}	{At4g20980; KOG2479 Translation initiation factor 3, subunit d (eIF-3d) J Translation, ribosomal structure and biogenesis ;}	{GO:0005852; eukaryotic translation initiation factor 3 complex; cellular_component GO:0005737; cytoplasm; cellular_component GO:0003743; translation initiation factor activity; molecular_function}	{AK362477.1; Hordeum vulgare subsp. vulgare mRNA for predicted protein, partial cds, clone: NIASHv2005N21}	{PF05091:Eukaryotic translation initiation factor 3 subunit 7 (eIF-3)}
Novelgene0238	1A	566480059	566480504	+	Cold treated sample	1	Novelgene0238	{NA}	{NA}	{NA}	{NA}	{NA}	{AK370207.1; Hordeum vulgare subsp. vulgare mRNA for predicted protein, complete cds, clone: NIASHv2106N20}	{NA}
Novelgene0240	1A	572350868	572351266	+	Cold treated sample	1	Novelgene0240	{BAJ92898.1; predicted protein [Hordeum vulgare subsp. vulgare]}	{sp|Q65XK0|ILV5_ORYSJ; Ketol-acid reductoisomerase, chloroplastic OS=Oryza sativa subsp. japonica GN=Os05g0573700 PE=1 SV=1}	{sbi:SORBI_03g029720; K00053 ilvC ketol-acid reductoisomerase 1.1.1.86 ko01210; Metabolism; Global and overview maps; 2-Oxocarboxylic acid metabolism | ko01230; Metabolism; Global and overview maps; Biosynthesis of amino acids | ko00290; Metabolism; Amino acid metabolism; Valine, leucine and isoleucine biosynthesis | ko00770; Metabolism; Metabolism of cofactors and vitamins; Pantothenate and CoA …	{NA}	{NA}	{AK361694.1; Hordeum vulgare subsp. vulgare mRNA for predicted protein, complete cds, clone: NIASHv1146K24}	{NA}
Novelgene0241	1A	574188912	574190132	+	Cold treated sample	1	Novelgene0241	{NA}	{NA}	{NA}	{NA}	{NA}	{NA}	{NA}
Novelgene0243	1A	575736891	575737376	+	Cold treated sample	1	Novelgene0243	{XP_003567813.1; PREDICTED: sugar transporter ERD6-like 4 [Brachypodium distachyon]}	{NA}	{sita:101768758; K08145 SLC2A8, GLUT8 MFS transporter, SP family, solute carrier family 2 (facilitated glucose transporter), member 8 - -}	{NA}	{NA}	{NA}	{NA}
Novelgene0245	1A	576241876	576247646	+	Control sample	6	Novelgene0245	{XP_008678342.1; PREDICTED: uncharacterized protein LOC103653157 isoform X2 [Zea mays]}	{NA}	{vvi:104881453; - - - - -}	{NA}	{GO:0003899; DNA-directed RNA polymerase activity; molecular_function GO:0005666; DNA-directed RNA polymerase III complex; cellular_component GO:0003677; DNA binding; molecular_function GO:0006383; transcription from RNA polymerase III promoter; biological_process GO:0046983; protein dimerization activity; molecular_function}	{HG670306.1; Triticum aestivum chromosome 3B, genomic scaffold, cultivar Chinese Spring}	{PF05132:RNA polymerase III RPC4 PF02892:BED zinc finger PF05699:hAT family C-terminal dimerisation region}
Novelgene0246	1A	579827476	579830775	+	Control sample	2	Novelgene0246	{NA}	{NA}	{NA}	{NA}	{NA}	{AK333192.1; Triticum aestivum cDNA, clone: WT005_N24, cultivar: Chinese Spring}	{NA}
Novelgene0248	1A	583036726	583037187	+	Control sample	1	Novelgene0248	{NA}	{NA}	{NA}	{NA}	{NA}	{HG670306.1; Triticum aestivum chromosome 3B, genomic scaffold, cultivar Chinese Spring}	{NA}
Novelgene0249	1A	584073977	584074429	+	Control sample	1	Novelgene0249	{NA}	{NA}	{NA}	{NA}	{NA}	{NA}	{NA}
Novelgene0250	1A	584675853	584676708	+	Cold treated sample	2	Novelgene0250	{EMS59343.1; hypothetical protein TRIUR3_13593 [Triticum urartu]}	{sp|Q9ZQE5|PP153_ARATH; Pentatricopeptide repeat-containing protein At2g15690 OS=Arabidopsis thaliana GN=PCMP-H66 PE=2 SV=2}	{sita:101769980; K04733 IRAK4 interleukin-1 receptor-associated kinase 4 2.7.11.1 ko04064; Environmental Information Processing; Signal transduction; NF-kappa B signaling pathway | ko04620; Organismal Systems; Immune system; Toll-like receptor signaling pathway | ko04624; Organismal Systems; Immune system; Toll and Imd signaling pathway | ko04621; Organismal Systems; Immune system; NOD-like recep…	{At2g15690_2; KOG4197 FOG: PPR repeat R General function prediction only ;}	{NA}	{AK332797.1; Triticum aestivum cDNA, clone: WT004_O12, cultivar: Chinese Spring}	{NA}
Novelgene0252	1A	586505414	586510290	+	Control sample	7	Novelgene0252	{EEC81930.1; hypothetical protein OsI_25789 [Oryza sativa Indica Group]}	{sp|Q69V23|CESA3_ORYSJ; Probable cellulose synthase A catalytic subunit 3 [UDP-forming] OS=Oryza sativa subsp. japonica GN=CESA3 PE=2 SV=1}	{bdi:100833360; K10999 CESA cellulose synthase A 2.4.1.12 -}	{NA}	{GO:0003779; actin binding; molecular_function GO:0007010; cytoskeleton organization; biological_process}	{AK332996.1; Triticum aestivum cDNA, clone: WT005_G08, cultivar: Chinese Spring}	{PF01213:Adenylate cyclase associated (CAP) N terminal}
Novelgene0253	1A	588905475	588905760	+	Control sample	1	Novelgene0253	{NA}	{NA}	{NA}	{NA}	{NA}	{NA}	{NA}
Novelgene0254	1A	591147148	591148145	+	Cold treated sample	1	Novelgene0254	{ACB29725.3; FtsH4 protein [Triticum monococcum subsp. aegilopoides]}	{sp|Q8LQJ8|FTSH5_ORYSJ; ATP-dependent zinc metalloprotease FTSH 5, mitochondrial OS=Oryza sativa subsp. japonica GN=FTSH5 PE=3 SV=1}	{mus:103971377; K08955 YME1 ATP-dependent metalloprotease 3.4.24.- ko04139; Cellular Processes; Transport and catabolism; Mitophagy - yeast}	{At2g26140; KOG0734 AAA+-type ATPase containing the peptidase M41 domain O Posttranslational modification, protein turnover, chaperones ;}	{GO:0006508; proteolysis; biological_process GO:0004222; metalloendopeptidase activity; molecular_function GO:0005524; ATP binding; molecular_function}	{AK336140.1; Triticum aestivum cDNA, clone: SET3_F07, cultivar: Chinese Spring}	{PF01434:Peptidase family M41}
Novelgene0255	1A	593548120	593549939	+	Control sample	2	Novelgene0255	{EMS47174.1; hypothetical protein TRIUR3_33554 [Triticum urartu]}	{NA}	{ats:F775_52518; K06236 COL1A collagen, type I, alpha - ko04151; Environmental Information Processing; Signal transduction; PI3K-Akt signaling pathway | ko04512; Environmental Information Processing; Signaling molecules and interaction; ECM-receptor interaction | ko04510; Cellular Processes; Cellular community - eukaryotes; Focal adhesion | ko04611; Organismal Systems; Immune system; Platelet act…	{NA}	{GO:0003677; DNA binding; molecular_function GO:0016032; NA GO:0019082; viral protein processing; biological_process}	{AK374324.1; Hordeum vulgare subsp. vulgare mRNA for predicted protein, partial cds, clone: NIASHv3060L15}	{PF05417:Hepatitis E cysteine protease PF02178:AT hook motif}
Novelgene0256	1B	1194647	1194881	+	Cold treated sample	1	Novelgene0256	{NA}	{NA}	{NA}	{NA}	{NA}	{HG670306.1; Triticum aestivum chromosome 3B, genomic scaffold, cultivar Chinese Spring}	{NA}
Novelgene0257	1B	1423613	1424830	+	Control sample	1	Novelgene0257	{BAJ85223.1; predicted protein [Hordeum vulgare subsp. vulgare]}	{sp|Q9LUC6|C7A14_ARATH; Cytochrome P450 72A14 OS=Arabidopsis thaliana GN=CYP72A14 PE=2 SV=1}	{bdi:100829389; - - - - -}	{At3g14680; KOG0157 Cytochrome P450 CYP4/CYP19/CYP26 subfamilies QI Secondary metabolites biosynthesis, transport and catabolism ; Lipid transport and metabolism ;}	{GO:0005506; iron ion binding; molecular_function GO:0055114; oxidation-reduction process; biological_process GO:0016705; oxidoreductase activity, acting on paired donors, with incorporation or reduction of molecular oxygen; molecular_function GO:0020037; heme binding; molecular_function}	{AK354004.1; Hordeum vulgare subsp. vulgare mRNA for predicted protein, complete cds, clone: NIASHv1004F15}	{PF00067:Cytochrome P450}
Novelgene0258	1B	6365919	6367539	+	Control sample	1	Novelgene0258	{NA}	{NA}	{NA}	{NA}	{NA}	{HE996554.1; Triticum aestivum cv. Arina SNP, chromosome 3B, clone Taes_arina_ctg_58637}	{NA}
Novelgene0259	1B	15097615	15098018	+	Control sample	1	Novelgene0259	{EMS62116.1; hypothetical protein TRIUR3_23260 [Triticum urartu]}	{NA}	{NA}	{NA}	{NA}	{AK373118.1; Hordeum vulgare subsp. vulgare mRNA for predicted protein, complete cds, clone: NIASHv3021J07}	{NA}
Novelgene0261	1B	16767084	16769123	+	Cold treated sample	1	Novelgene0261	{XP_015639135.1; PREDICTED: uncharacterized protein LOC107276170 [Oryza sativa Japonica Group]}	{NA}	{sbi:SORBI_02g023020; - - - - -}	{NA}	{GO:0003677; DNA binding; molecular_function GO:0006313; transposition, DNA-mediated; biological_process GO:0004803; transposase activity; molecular_function}	{HG670306.1; Triticum aestivum chromosome 3B, genomic scaffold, cultivar Chinese Spring}	{PF00872:Transposase, Mutator family}
Novelgene0262	1B	16892682	16896443	+	Cold treated sample	1	Novelgene0262	{EMS57774.1; Disease resistance protein RPP13 [Triticum urartu]}	{sp|Q8W3K3|DRL8_ARATH; Putative disease resistance protein At1g58400 OS=Arabidopsis thaliana GN=At1g58400 PE=3 SV=1}	{ats:F775_10122; - - - - -}	{At1g58400; KOG4658 Apoptotic ATPase T Signal transduction mechanisms ;}	{GO:0005515; protein binding; molecular_function GO:0008270; zinc ion binding; molecular_function}	{KF031284.1; Aegilops tauschii cultivar AUS18913 RGA1e gene, complete cds}	{PF00560:Leucine Rich Repeat PF02148:Zn-finger in ubiquitin-hydrolases and other protein}
Novelgene0263	1B	17691324	17699358	+	Cold treated sample	1	Novelgene0263	{EMT20037.1; hypothetical protein F775_17601 [Aegilops tauschii]}	{NA}	{sita:101776841; - - - - -}	{NA}	{NA}	{AK365252.1; Hordeum vulgare subsp. vulgare mRNA for predicted protein, complete cds, clone: NIASHv2032K19}	{NA}
Novelgene0266	1B	31374673	31376637	+	Cold treated sample	3	Novelgene0266	{XP_002444919.1; hypothetical protein SORBIDRAFT_07g001472, partial [Sorghum bicolor]}	{NA}	{sbi:SORBI_07g001472; - - - - -}	{NA}	{NA}	{EU660892.1; Triticum aestivum clone BAC 1354M21 cytosolic acetyl-CoA carboxylase (Acc-2) and putative amino acid permeases genes, complete cds}	{NA}
Novelgene0267	1B	32954968	32977570	+	Control sample	1	Novelgene0267	{EMS56784.1; hypothetical protein TRIUR3_24095 [Triticum urartu]}	{NA}	{NA}	{NA}	{NA}	{NA}	{NA}
Novelgene0268	1B	45195215	45198332	+	Cold treated sample	1	Novelgene0268	{EMT07125.1; 5'-methylthioadenosine/S-adenosylhomocysteine nucleosidase [Aegilops tauschii]}	{sp|Q7XA67|MTN2_ARATH; 5'-methylthioadenosine/S-adenosylhomocysteine nucleosidase 2 OS=Arabidopsis thaliana GN=MTN2 PE=1 SV=1}	{bdi:100839737; K01244 MTN 5'-methylthioadenosine nucleosidase 3.2.2.16 ko00270; Metabolism; Amino acid metabolism; Cysteine and methionine metabolism}	{NA}	{GO:0006807; nitrogen compound metabolic process; biological_process GO:0016810; hydrolase activity, acting on carbon-nitrogen (but not peptide) bonds; molecular_function}	{AK333004.1; Triticum aestivum cDNA, clone: WT005_G15, cultivar: Chinese Spring}	{PF00795:Carbon-nitrogen hydrolase}
Novelgene0269	1B	49618358	49619156	+	Control sample	1	Novelgene0269	{EMT26140.1; hypothetical protein F775_21328 [Aegilops tauschii]}	{NA}	{ats:F775_21328; - - - - -}	{NA}	{NA}	{HG670306.1; Triticum aestivum chromosome 3B, genomic scaffold, cultivar Chinese Spring}	{NA}
Novelgene0270	1B	51508242	51512350	+	Control sample	1	Novelgene0270	{CDM81545.1; unnamed protein product [Triticum aestivum]}	{sp|P51819|HSP83_IPONI; Heat shock protein 83 OS=Ipomoea nil GN=HSP83A PE=2 SV=1}	{spen:107012688; K04079 HSP90A, htpG molecular chaperone HtpG - ko04141; Genetic Information Processing; Folding, sorting and degradation; Protein processing in endoplasmic reticulum | ko04151; Environmental Information Processing; Signal transduction; PI3K-Akt signaling pathway | ko04621; Organismal Systems; Immune system; NOD-like receptor signaling pathway | ko04612; Organismal Systems; Immune…	{At5g52640; KOG0019 Molecular chaperone (HSP90 family) O Posttranslational modification, protein turnover, chaperones ;}	{NA}	{HG670306.1; Triticum aestivum chromosome 3B, genomic scaffold, cultivar Chinese Spring}	{NA}
Novelgene0272	1B	73017585	73017708	+	Control sample	1	Novelgene0272	{NA}	{NA}	{NA}	{NA}	{NA}	{HG670306.1; Triticum aestivum chromosome 3B, genomic scaffold, cultivar Chinese Spring}	{NA}
Novelgene0273	1B	90992518	90993585	+	Control sample	1	Novelgene0273	{EMS53512.1; Metal tolerance protein 1 [Triticum urartu]}	{sp|Q688R1|MTP1_ORYSJ; Metal tolerance protein 1 OS=Oryza sativa subsp. japonica GN=MTP1 PE=2 SV=1}	{sita:101786284; K14689 SLC30A2, ZNT2 solute carrier family 30 (zinc transporter), member 2 - -}	{At2g46800; KOG1482 Zn2+ transporter P Inorganic ion transport and metabolism ;}	{GO:0016021; integral to membrane; cellular_component GO:0055085; transmembrane transport; biological_process GO:0008324; cation transmembrane transporter activity; molecular_function GO:0030001; metal ion transport; biological_process GO:0016020; membrane; cellular_component GO:0006812; cation transport; biological_process GO:0046873; metal ion transmembrane transporter activity; molecular_funct…	{AK366692.1; Hordeum vulgare subsp. vulgare mRNA for predicted protein, complete cds, clone: NIASHv2045N03}	{PF01545:Cation efflux family PF02535:ZIP Zinc transporter PF02934:GatB/GatE catalytic domain}
Novelgene0275	1B	112194426	112195057	+	Control sample	1	Novelgene0275	{BAJ86448.1; predicted protein [Hordeum vulgare subsp. vulgare]}	{NA}	{ats:F775_14694; - - - - -}	{NA}	{NA}	{AK355229.1; Hordeum vulgare subsp. vulgare mRNA for predicted protein, complete cds, clone: NIASHv1017N03}	{NA}
Novelgene0276	1B	121782051	121782290	+	Control sample	1	Novelgene0276	{NA}	{NA}	{NA}	{NA}	{NA}	{NA}	{NA}
Novelgene0277	1B	145452923	145455007	+	Control sample	1	Novelgene0277	{EMT02434.1; Translocase of chloroplast 159, chloroplastic [Aegilops tauschii]}	{sp|O81283|TC159_ARATH; Translocase of chloroplast 159, chloroplastic OS=Arabidopsis thaliana GN=TOC159 PE=1 SV=1}	{pda:103707491; - - - - -}	{NA}	{GO:0003924; GTPase activity; molecular_function GO:0005525; GTP binding; molecular_function GO:0015093; ferrous iron transmembrane transporter activity; molecular_function GO:0005737; cytoplasm; cellular_component GO:0016021; integral to membrane; cellular_component GO:0015684; ferrous iron transport; biological_process GO:0007049; cell cycle; biological_process GO:0005524; ATP binding; molecula…	{AK359802.1; Hordeum vulgare subsp. vulgare mRNA for predicted protein, partial cds, clone: NIASHv1103H18}	{PF04670:Gtr1/RagA G protein conserved region PF04548:AIG1 family PF01926:50S ribosome-binding GTPase PF02421:Ferrous iron transport protein B PF00004:ATPase family associated with various cellular activities (AAA) PF00350:Dynamin family PF00735:Septin PF03193:Protein of unknown function, DUF258}
Novelgene0278	1B	148471571	148472239	+	Control sample	1	Novelgene0278	{EMT25161.1; hypothetical protein F775_27141 [Aegilops tauschii]}	{NA}	{ats:F775_27141; - - - - -}	{NA}	{NA}	{AK336199.1; Triticum aestivum cDNA, clone: SET3_H13, cultivar: Chinese Spring}	{NA}
Novelgene0279	1B	155438565	155439447	+	Control sample	1	Novelgene0279	{XP_003573742.1; PREDICTED: NAD(P)H-quinone oxidoreductase subunit S, chloroplastic [Brachypodium distachyon]}	{sp|Q9T0A4|NDHS_ARATH; NAD(P)H-quinone oxidoreductase subunit S, chloroplastic OS=Arabidopsis thaliana GN=ndhS PE=1 SV=1}	{sbi:SORBI_07g028880; - - - - -}	{NA}	{NA}	{AK252469.1; Hordeum vulgare subsp. vulgare cDNA clone: FLbaf161o02, mRNA sequence}	{NA}
Novelgene0281	1B	163096447	163097828	+	Cold treated sample	1	Novelgene0281	{EMT22217.1; Dihydrolipoyl dehydrogenase 1, mitochondrial [Aegilops tauschii]}	{sp|Q9M5K2|DLDH2_ARATH; Dihydrolipoyl dehydrogenase 2, mitochondrial OS=Arabidopsis thaliana GN=LPD2 PE=1 SV=1}	{obr:102708656; K00382 DLD, lpd, pdhD dihydrolipoamide dehydrogenase 1.8.1.4 ko01200; Metabolism; Global and overview maps; Carbon metabolism | ko00010; Metabolism; Carbohydrate metabolism; Glycolysis / Gluconeogenesis | ko00020; Metabolism; Carbohydrate metabolism; Citrate cycle (TCA cycle) | ko00620; Metabolism; Carbohydrate metabolism; Pyruvate metabolism | ko00630; Metabolism; Carbohydrate me…	{At3g17240; KOG1335 Dihydrolipoamide dehydrogenase C Energy production and conversion ;}	{GO:0051287; NAD binding; molecular_function GO:0006779; porphyrin biosynthetic process; biological_process GO:0050660; flavin adenine dinucleotide binding; molecular_function GO:0043115; precorrin-2 dehydrogenase activity; molecular_function GO:0019354; siroheme biosynthetic process; biological_process GO:0016616; oxidoreductase activity, acting on the CH-OH group of donors, NAD or NADP as accep…	{AK330954.1; Triticum aestivum cDNA, clone: SET5_L13, cultivar: Chinese Spring}	{PF13241:Putative NAD(P)-binding PF07992:Pyridine nucleotide-disulphide oxidoreductase PF02852:Pyridine nucleotide-disulphide oxidoreductase, dimerisation domain PF03721:UDP-glucose/GDP-mannose dehydrogenase family, NAD binding domain PF01266:FAD dependent oxidoreductase PF00070:Pyridine nucleotide-disulphide oxidoreductase PF02737:3-hydroxyacyl-CoA dehydrogenase, NAD binding domain}
Novelgene0282	1B	165816088	165816537	+	Cold treated sample	1	Novelgene0282	{EMS49101.1; hypothetical protein TRIUR3_31456 [Triticum urartu]}	{NA}	{bdi:100826130; - - - - -}	{At3g10970; KOG2914 Predicted haloacid-halidohydrolase and related hydrolases R General function prediction only ;}	{NA}	{AK251237.1; Hordeum vulgare subsp. vulgare cDNA clone: FLbaf106l09, mRNA sequence}	{NA}
Novelgene0284	1B	177835893	177837601	+	Cold treated sample	1	Novelgene0284	{EMT29956.1; Auxin-responsive protein IAA15 [Aegilops tauschii]}	{sp|Q6AT10|IAA15_ORYSJ; Auxin-responsive protein IAA15 OS=Oryza sativa subsp. japonica GN=IAA15 PE=2 SV=1}	{ats:F775_27665; K14484 IAA auxin-responsive protein IAA - ko04075; Environmental Information Processing; Signal transduction; Plant hormone signal transduction}	{NA}	{GO:0006355; regulation of transcription, DNA-dependent; biological_process GO:0005634; nucleus; cellular_component}	{AK331447.1; Triticum aestivum cDNA, clone: SET1_J08, cultivar: Chinese Spring}	{PF02309:AUX/IAA family}
Novelgene0286	1B	198111478	198111659	+	Control sample	1	Novelgene0286	{NA}	{NA}	{NA}	{NA}	{NA}	{HG670306.1; Triticum aestivum chromosome 3B, genomic scaffold, cultivar Chinese Spring}	{NA}
Novelgene0289	1B	239398515	239400189	+	Cold treated sample	1	Novelgene0289	{ABQ63060.1; gag polyprotein [Triticum monococcum subsp. aegilopoides]}	{NA}	{NA}	{NA}	{NA}	{HG670306.1; Triticum aestivum chromosome 3B, genomic scaffold, cultivar Chinese Spring}	{NA}
Novelgene0290	1B	241122979	241123318	+	Control sample	1	Novelgene0290	{EMS67457.1; hypothetical protein TRIUR3_13155 [Triticum urartu]}	{NA}	{NA}	{NA}	{NA}	{HG670306.1; Triticum aestivum chromosome 3B, genomic scaffold, cultivar Chinese Spring}	{NA}
Novelgene0292	1B	246801346	246801564	+	Control sample	1	Novelgene0292	{EMS49045.1; hypothetical protein TRIUR3_19127 [Triticum urartu]}	{NA}	{NA}	{NA}	{NA}	{HG670306.1; Triticum aestivum chromosome 3B, genomic scaffold, cultivar Chinese Spring}	{NA}
Novelgene0293	1B	258380493	258381317	+	Control sample	1	Novelgene0293	{EMT28151.1; hypothetical protein F775_24210 [Aegilops tauschii]}	{NA}	{ats:F775_24210; - - - - -}	{NA}	{NA}	{HG670306.1; Triticum aestivum chromosome 3B, genomic scaffold, cultivar Chinese Spring}	{NA}
Novelgene0294	1B	259779942	259780753	+	Cold treated sample	1	Novelgene0294	{EMS45852.1; hypothetical protein TRIUR3_15637 [Triticum urartu]}	{NA}	{NA}	{NA}	{NA}	{HG670306.1; Triticum aestivum chromosome 3B, genomic scaffold, cultivar Chinese Spring}	{NA}
Novelgene0295	1B	260051605	260052164	+	Control sample	1	Novelgene0295	{NA}	{NA}	{NA}	{NA}	{NA}	{HG670306.1; Triticum aestivum chromosome 3B, genomic scaffold, cultivar Chinese Spring}	{NA}
Novelgene0296	1B	265288695	265289840	+	Control sample	1	Novelgene0296	{EMT27720.1; hypothetical protein F775_09382 [Aegilops tauschii]}	{NA}	{ats:F775_09382; - - - - -}	{NA}	{NA}	{HG670306.1; Triticum aestivum chromosome 3B, genomic scaffold, cultivar Chinese Spring}	{NA}
Novelgene0298	1B	274866733	274867588	+	Cold treated sample	1	Novelgene0298	{EMS65148.1; hypothetical protein TRIUR3_25928 [Triticum urartu]}	{NA}	{bdi:104582388; - - - - -}	{NA}	{NA}	{HG670306.1; Triticum aestivum chromosome 3B, genomic scaffold, cultivar Chinese Spring}	{NA}
Novelgene0299	1B	277434827	277436193	+	Cold treated sample	1	Novelgene0299	{XP_008669041.1; PREDICTED: uncharacterized protein LOC103646095 [Zea mays]}	{NA}	{zma:103646095; - - - - -}	{At1g31210; KOG0017 FOG: Transposon-encoded proteins with TYA, reverse transcriptase, integrase domains in various combinations R General function prediction only ;}	{NA}	{HG670306.1; Triticum aestivum chromosome 3B, genomic scaffold, cultivar Chinese Spring}	{NA}
Novelgene0300	1B	305267369	305268408	+	Control sample	1	Novelgene0300	{NA}	{NA}	{NA}	{NA}	{NA}	{HG670306.1; Triticum aestivum chromosome 3B, genomic scaffold, cultivar Chinese Spring}	{NA}
Novelgene0301	1B	307386393	307387336	+	Control sample	1	Novelgene0301	{NA}	{NA}	{NA}	{NA}	{NA}	{HG670306.1; Triticum aestivum chromosome 3B, genomic scaffold, cultivar Chinese Spring}	{NA}
Novelgene0302	1B	313275408	313276748	+	Control sample	2	Novelgene0302	{NA}	{NA}	{NA}	{NA}	{NA}	{NA}	{NA}
Novelgene0303	1B	317320303	317320595	+	Cold treated sample	1	Novelgene0303	{NA}	{NA}	{NA}	{NA}	{NA}	{AK332118.1; Triticum aestivum cDNA, clone: WT003_D01, cultivar: Chinese Spring}	{NA}
Novelgene0304	1B	317916758	317917717	+	Control sample	1	Novelgene0304	{BAJ93920.1; predicted protein [Hordeum vulgare subsp. vulgare]}	{NA}	{osa:4331352; - - - - -}	{NA}	{NA}	{AK358804.1; Hordeum vulgare subsp. vulgare mRNA for predicted protein, complete cds, clone: NIASHv1083H14}	{NA}
Novelgene0306	1B	326013058	326017285	+	Control sample	1	Novelgene0306	{NA}	{NA}	{NA}	{NA}	{NA}	{HG670306.1; Triticum aestivum chromosome 3B, genomic scaffold, cultivar Chinese Spring}	{NA}
Novelgene0307	1B	326781244	326781652	+	Cold treated sample	1	Novelgene0307	{NA}	{NA}	{NA}	{NA}	{NA}	{NA}	{NA}
Novelgene0308	1B	327842308	327843461	+	Cold treated sample	1	Novelgene0308	{EMT29621.1; hypothetical protein F775_27151 [Aegilops tauschii]}	{NA}	{ats:F775_27151; K15685 CBLL1 E3 ubiquitin-protein ligase Hakai 2.3.2.27 -}	{At5g01160; KOG2932 E3 ubiquitin ligase involved in ubiquitination of E-cadherin complex O Posttranslational modification, protein turnover, chaperones ;}	{NA}	{AK376890.1; Hordeum vulgare subsp. vulgare mRNA for predicted protein, complete cds, clone: NIASHv3143G24}	{NA}
Novelgene0310	1B	333646560	333649725	+	Control sample	1	Novelgene0310	{EMT32956.1; hypothetical protein F775_43204 [Aegilops tauschii]}	{NA}	{ats:F775_43204; - - - - -}	{NA}	{NA}	{HG670306.1; Triticum aestivum chromosome 3B, genomic scaffold, cultivar Chinese Spring}	{NA}
Novelgene0311	1B	340610226	340611880	+	Control sample	6	Novelgene0311	{EMS51879.1; hypothetical protein TRIUR3_21382 [Triticum urartu]}	{sp|P93788|REMO_SOLTU; Remorin OS=Solanum tuberosum PE=1 SV=1}	{mus:103991339; - - - - -}	{NA}	{GO:0006886; intracellular protein transport; biological_process GO:0005783; endoplasmic reticulum; cellular_component GO:0016021; integral to membrane; cellular_component}	{XM_010236584.2; PREDICTED: Brachypodium distachyon remorin (LOC100845002), transcript variant X2, mRNA}	{PF05529:B-cell receptor-associated protein 31-like }
Novelgene0313	1B	346284202	346285486	+	Control sample	1	Novelgene0313	{EMT01194.1; hypothetical protein F775_24941 [Aegilops tauschii]}	{NA}	{NA}	{NA}	{NA}	{HG670306.1; Triticum aestivum chromosome 3B, genomic scaffold, cultivar Chinese Spring}	{NA}
Novelgene0314	1B	346641644	346645298	+	Control sample	2	Novelgene0314	{KVH96776.1; Cysteine peptidase, asparagine active site-containing protein [Cynara cardunculus var. scolymus]}	{sp|A2XQE8|SAG39_ORYSI; Senescence-specific cysteine protease SAG39 OS=Oryza sativa subsp. indica GN=OsI_14861 PE=3 SV=1}	{rcu:8264209; - - - - -}	{NA}	{NA}	{NA}	{NA}
Novelgene0315	1B	348416018	348419800	+	Control sample	2	Novelgene0315	{OAY26309.1; hypothetical protein MANES_16G037600 [Manihot esculenta]}	{sp|O23791|BROM1_ANACO; Fruit bromelain OS=Ananas comosus PE=1 SV=1}	{ini:109181053; - - - - -}	{At1g29090; KOG1543 Cysteine proteinase Cathepsin L O Posttranslational modification, protein turnover, chaperones ;}	{GO:0004197; cysteine-type endopeptidase activity; molecular_function GO:0006508; proteolysis; biological_process GO:0008234; cysteine-type peptidase activity; molecular_function}	{NA}	{PF00112:Papain family cysteine protease PF03051:Peptidase C1-like family}
Novelgene0316	1B	353275064	353275961	+	Cold treated sample	1	Novelgene0316	{EMS65141.1; hypothetical protein TRIUR3_28016 [Triticum urartu]}	{sp|Q9LEX0|P2A13_ARATH; F-box protein PP2-A13 OS=Arabidopsis thaliana GN=PP2A13 PE=1 SV=1}	{ats:F775_31669; - - - - -}	{NA}	{NA}	{AK363761.1; Hordeum vulgare subsp. vulgare mRNA for predicted protein, complete cds, clone: NIASHv2018L03}	{NA}
Novelgene0317	1B	355291023	355292538	+	Cold treated sample	1	Novelgene0317	{NA}	{NA}	{NA}	{NA}	{NA}	{HG670306.1; Triticum aestivum chromosome 3B, genomic scaffold, cultivar Chinese Spring}	{NA}
Novelgene0318	1B	357209697	357209989	+	Cold treated sample	1	Novelgene0318	{NA}	{NA}	{NA}	{NA}	{NA}	{AK334982.1; Triticum aestivum cDNA, clone: WT011_L07, cultivar: Chinese Spring}	{NA}
Novelgene0319	1B	359601795	359603986	+	Cold treated sample	1	Novelgene0319	{NA}	{NA}	{NA}	{NA}	{NA}	{HG670306.1; Triticum aestivum chromosome 3B, genomic scaffold, cultivar Chinese Spring}	{NA}
Novelgene0320	1B	360639154	360639456	+	Control sample	1	Novelgene0320	{NA}	{NA}	{NA}	{NA}	{NA}	{HG670306.1; Triticum aestivum chromosome 3B, genomic scaffold, cultivar Chinese Spring}	{NA}
Novelgene0321	1B	363476994	363477961	+	Cold treated sample	1	Novelgene0321	{EMT06970.1; Cytochrome P450 84A1 [Aegilops tauschii]}	{sp|Q42600|C84A1_ARATH; Cytochrome P450 84A1 OS=Arabidopsis thaliana GN=CYP84A1 PE=1 SV=1}	{ats:F775_13391; K09755 CYP84A, F5H ferulate-5-hydroxylase 1.14.-.- ko00940; Metabolism; Biosynthesis of other secondary metabolites; Phenylpropanoid biosynthesis}	{At4g36220; KOG0156 Cytochrome P450 CYP2 subfamily Q Secondary metabolites biosynthesis, transport and catabolism ;}	{GO:0016705; oxidoreductase activity, acting on paired donors, with incorporation or reduction of molecular oxygen; molecular_function GO:0055114; oxidation-reduction process; biological_process GO:0020037; heme binding; molecular_function GO:0005506; iron ion binding; molecular_function}	{XM_004982569.2; PREDICTED: Setaria italica cytochrome P450 84A1 (LOC101770139), mRNA}	{PF00067:Cytochrome P450}
Novelgene0322	1B	368080411	368087753	+	Cold treated sample	1	Novelgene0322	{BAK03965.1; predicted protein [Hordeum vulgare subsp. vulgare]}	{NA}	{ats:F775_06059; - - - - -}	{NA}	{NA}	{HG670306.1; Triticum aestivum chromosome 3B, genomic scaffold, cultivar Chinese Spring}	{NA}
Novelgene0323	1B	368650108	368651065	+	Cold treated sample	1	Novelgene0323	{EMS68911.1; Apocytochrome f [Triticum urartu]}	{NA}	{ats:F775_24470; - - - - -}	{NA}	{NA}	{HG670306.1; Triticum aestivum chromosome 3B, genomic scaffold, cultivar Chinese Spring}	{NA}
Novelgene0324	1B	369042942	369045622	+	Control sample	1	Novelgene0324	{KQJ81718.1; hypothetical protein BRADI_5g02490 [Brachypodium distachyon]}	{NA}	{zma:103643302; K00574 cfa cyclopropane-fatty-acyl-phospholipid synthase 2.1.1.79 -}	{NA}	{GO:0008289; lipid binding; molecular_function}	{NA}	{PF01852:START domain}
Novelgene0325	1B	372911455	372916684	+	Control sample	1	Novelgene0325	{BAK04028.1; predicted protein [Hordeum vulgare subsp. vulgare]}	{sp|Q8W486|Y1491_ARATH; Uncharacterized protein At1g04910 OS=Arabidopsis thaliana GN=At1g04910 PE=2 SV=1}	{bvg:104890436; - - - - -}	{NA}	{NA}	{AK372831.1; Hordeum vulgare subsp. vulgare mRNA for predicted protein, complete cds, clone: NIASHv3013O15}	{NA}
Novelgene0326	1B	374328486	374329435	+	Cold treated sample	2	Novelgene0326	{BAJ94330.1; predicted protein [Hordeum vulgare subsp. vulgare]}	{sp|Q55BF2|NMD3_DICDI; 60S ribosomal export protein NMD3 OS=Dictyostelium discoideum GN=nmd3 PE=3 SV=1}	{sbi:SORBI_01g028310; K07562 NMD3 nonsense-mediated mRNA decay protein 3 - ko03013; Genetic Information Processing; Translation; RNA transport | ko03008; Genetic Information Processing; Translation; Ribosome biogenesis in eukaryotes}	{At2g03820; KOG2613 NMD protein affecting ribosome stability and mRNA decay J Translation, ribosomal structure and biogenesis ;}	{NA}	{AK373950.1; Hordeum vulgare subsp. vulgare mRNA for predicted protein, complete cds, clone: NIASHv3048P10}	{NA}
Novelgene0327	1B	377097427	377098013	+	Control sample	1	Novelgene0327	{EMS47882.1; Protein FAR1-RELATED SEQUENCE 5 [Triticum urartu]}	{NA}	{ats:F775_00001; - - - - -}	{NA}	{NA}	{HG670306.1; Triticum aestivum chromosome 3B, genomic scaffold, cultivar Chinese Spring}	{NA}
Novelgene0328	1B	380310476	380316681	+	Control sample	3	Novelgene0328	{EMS46795.1; hypothetical protein TRIUR3_32703 [Triticum urartu]}	{NA}	{NA}	{NA}	{NA}	{HG670306.1; Triticum aestivum chromosome 3B, genomic scaffold, cultivar Chinese Spring}	{NA}
Novelgene0331	1B	390707463	390708824	+	Cold treated sample	1	Novelgene0331	{EMS61466.1; hypothetical protein TRIUR3_30958 [Triticum urartu]}	{NA}	{sbi:SORBI_01g030480; K10706 SETX, ALS4 senataxin 3.6.4.- -}	{NA}	{NA}	{NA}	{NA}
Novelgene0332	1B	394508484	394509176	+	Cold treated sample	1	Novelgene0332	{EMT20917.1; Chitinase 8 [Aegilops tauschii]}	{sp|Q7XCK6|CHI8_ORYSJ; Chitinase 8 OS=Oryza sativa subsp. japonica GN=Cht8 PE=2 SV=1}	{ats:F775_29281; K20547 CHIB basic endochitinase B 3.2.1.14 ko00520; Metabolism; Carbohydrate metabolism; Amino sugar and nucleotide sugar metabolism | ko04016; Environmental Information Processing; Signal transduction; MAPK signaling pathway - plant}	{At3g12500; KOG4742 Predicted chitinase R General function prediction only ;}	{GO:0004568; chitinase activity; molecular_function GO:0006032; chitin catabolic process; biological_process GO:0016998; cell wall macromolecule catabolic process; biological_process}	{AB029934.1; Triticum aestivum Chi 1 mRNA for chitinase 1, complete cds}	{PF00182:Chitinase class I}
Novelgene0333	1B	396593733	396594572	+	Control sample	1	Novelgene0333	{EMS45200.1; Zinc finger protein GIS2 [Triticum urartu]}	{sp|Q04832|HEXP_LEIMA; DNA-binding protein HEXBP OS=Leishmania major GN=HEXBP PE=4 SV=1}	{sbi:SORBI_01g030150; K09250 CNBP cellular nucleic acid-binding protein - -}	{SPAC13D6.02c; KOG4400 E3 ubiquitin ligase interacting with arginine methyltransferase O Posttranslational modification, protein turnover, chaperones ;}	{GO:0019836; hemolysis by symbiont of host erythrocytes; biological_process GO:0005576; NA GO:0003676; nucleic acid binding; molecular_function GO:0008270; zinc ion binding; molecular_function}	{AK333423.1; Triticum aestivum cDNA, clone: WT006_H01, cultivar: Chinese Spring}	{PF00098:Zinc knuckle PF08024:Ant antimicrobial peptide}
Novelgene0334	1B	397453790	397454831	+	Cold treated sample	1	Novelgene0334	{XP_015613134.1; PREDICTED: zinc finger MYM-type protein 1-like [Oryza sativa Japonica Group]}	{NA}	{zma:103651286; - - - - -}	{NA}	{GO:0046983; protein dimerization activity; molecular_function}	{HG670306.1; Triticum aestivum chromosome 3B, genomic scaffold, cultivar Chinese Spring}	{PF05699:hAT family C-terminal dimerisation region}
Novelgene0335	1B	406440773	406441703	+	Cold treated sample	1	Novelgene0335	{NA}	{NA}	{NA}	{NA}	{NA}	{HG670306.1; Triticum aestivum chromosome 3B, genomic scaffold, cultivar Chinese Spring}	{NA}
Novelgene0336	1B	407937235	407938297	+	Control sample	1	Novelgene0336	{EMT08276.1; hypothetical protein F775_13745 [Aegilops tauschii]}	{NA}	{sbi:SORBI_01g029680; - - - - -}	{NA}	{NA}	{NA}	{NA}
Novelgene0337	1B	408639267	408641710	+	Control sample	2	Novelgene0337	{BAK01844.1; predicted protein [Hordeum vulgare subsp. vulgare]}	{NA}	{NA}	{NA}	{GO:0055085; transmembrane transport; biological_process GO:0050660; flavin adenine dinucleotide binding; molecular_function}	{HG670306.1; Triticum aestivum chromosome 3B, genomic scaffold, cultivar Chinese Spring}	{PF09330:D-lactate dehydrogenase, membrane binding}
Novelgene0338	1B	411558244	411558864	+	Control sample	1	Novelgene0338	{NA}	{NA}	{NA}	{NA}	{NA}	{AK376977.1; Hordeum vulgare subsp. vulgare mRNA for predicted protein, complete cds, clone: NIASHv3144N13}	{NA}
Novelgene0340	1B	414158057	414158549	+	Control sample	2	Novelgene0340	{AJL35122.1; methionine sulfoxide reductase MSRA4.1 [Triticum aestivum x Thinopyrum elongatum]}	{sp|Q336R9|MSRA4_ORYSJ; Peptide methionine sulfoxide reductase A4, chloroplastic OS=Oryza sativa subsp. japonica GN=MSRA4 PE=2 SV=2}	{ats:F775_02775; K02214 CDC7 cell division control protein 7 2.7.11.1 ko04110; Cellular Processes; Cell growth and death; Cell cycle | ko04111; Cellular Processes; Cell growth and death; Cell cycle - yeast | ko04113; Cellular Processes; Cell growth and death; Meiosis - yeast}	{At5g61640; KOG1635 Peptide methionine sulfoxide reductase O Posttranslational modification, protein turnover, chaperones ;}	{GO:0008113; peptide-methionine-(S)-S-oxide reductase activity; molecular_function GO:0055114; oxidation-reduction process; biological_process}	{AK335969.1; Triticum aestivum cDNA, clone: SET2_O13, cultivar: Chinese Spring}	{PF01625:Peptide methionine sulfoxide reductase}
Novelgene0341	1B	414860344	414861244	+	Cold treated sample	1	Novelgene0341	{NA}	{NA}	{NA}	{NA}	{NA}	{HG670306.1; Triticum aestivum chromosome 3B, genomic scaffold, cultivar Chinese Spring}	{NA}
Novelgene0342	1B	415606900	415607234	+	Control sample	1	Novelgene0342	{EMS63343.1; Palmitoyl-protein thioesterase 1 [Triticum urartu]}	{NA}	{egu:105043725; K01074 PPT palmitoyl-protein thioesterase 3.1.2.22 ko01212; Metabolism; Global and overview maps; Fatty acid metabolism | ko00062; Metabolism; Lipid metabolism; Fatty acid elongation | ko04142; Cellular Processes; Transport and catabolism; Lysosome}	{At3g60340; KOG2541 Palmitoyl protein thioesterase IO Lipid transport and metabolism ; Posttranslational modification, protein turnover, chaperones ;}	{GO:0004812; aminoacyl-tRNA ligase activity; molecular_function GO:0005737; cytoplasm; cellular_component GO:0006464; protein modification process; biological_process GO:0005524; ATP binding; molecular_function GO:0008474; palmitoyl-(protein) hydrolase activity; molecular_function}	{AK250365.1; Hordeum vulgare subsp. vulgare cDNA clone: FLbaf72l22, mRNA sequence}	{PF02089:Palmitoyl protein thioesterase PF02938:GAD domain}
Novelgene0343	1B	417422601	417423239	+	Cold treated sample	1	Novelgene0343	{EMT07942.1; Protein-tyrosine phosphatase mitochondrial 1-like protein [Aegilops tauschii]}	{NA}	{sbi:SORBI_01g028980; - - - - -}	{NA}	{NA}	{AK371414.1; Hordeum vulgare subsp. vulgare mRNA for predicted protein, complete cds, clone: NIASHv2133H07}	{NA}
Novelgene0344	1B	422552004	422556693	+	Control sample	7	Novelgene0344	{EMT02035.1; hypothetical protein F775_23923 [Aegilops tauschii]}	{sp|Q9LTW0|ALIS1_ARATH; ALA-interacting subunit 1 OS=Arabidopsis thaliana GN=ALIS1 PE=1 SV=1}	{ats:F775_27562; - - - - -}	{At3g12740; KOG2952 Cell cycle control protein DKT Cell cycle control, cell division, chromosome partitioning ; Transcription ; Signal transduction mechanisms ;}	{GO:0016020; membrane; cellular_component}	{HG670306.1; Triticum aestivum chromosome 3B, genomic scaffold, cultivar Chinese Spring}	{PF03381:LEM3 (ligand-effect modulator 3) family / CDC50 family}
Novelgene0345	1B	423558974	423559659	+	Control sample	1	Novelgene0345	{EMS59898.1; hypothetical protein TRIUR3_17248 [Triticum urartu]}	{sp|Q0WNN7|PP176_ARATH; Pentatricopeptide repeat-containing protein At2g30100, chloroplastic OS=Arabidopsis thaliana GN=At2g30100 PE=2 SV=2}	{ats:F775_05410; - - - - -}	{NA}	{NA}	{AK357780.1; Hordeum vulgare subsp. vulgare mRNA for predicted protein, complete cds, clone: NIASHv1061L09}	{NA}
Novelgene0346	1B	424075783	424076214	+	Cold treated sample	1	Novelgene0346	{NA}	{NA}	{NA}	{NA}	{GO:0019028; viral capsid; cellular_component GO:0005198; NA}	{AK332400.1; Triticum aestivum cDNA, clone: WT003_O06, cultivar: Chinese Spring}	{PF04501:Baculovirus major capsid protein VP39}
Novelgene0347	1B	426682905	426683520	+	Cold treated sample	1	Novelgene0347	{EMS47917.1; hypothetical protein TRIUR3_14971 [Triticum urartu]}	{sp|Q9LY46|TBL29_ARATH; Protein ESKIMO 1 OS=Arabidopsis thaliana GN=ESK1 PE=1 SV=1}	{sbi:SORBI_09g017080; - - - - -}	{NA}	{NA}	{AK335444.1; Triticum aestivum cDNA, clone: WT012_O18, cultivar: Chinese Spring}	{NA}
Novelgene0348	1B	429759867	429765149	+	Control sample	2	Novelgene0348	{XP_003566337.1; PREDICTED: uncharacterized protein LOC100832854 [Brachypodium distachyon]}	{NA}	{bdi:100832854; - - - - -}	{NA}	{GO:0017111; nucleoside-triphosphatase activity; molecular_function GO:0003968; RNA-directed RNA polymerase activity; molecular_function GO:0004197; cysteine-type endopeptidase activity; molecular_function}	{AK335205.1; Triticum aestivum cDNA, clone: WT012_F05, cultivar: Chinese Spring}	{PF08727:Poliovirus 3A protein like}
Novelgene0349	1B	431456107	431457209	+	Control sample	1	Novelgene0349	{BAJ99280.1; predicted protein [Hordeum vulgare subsp. vulgare]}	{NA}	{NA}	{NA}	{NA}	{AK368077.1; Hordeum vulgare subsp. vulgare mRNA for predicted protein, complete cds, clone: NIASHv2067L22}	{NA}
Novelgene0350	1B	435085664	435092545	+	Cold treated sample	1	Novelgene0350	{NA}	{NA}	{NA}	{NA}	{NA}	{HG670306.1; Triticum aestivum chromosome 3B, genomic scaffold, cultivar Chinese Spring}	{NA}
Novelgene0351	1B	436929777	436930169	+	Cold treated sample	1	Novelgene0351	{EMT06633.1; hypothetical protein F775_30028 [Aegilops tauschii]}	{NA}	{bdi:100826033; - - - - -}	{NA}	{NA}	{AK366616.1; Hordeum vulgare subsp. vulgare mRNA for predicted protein, complete cds, clone: NIASHv2044O13}	{NA}
Novelgene0352	1B	441384829	441385694	+	Control sample	2	Novelgene0352	{CAA80493.1; (1,3;1,4) beta glucanase [Triticum aestivum]}	{sp|P12257|GUB2_HORVU; Lichenase-2 (Fragment) OS=Hordeum vulgare PE=1 SV=1}	{ats:F775_30422; - - - - -}	{NA}	{GO:0004553; hydrolase activity, hydrolyzing O-glycosyl compounds; molecular_function GO:0005975; carbohydrate metabolic process; biological_process}	{AK332309.1; Triticum aestivum cDNA, clone: WT003_K20, cultivar: Chinese Spring}	{PF00332:Glycosyl hydrolases family 17}
Novelgene0353	1B	447319107	447320188	+	Cold treated sample	1	Novelgene0353	{EMS46171.1; hypothetical protein TRIUR3_24183 [Triticum urartu]}	{sp|Q8MTI2|BSL1_TRIVA; Putative surface protein bspA-like OS=Trichomonas vaginalis GN=BSPAL1 PE=4 SV=1}	{ats:F775_05187; - - - - -}	{NA}	{GO:0005604; basement membrane; cellular_component GO:0005576; NA GO:0007165; signal transduction; biological_process GO:0016192; vesicle-mediated transport; biological_process GO:0005801; cis-Golgi network; cellular_component GO:0030674; protein binding, bridging; molecular_function GO:0005179; hormone activity; molecular_function GO:0030168; platelet activation; biological_process GO:0051258; p…	{NA}	{PF06009:Laminin Domain II PF04136:Sec34-like family PF00103:Somatotropin hormone family PF00957:Synaptobrevin PF04111:Autophagy protein Apg6 PF00769:Ezrin/radixin/moesin family PF08702:Fibrinogen alpha/beta chain family}
Novelgene0354	1B	449254101	449264809	+	Cold treated sample	1	Novelgene0354	{BAJ85101.1; predicted protein, partial [Hordeum vulgare subsp. vulgare]}	{NA}	{dosa:Os01t0507500-01; K15186 EAF ELL-associated factor - -}	{At1g71080; KOG4795 Protein associated with transcriptional elongation factor ELL K Transcription ;}	{NA}	{AK369890.1; Hordeum vulgare subsp. vulgare mRNA for predicted protein, complete cds, clone: NIASHv2100J06}	{NA}
Novelgene0355	1B	451726659	451727796	+	Control sample	2	Novelgene0355	{EMT08116.1; hypothetical protein F775_52529 [Aegilops tauschii]}	{sp|Q9FY48|KEG_ARATH; E3 ubiquitin-protein ligase KEG OS=Arabidopsis thaliana GN=KEG PE=1 SV=2}	{sita:101783881; K16279 KEG E3 ubiquitin-protein ligase KEG [EC:2.7.11.1 2.3.2.27] 2.7.11.1,2.3.2.27 -}	{NA}	{GO:0006464; protein modification process; biological_process}	{XM_010233143.2; PREDICTED: Brachypodium distachyon E3 ubiquitin-protein ligase KEG (LOC100833999), mRNA}	{PF02237:Biotin protein ligase C terminal domain}
Novelgene0356	1B	456184958	456185349	+	Cold treated sample	1	Novelgene0356	{EMT03340.1; hypothetical protein F775_18001 [Aegilops tauschii]}	{NA}	{osa:4327907; K09651 RHBDD1 rhomboid domain-containing protein 1 3.4.21.- -}	{NA}	{GO:0006886; intracellular protein transport; biological_process GO:0008270; zinc ion binding; molecular_function GO:0006888; ER to Golgi vesicle-mediated transport; biological_process GO:0030127; COPII vesicle coat; cellular_component}	{AK370359.1; Hordeum vulgare subsp. vulgare mRNA for predicted protein, complete cds, clone: NIASHv2109F02}	{PF04810:Sec23/Sec24 zinc finger PF00641:Zn-finger in Ran binding protein and others}
Novelgene0357	1B	456974567	456976266	+	Cold treated sample	1	Novelgene0357	{EMS47414.1; hypothetical protein TRIUR3_34329 [Triticum urartu]}	{sp|O48724|WEB1_ARATH; Protein WEAK CHLOROPLAST MOVEMENT UNDER BLUE LIGHT 1 OS=Arabidopsis thaliana GN=WEB1 PE=1 SV=1}	{bdi:100844500; - - - - -}	{NA}	{NA}	{AK334894.1; Triticum aestivum cDNA, clone: WT011_G16, cultivar: Chinese Spring}	{NA}
Novelgene0358	1B	460146999	460147483	+	Cold treated sample	1	Novelgene0358	{XP_003568482.1; PREDICTED: UPF0603 protein Os05g0401100, chloroplastic [Brachypodium distachyon]}	{sp|A2Y4G9|U603_ORYSI; UPF0603 protein OsI_019212, chloroplastic OS=Oryza sativa subsp. indica GN=OsI_19898 PE=3 SV=2}	{bvg:104891057; - - - - -}	{NA}	{GO:0019012; NA GO:0006413; translational initiation; biological_process GO:0003723; RNA binding; molecular_function}	{AK331917.1; Triticum aestivum cDNA, clone: WT002_L01, cultivar: Chinese Spring}	{PF01787:Ilarvirus coat protein}
Novelgene0359	1B	460578425	460578862	+	Control sample	1	Novelgene0359	{EMT15777.1; hypothetical protein F775_27898 [Aegilops tauschii]}	{sp|Q94A20|BI1L_ARATH; BI1-like protein OS=Arabidopsis thaliana GN=At4g15470 PE=2 SV=1}	{sita:101766466; K06890 K06890 uncharacterized protein - -}	{At3g63310; KOG2322 N-methyl-D-aspartate receptor glutamate-binding subunit T Signal transduction mechanisms ;}	{GO:0043531; ADP binding; molecular_function}	{AK249851.1; Hordeum vulgare subsp. vulgare cDNA clone: FLbaf52l07, mRNA sequence}	{PF00931:NB-ARC domain}
Novelgene0360	1B	461298375	461299431	+	Cold treated sample	1	Novelgene0360	{BAJ85414.1; predicted protein [Hordeum vulgare subsp. vulgare]}	{sp|Q9LT02|PDR2_ARATH; Probable manganese-transporting ATPase PDR2 OS=Arabidopsis thaliana GN=PDR2 PE=1 SV=1}	{sita:101765377; K14950 ATP13A1 cation-transporting ATPase 13A1 3.6.3.- -}	{At5g23630; KOG0209 P-type ATPase P Inorganic ion transport and metabolism ;}	{GO:0006506; GPI anchor biosynthetic process; biological_process GO:0005789; endoplasmic reticulum membrane; cellular_component GO:0016746; transferase activity, transferring acyl groups; molecular_function GO:0016021; integral to membrane; cellular_component}	{AK332184.1; Triticum aestivum cDNA, clone: WT003_F19, cultivar: Chinese Spring}	{PF06423:GWT1}
Novelgene0361	1B	461901778	461902676	+	Cold treated sample	1	Novelgene0361	{EMT28178.1; hypothetical protein F775_24846 [Aegilops tauschii]}	{NA}	{ats:F775_24846; - - - - -}	{NA}	{NA}	{NA}	{NA}
Novelgene0362	1B	463830166	463830743	+	Control sample	1	Novelgene0362	{EMT09870.1; hypothetical protein F775_42658 [Aegilops tauschii]}	{NA}	{NA}	{NA}	{NA}	{HG670306.1; Triticum aestivum chromosome 3B, genomic scaffold, cultivar Chinese Spring}	{NA}
Novelgene0363	1B	466092881	466093728	+	Cold treated sample	1	Novelgene0363	{EMS63111.1; hypothetical protein TRIUR3_11739 [Triticum urartu]}	{sp|Q9ZT96|MTEF4_ARATH; Transcription termination factor MTERF4, chloroplastic OS=Arabidopsis thaliana GN=MTERF4 PE=1 SV=1}	{sita:101763760; K15032 MTERFD mTERF domain-containing protein, mitochondrial - -}	{At4g02990; KOG1267 Mitochondrial transcription termination factor, mTERF KR Transcription ; General function prediction only ;}	{GO:0005634; nucleus; cellular_component GO:0003677; DNA binding; molecular_function}	{AK357528.1; Hordeum vulgare subsp. vulgare mRNA for predicted protein, partial cds, clone: NIASHv1055J08}	{PF03790:KNOX1 domain }
Novelgene0364	1B	469159544	469161347	+	Cold treated sample	2	Novelgene0364	{EMT03768.1; hypothetical protein F775_29118 [Aegilops tauschii]}	{NA}	{sita:101786820; - - - - -}	{NA}	{GO:0005515; protein binding; molecular_function}	{AK251284.1; Hordeum vulgare subsp. vulgare cDNA clone: FLbaf109m22, mRNA sequence}	{PF00627:UBA/TS-N domain}
Novelgene0365	1B	474449371	474450736	+	Cold treated sample	2	Novelgene0365	{BAJ86446.1; predicted protein [Hordeum vulgare subsp. vulgare]}	{sp|Q9ASS4|Y5838_ARATH; Probably inactive leucine-rich repeat receptor-like protein kinase At5g48380 OS=Arabidopsis thaliana GN=At5g48380 PE=1 SV=1}	{ats:F775_30803; - - - - -}	{NA}	{GO:0005524; ATP binding; molecular_function GO:0004672; protein kinase activity; molecular_function GO:0006468; protein phosphorylation; biological_process}	{AK355227.1; Hordeum vulgare subsp. vulgare mRNA for predicted protein, complete cds, clone: NIASHv1017M22}	{PF00069:Protein kinase domain PF07714:Protein tyrosine kinase}
Novelgene0366	1B	476332636	476333115	+	Cold treated sample	1	Novelgene0366	{NA}	{NA}	{NA}	{NA}	{NA}	{HG670306.1; Triticum aestivum chromosome 3B, genomic scaffold, cultivar Chinese Spring}	{NA}
Novelgene0367	1B	478721191	478721685	+	Control sample	1	Novelgene0367	{NA}	{NA}	{NA}	{NA}	{NA}	{AK362944.1; Hordeum vulgare subsp. vulgare mRNA for predicted protein, complete cds, clone: NIASHv2011I03}	{NA}
Novelgene0369	1B	485605742	485606893	+	Control sample	2	Novelgene0369	{NA}	{NA}	{NA}	{NA}	{NA}	{HG670306.1; Triticum aestivum chromosome 3B, genomic scaffold, cultivar Chinese Spring}	{NA}
Novelgene0370	1B	486491300	486492222	+	Control sample	1	Novelgene0370	{NA}	{NA}	{NA}	{NA}	{NA}	{HG670306.1; Triticum aestivum chromosome 3B, genomic scaffold, cultivar Chinese Spring}	{NA}
Novelgene0373	1B	489201359	489201814	+	Cold treated sample	1	Novelgene0373	{EMS68736.1; hypothetical protein TRIUR3_02211 [Triticum urartu]}	{NA}	{sita:101765925; - - - - -}	{At5g49950; KOG1838 Alpha/beta hydrolase R General function prediction only ;}	{NA}	{AK370756.1; Hordeum vulgare subsp. vulgare mRNA for predicted protein, complete cds, clone: NIASHv2116G04}	{NA}
Novelgene0374	1B	489249430	489249734	+	Cold treated sample	1	Novelgene0374	{AHC00229.1; SNF1-type serine-threonine protein kinase, partial [Triticum polonicum]}	{NA}	{NA}	{NA}	{NA}	{KF688100.1; Triticum polonicum SNF1-type serine-threonine protein kinase (SNRK2.11) mRNA, partial cds}	{NA}
Novelgene0376	1B	501365040	501366045	+	Control sample	3	Novelgene0376	{EMT15861.1; hypothetical protein F775_26704 [Aegilops tauschii]}	{sp|Q60EH4|COI1B_ORYSJ; Coronatine-insensitive protein homolog 1b OS=Oryza sativa subsp. japonica GN=COI1B PE=1 SV=1}	{obr:102716548; K13463 COI-1 coronatine-insensitive protein 1 - ko04075; Environmental Information Processing; Signal transduction; Plant hormone signal transduction}	{At2g39940; KOG1947 Leucine rich repeat proteins, some proteins contain F-box R General function prediction only ;}	{GO:0016042; lipid catabolic process; biological_process}	{AK336184.1; Triticum aestivum cDNA, clone: SET3_G24, cultivar: Chinese Spring}	{PF03893:Lipase 3 N-terminal region}
Novelgene0378	1B	503321162	503321871	+	Control sample	1	Novelgene0378	{NA}	{NA}	{NA}	{NA}	{NA}	{HG670306.1; Triticum aestivum chromosome 3B, genomic scaffold, cultivar Chinese Spring}	{NA}
Novelgene0379	1B	505654300	505655555	+	Control sample	1	Novelgene0379	{NA}	{NA}	{NA}	{NA}	{NA}	{AK369447.1; Hordeum vulgare subsp. vulgare mRNA for predicted protein, complete cds, clone: NIASHv2091H03}	{NA}
Novelgene0380	1B	512172673	512174290	+	Control sample	1	Novelgene0380	{EMS68426.1; Heat shock cognate 70 kDa protein 4 [Triticum urartu]}	{sp|Q9LHA8|MD37C_ARATH; Probable mediator of RNA polymerase II transcription subunit 37c OS=Arabidopsis thaliana GN=MED37C PE=1 SV=1}	{sita:101785219; K03283 HSPA1_8 heat shock 70kDa protein 1/8 - ko03040; Genetic Information Processing; Transcription; Spliceosome | ko04141; Genetic Information Processing; Folding, sorting and degradation; Protein processing in endoplasmic reticulum | ko04010; Environmental Information Processing; Signal transduction; MAPK signaling pathway | ko04144; Cellular Processes; Transport and catabolis…	{At3g12580; KOG0101 Molecular chaperones HSP70/HSC70, HSP70 superfamily O Posttranslational modification, protein turnover, chaperones ;}	{GO:0000902; cell morphogenesis; biological_process GO:0015628; protein secretion by the type II secretion system; biological_process GO:0008565; protein transporter activity; molecular_function GO:0015627; type II protein secretion system complex; cellular_component}	{AF005993.1; Triticum aestivum 70 kDa heat shock protein (TaHSP70d) mRNA, complete cds}	{PF12019:Type II transport protein GspH PF06723:MreB/Mbl protein}
Novelgene0381	1B	513153307	513154120	+	Control sample	1	Novelgene0381	{NA}	{NA}	{NA}	{NA}	{NA}	{HG670306.1; Triticum aestivum chromosome 3B, genomic scaffold, cultivar Chinese Spring}	{NA}
Novelgene0382	1B	518539516	518539765	+	Cold treated sample	1	Novelgene0382	{NA}	{NA}	{NA}	{NA}	{NA}	{AK333691.1; Triticum aestivum cDNA, clone: SET1_B18, cultivar: Chinese Spring}	{NA}
Novelgene0383	1B	520390520	520390998	+	Control sample	1	Novelgene0383	{EMS48328.1; hypothetical protein TRIUR3_16688 [Triticum urartu]}	{NA}	{sbi:SORBI_09g022870; - - - - -}	{NA}	{GO:0008565; protein transporter activity; molecular_function GO:0015031; protein transport; biological_process GO:0016021; integral to membrane; cellular_component GO:0007342; fusion of sperm to egg plasma membrane; biological_process}	{AK249248.1; Hordeum vulgare subsp. vulgare cDNA clone: FLbaf27c21, mRNA sequence}	{PF03839:Translocation protein Sec62 PF02084:Bindin}
Novelgene0384	1B	526747718	526750589	+	Control sample	3	Novelgene0384	{BAJ96153.1; predicted protein [Hordeum vulgare subsp. vulgare]}	{sp|Q84KJ7|AMT21_ORYSJ; Ammonium transporter 2 member 1 OS=Oryza sativa subsp. japonica GN=AMT2-1 PE=2 SV=1}	{bdi:100828386; K03320 amt, AMT, MEP ammonium transporter, Amt family - -}	{At2g38290; KOG0682 Ammonia permease P Inorganic ion transport and metabolism ;}	{GO:0015696; ammonium transport; biological_process GO:0008519; ammonium transmembrane transporter activity; molecular_function GO:0016020; membrane; cellular_component GO:0008519; ammonium transmembrane transporter activity; molecular_function GO:0016020; membrane; cellular_component GO:0015696; ammonium transport; biological_process}	{AK330251.1; Triticum aestivum cDNA, clone: SET4_A02, cultivar: Chinese Spring}	{PF00909:Ammonium Transporter Family PF00909:Ammonium Transporter Family}
Novelgene0385	1B	527000575	527001996	+	Control sample	1	Novelgene0385	{EMS68524.1; Cyclopropane-fatty-acyl-phospholipid synthase [Triticum urartu]}	{NA}	{sbi:SORBI_10g022100; - - - - -}	{NA}	{NA}	{HG670306.1; Triticum aestivum chromosome 3B, genomic scaffold, cultivar Chinese Spring}	{NA}
Novelgene0386	1B	527878027	527879212	+	Control sample	1	Novelgene0386	{EMT14371.1; hypothetical protein F775_09734 [Aegilops tauschii]}	{NA}	{osa:4324207; - - - - -}	{NA}	{NA}	{NA}	{NA}
Novelgene0387	1B	530060906	530062290	+	Cold treated sample	1	Novelgene0387	{EMT22492.1; Exocyst complex component 7 [Aegilops tauschii]}	{sp|Q9FGH9|E70B1_ARATH; Exocyst complex component EXO70B1 OS=Arabidopsis thaliana GN=EXO70B1 PE=1 SV=1}	{sita:101785346; - - - - -}	{At5g58430; KOG2344 Exocyst component protein and related proteins U Intracellular trafficking, secretion, and vesicular transport ;}	{GO:0006887; exocytosis; biological_process GO:0000145; exocyst; cellular_component}	{AK331288.1; Triticum aestivum cDNA, clone: WT007_B21, cultivar: Chinese Spring}	{PF03081:Exo70 exocyst complex subunit}
Novelgene0388	1B	540728836	540730038	+	Cold treated sample	1	Novelgene0388	{EMT16443.1; RING finger protein 115 [Aegilops tauschii]}	{sp|Q8LPN7|RNG1L_ARATH; E3 ubiquitin-protein ligase RING1-like OS=Arabidopsis thaliana GN=At3g19950 PE=1 SV=1}	{sbi:SORBI_09g023840; K11982 RNF115_126 E3 ubiquitin-protein ligase RNF115/126 2.3.2.27 -}	{At5g56340; KOG0800 FOG: Predicted E3 ubiquitin ligase O Posttranslational modification, protein turnover, chaperones ;}	{GO:0009539; photosystem II reaction center; cellular_component GO:0015979; photosynthesis; biological_process GO:0016020; membrane; cellular_component GO:0009523; photosystem II; cellular_component GO:0006281; DNA repair; biological_process GO:0006464; protein modification process; biological_process GO:0004842; ubiquitin-protein ligase activity; molecular_function GO:0046872; metal ion binding;…	{AK330477.1; Triticum aestivum cDNA, clone: SET4_I20, cultivar: Chinese Spring}	{PF02532:Photosystem II reaction centre I protein (PSII 4.8 kDa protein) PF12861:Anaphase-promoting complex subunit 11 RING-H2 finger PF00097:Zinc finger, C3HC4 type (RING finger) PF13639:Ring finger domain PF04423:Rad50 zinc hook motif PF01155:Hydrogenase/urease nickel incorporation, metallochaperone, hypA PF14634:zinc-RING finger domain PF12678:RING-H2 zinc finger domain}
Novelgene0389	1B	543497431	543498065	+	Control sample	2	Novelgene0389	{JAT42060.1; Calmodulin-related protein, partial [Anthurium amnicola]}	{sp|P17928|CALM_MEDSA; Calmodulin OS=Medicago sativa GN=CAL1 PE=2 SV=2}	{cann:107875655; - - - - -}	{At3g43810; KOG0027 Calmodulin and related proteins (EF-Hand superfamily) T Signal transduction mechanisms ;}	{GO:0007165; signal transduction; biological_process GO:0005578; proteinaceous extracellular matrix; cellular_component GO:0016020; membrane; cellular_component GO:0005509; calcium ion binding; molecular_function GO:0015159; polysaccharide transmembrane transporter activity; molecular_function GO:0015774; polysaccharide transport; biological_process}	{DQ995512.2; Hordeum vulgare clone 604d05_c-100 genomic sequence}	{PF00036:EF hand PF13405:EF-hand domain PF02563:Polysaccharide biosynthesis/export protein PF13499:EF-hand domain pair PF10591:Secreted protein acidic and rich in cysteine Ca binding region PF13202:EF hand}
Novelgene0390	1B	548191064	548191360	+	Cold treated sample	1	Novelgene0390	{EMT04353.1; Putative serine/threonine-protein kinase receptor [Aegilops tauschii]}	{sp|O64477|Y2913_ARATH; G-type lectin S-receptor-like serine/threonine-protein kinase At2g19130 OS=Arabidopsis thaliana GN=At2g19130 PE=2 SV=1}	{ats:F775_16574; - - - - -}	{NA}	{NA}	{AJ234580.1; Hordeum vulgare genomic DNA fragment; clone MWG0835}	{NA}
Novelgene0391	1B	548197235	548198112	+	Cold treated sample	1	Novelgene0391	{EMT13802.1; Putative serine/threonine-protein kinase receptor [Aegilops tauschii]}	{sp|O64477|Y2913_ARATH; G-type lectin S-receptor-like serine/threonine-protein kinase At2g19130 OS=Arabidopsis thaliana GN=At2g19130 PE=2 SV=1}	{ats:F775_09949; - - - - -}	{NA}	{GO:0006468; protein phosphorylation; biological_process GO:0004672; protein kinase activity; molecular_function GO:0005524; ATP binding; molecular_function}	{KF035099.1; Triticum durum clone BAC 73J24 protein kinase catalytic domain A1du gene, partial cds}	{PF07714:Protein tyrosine kinase PF00069:Protein kinase domain}
Novelgene0392	1B	548675828	548677041	+	Cold treated sample	1	Novelgene0392	{NA}	{NA}	{NA}	{NA}	{NA}	{AK250402.1; Hordeum vulgare subsp. vulgare cDNA clone: FLbaf76j08, mRNA sequence}	{NA}
Novelgene0393	1B	549709080	549710497	+	Control sample	1	Novelgene0393	{BAJ98629.1; predicted protein [Hordeum vulgare subsp. vulgare]}	{NA}	{osa:4328996; - - - - -}	{NA}	{NA}	{NA}	{NA}
Novelgene0394	1B	551011159	551011535	+	Control sample	1	Novelgene0394	{P12782.1; RecName: Full=Phosphoglycerate kinase, chloroplastic; Flags: Precursor}	{sp|P12782|PGKH_WHEAT; Phosphoglycerate kinase, chloroplastic OS=Triticum aestivum PE=2 SV=1}	{sita:101765234; K00927 PGK, pgk phosphoglycerate kinase 2.7.2.3 ko01200; Metabolism; Global and overview maps; Carbon metabolism | ko01230; Metabolism; Global and overview maps; Biosynthesis of amino acids | ko00010; Metabolism; Carbohydrate metabolism; Glycolysis / Gluconeogenesis | ko00710; Metabolism; Energy metabolism; Carbon fixation in photosynthetic organisms}	{At1g56190; KOG1367 3-phosphoglycerate kinase G Carbohydrate transport and metabolism ;}	{GO:0006096; glycolysis; biological_process GO:0004618; phosphoglycerate kinase activity; molecular_function}	{X15233.1; Wheat mRNA for chloroplast phosphoglycerate kinase (EC 2.7.2.3)}	{PF00162:Phosphoglycerate kinase}
Novelgene0395	1B	554585721	554586504	+	Control sample	1	Novelgene0395	{EMT25399.1; hypothetical protein F775_24401 [Aegilops tauschii]}	{NA}	{ats:F775_24401; - - - - -}	{NA}	{NA}	{AK334351.1; Triticum aestivum cDNA, clone: WT009_P11, cultivar: Chinese Spring}	{NA}
Novelgene0396	1B	554745862	554747379	+	Cold treated sample	1	Novelgene0396	{ADB85398.1; putative retrotransposon protein [Phyllostachys edulis]}	{sp|Q9UR07|TF211_SCHPO; Transposon Tf2-11 polyprotein OS=Schizosaccharomyces pombe (strain 972 / ATCC 24843) GN=Tf2-11 PE=3 SV=1}	{zma:103648418; - - - - -}	{At3g11970_2; KOG0017 FOG: Transposon-encoded proteins with TYA, reverse transcriptase, integrase domains in various combinations R General function prediction only ;}	{GO:0015074; DNA integration; biological_process}	{NA}	{PF00665:Integrase core domain}
Novelgene0397	1B	555010207	555010893	+	Cold treated sample	1	Novelgene0397	{EMS56685.1; Mavicyanin [Triticum urartu]}	{sp|O82081|UCC1_ARATH; Uclacyanin 1 OS=Arabidopsis thaliana GN=UCC1 PE=1 SV=1}	{ats:F775_30577; - - - - -}	{NA}	{GO:0009055; NA GO:0005507; copper ion binding; molecular_function}	{NA}	{PF02298:Plastocyanin-like domain}
Novelgene0398	1B	555297861	555299172	+	Cold treated sample	1	Novelgene0398	{EMT21576.1; hypothetical protein F775_20414 [Aegilops tauschii]}	{NA}	{sita:101758754; - - - - -}	{NA}	{NA}	{XM_003566030.3; PREDICTED: Brachypodium distachyon uncharacterized LOC100844760 (LOC100844760), mRNA}	{NA}
Novelgene0399	1B	555637727	555638093	+	Cold treated sample	1	Novelgene0399	{NA}	{NA}	{NA}	{NA}	{NA}	{JQ240472.1; Triticum urartu clones BAC 70G09, BAC 169L13, and BAC 78P09, complete sequence}	{NA}
Novelgene0400	1B	556388279	556389434	+	Control sample	1	Novelgene0400	{NA}	{NA}	{NA}	{NA}	{NA}	{HG670306.1; Triticum aestivum chromosome 3B, genomic scaffold, cultivar Chinese Spring}	{NA}
Novelgene0401	1B	557121036	557121903	+	Cold treated sample	1	Novelgene0401	{NA}	{NA}	{NA}	{NA}	{NA}	{AK330380.1; Triticum aestivum cDNA, clone: SET4_F03, cultivar: Chinese Spring}	{NA}
Novelgene0402	1B	557464764	557466256	+	Control sample	2	Novelgene0402	{NA}	{NA}	{NA}	{NA}	{GO:0005576; NA GO:0008200; ion channel inhibitor activity; molecular_function GO:0009405; pathogenesis; biological_process}	{NA}	{PF00451:Scorpion short toxin, BmKK2}
Novelgene0403	1B	562484308	562485628	+	Cold treated sample	1	Novelgene0403	{EMT10435.1; hypothetical protein F775_20978 [Aegilops tauschii]}	{sp|Q7XBQ9|RGA2_SOLBU; Disease resistance protein RGA2 OS=Solanum bulbocastanum GN=RGA2 PE=1 SV=1}	{ats:F775_20001; - - - - -}	{NA}	{GO:0043531; ADP binding; molecular_function}	{AK248821.1; Hordeum vulgare subsp. vulgare cDNA clone: FLbaf8m01, mRNA sequence}	{PF00931:NB-ARC domain}
Novelgene0404	1B	562508616	562509726	+	Cold treated sample	1	Novelgene0404	{NA}	{NA}	{NA}	{NA}	{NA}	{NA}	{NA}
Novelgene0406	1B	563758350	563759190	+	Control sample	1	Novelgene0406	{NA}	{NA}	{NA}	{NA}	{NA}	{HG670306.1; Triticum aestivum chromosome 3B, genomic scaffold, cultivar Chinese Spring}	{NA}
Novelgene0407	1B	565828066	565829666	+	Control sample	2	Novelgene0407	{NA}	{NA}	{NA}	{NA}	{NA}	{HG670306.1; Triticum aestivum chromosome 3B, genomic scaffold, cultivar Chinese Spring}	{NA}
Novelgene0408	1B	566837070	566837877	+	Cold treated sample	1	Novelgene0408	{EMT24459.1; hypothetical protein F775_13189 [Aegilops tauschii]}	{NA}	{ats:F775_13189; - - - - -}	{NA}	{NA}	{AK371508.1; Hordeum vulgare subsp. vulgare mRNA for predicted protein, complete cds, clone: NIASHv2136A17}	{NA}
Novelgene0409	1B	570473285	570476023	+	Control sample	2	Novelgene0409	{EMS49562.1; hypothetical protein TRIUR3_11241 [Triticum urartu]}	{sp|Q9LVA0|BAG7_ARATH; BAG family molecular chaperone regulator 7 OS=Arabidopsis thaliana GN=BAG7 PE=1 SV=1}	{bdi:100822360; - - - - -}	{NA}	{NA}	{AK331337.1; Triticum aestivum cDNA, clone: WT007_D23, cultivar: Chinese Spring}	{NA}
Novelgene0410	1B	572296379	572298012	+	Control sample	1	Novelgene0410	{EMS48493.1; hypothetical protein TRIUR3_07139 [Triticum urartu]}	{NA}	{sita:101765642; K12617 PATL1, PAT1 DNA topoisomerase 2-associated protein PAT1 - ko03018; Genetic Information Processing; Folding, sorting and degradation; RNA degradation}	{NA}	{NA}	{AK333518.1; Triticum aestivum cDNA, clone: WT006_K16, cultivar: Chinese Spring}	{NA}
Novelgene0411	1B	573870506	573870931	+	Control sample	1	Novelgene0411	{NA}	{NA}	{NA}	{NA}	{NA}	{AK331785.1; Triticum aestivum cDNA, clone: WT002_F16, cultivar: Chinese Spring}	{NA}
Novelgene0412	1B	585827452	585828574	+	Control sample	1	Novelgene0412	{BAJ90839.1; predicted protein [Hordeum vulgare subsp. vulgare]}	{NA}	{bdi:100823048; - - - - -}	{At5g56550; KOG4210 Nuclear localization sequence binding protein K Transcription ;}	{NA}	{AK365191.1; Hordeum vulgare subsp. vulgare mRNA for predicted protein, complete cds, clone: NIASHv2031N10}	{NA}
Novelgene0413	1B	591450378	591451622	+	Cold treated sample	1	Novelgene0413	{EMS56651.1; Malate dehydrogenase, chloroplastic [Triticum urartu]}	{sp|Q9SN86|MDHP_ARATH; Malate dehydrogenase, chloroplastic OS=Arabidopsis thaliana GN=At3g47520 PE=1 SV=1}	{ats:F775_08279; K00026 MDH2 malate dehydrogenase 1.1.1.37 ko01200; Metabolism; Global and overview maps; Carbon metabolism | ko00020; Metabolism; Carbohydrate metabolism; Citrate cycle (TCA cycle) | ko00620; Metabolism; Carbohydrate metabolism; Pyruvate metabolism | ko00630; Metabolism; Carbohydrate metabolism; Glyoxylate and dicarboxylate metabolism | ko00710; Metabolism; Energy metabolism; Car…	{At3g47520; KOG1494 NAD-dependent malate dehydrogenase C Energy production and conversion ;}	{GO:0016491; oxidoreductase activity; molecular_function GO:0003824; NA GO:0044237; cellular metabolic process; biological_process GO:0055114; oxidation-reduction process; biological_process GO:0016616; oxidoreductase activity, acting on the CH-OH group of donors, NAD or NADP as acceptor; molecular_function GO:0006694; steroid biosynthetic process; biological_process GO:0050662; coenzyme binding;…	{AK364298.1; Hordeum vulgare subsp. vulgare mRNA for predicted protein, complete cds, clone: NIASHv2023J02}	{PF01073:3-beta hydroxysteroid dehydrogenase/isomerase family PF01370:NAD dependent epimerase/dehydratase family PF02866:lactate/malate dehydrogenase, alpha/beta C-terminal domain PF02812:Glu/Leu/Phe/Val dehydrogenase, dimerisation domain PF00056:lactate/malate dehydrogenase, NAD binding domain PF01118:Semialdehyde dehydrogenase, NAD binding domain}
Novelgene0414	1B	592422771	592423750	+	Control sample	1	Novelgene0414	{EMT25399.1; hypothetical protein F775_24401 [Aegilops tauschii]}	{NA}	{ats:F775_24401; - - - - -}	{NA}	{GO:0005622; intracellular; cellular_component GO:0003677; DNA binding; molecular_function}	{AK331493.1; Triticum aestivum cDNA, clone: WT007_K04, cultivar: Chinese Spring}	{PF01388:ARID/BRIGHT DNA binding domain}
Novelgene0415	1B	593012962	593014481	+	Control sample	1	Novelgene0415	{EMS56416.1; Protein ZINC INDUCED FACILITATOR-LIKE 1 [Triticum urartu]}	{NA}	{ats:F775_19710; - - - - -}	{NA}	{NA}	{HG670306.1; Triticum aestivum chromosome 3B, genomic scaffold, cultivar Chinese Spring}	{NA}
Novelgene0416	1B	595176353	595178444	+	Control sample	1	Novelgene0416	{AHZ44768.1; heat shock factor A4e [Triticum aestivum]}	{sp|Q93VB5|HFA4D_ORYSJ; Heat stress transcription factor A-4d OS=Oryza sativa subsp. japonica GN=HSFA4D PE=1 SV=1}	{ats:F775_21225; K09419 HSFF heat shock transcription factor, other eukaryote - -}	{At4g18880; KOG0627 Heat shock transcription factor K Transcription ;}	{GO:0005634; nucleus; cellular_component GO:0043565; sequence-specific DNA binding; molecular_function GO:0006355; regulation of transcription, DNA-dependent; biological_process GO:0003700; sequence-specific DNA binding transcription factor activity; molecular_function GO:0006914; autophagy; biological_process}	{KF208547.1; Triticum aestivum heat shock factor A4e (HsfA4e) mRNA, complete cds}	{PF04111:Autophagy protein Apg6 PF00447:HSF-type DNA-binding}
Novelgene0417	1B	600887747	600887815	+	Cold treated sample	1	Novelgene0417	{NA}	{NA}	{NA}	{NA}	{NA}	{AK331443.1; Triticum aestivum cDNA, clone: WT007_I04, cultivar: Chinese Spring}	{NA}
Novelgene0418	1B	603217686	603218939	+	Control sample	1	Novelgene0418	{BAJ87183.1; predicted protein [Hordeum vulgare subsp. vulgare]}	{sp|Q05212|DR102_ARATH; DNA damage-repair/toleration protein DRT102 OS=Arabidopsis thaliana GN=DRT102 PE=1 SV=2}	{dosa:Os01t0542000-00; - - - - -}	{NA}	{GO:0008270; zinc ion binding; molecular_function GO:0006355; regulation of transcription, DNA-dependent; biological_process GO:0016853; isomerase activity; molecular_function GO:0005975; carbohydrate metabolic process; biological_process GO:0030076; light-harvesting complex; cellular_component GO:0018298; protein-chromophore linkage; biological_process}	{AK355965.1; Hordeum vulgare subsp. vulgare mRNA for predicted protein, complete cds, clone: NIASHv1028G04}	{PF02429:Peridinin-chlorophyll A binding protein PF02502:Ribose/Galactose Isomerase PF02311:AraC-like ligand binding domain PF00641:Zn-finger in Ran binding protein and others}
Novelgene0419	1B	604146084	604147236	+	Cold treated sample	1	Novelgene0419	{EMS56831.1; 6-phosphogluconate dehydrogenase, decarboxylating [Triticum urartu]}	{sp|Q2R480|6PGD2_ORYSJ; 6-phosphogluconate dehydrogenase, decarboxylating 2, chloroplastic OS=Oryza sativa subsp. japonica GN=G6PGH2 PE=2 SV=1}	{bdi:100835446; K00033 PGD, gnd, gntZ 6-phosphogluconate dehydrogenase [EC:1.1.1.44 1.1.1.343] 1.1.1.44,1.1.1.343 ko01200; Metabolism; Global and overview maps; Carbon metabolism | ko00030; Metabolism; Carbohydrate metabolism; Pentose phosphate pathway | ko00480; Metabolism; Metabolism of other amino acids; Glutathione metabolism}	{At5g41670; KOG2653 6-phosphogluconate dehydrogenase G Carbohydrate transport and metabolism ;}	{GO:0006098; pentose-phosphate shunt; biological_process GO:0050661; NADP binding; molecular_function GO:0004616; phosphogluconate dehydrogenase (decarboxylating) activity; molecular_function GO:0055114; oxidation-reduction process; biological_process}	{AK368953.1; Hordeum vulgare subsp. vulgare mRNA for predicted protein, complete cds, clone: NIASHv2082M12}	{PF00393:6-phosphogluconate dehydrogenase, C-terminal domain}
Novelgene0420	1B	608356270	608358758	+	Control sample	1	Novelgene0420	{EMS67373.1; hypothetical protein TRIUR3_21489 [Triticum urartu]}	{NA}	{ats:F775_05782; - - - - -}	{NA}	{NA}	{HG670306.1; Triticum aestivum chromosome 3B, genomic scaffold, cultivar Chinese Spring}	{NA}
Novelgene0421	1B	608360228	608366417	+	Control sample	2	Novelgene0421	{BAJ86423.1; predicted protein [Hordeum vulgare subsp. vulgare]}	{sp|Q7XZU2|SAC3_ARATH; Phosphoinositide phosphatase SAC3 OS=Arabidopsis thaliana GN=SAC3 PE=2 SV=1}	{ats:F775_06981; - - - - -}	{At3g43220; KOG1888 Putative phosphoinositide phosphatase I Lipid transport and metabolism ;}	{NA}	{HG670306.1; Triticum aestivum chromosome 3B, genomic scaffold, cultivar Chinese Spring}	{NA}
Novelgene0422	1B	616769531	616770625	+	Control sample	1	Novelgene0422	{BAJ91738.1; predicted protein [Hordeum vulgare subsp. vulgare]}	{sp|Q42602|C89A2_ARATH; Cytochrome P450 89A2 OS=Arabidopsis thaliana GN=CYP89A2 PE=2 SV=2}	{zma:103649794; - - - - -}	{At1g64900; KOG0156 Cytochrome P450 CYP2 subfamily Q Secondary metabolites biosynthesis, transport and catabolism ;}	{GO:0020037; heme binding; molecular_function GO:0055114; oxidation-reduction process; biological_process GO:0005506; iron ion binding; molecular_function GO:0016705; oxidoreductase activity, acting on paired donors, with incorporation or reduction of molecular oxygen; molecular_function GO:0016705; oxidoreductase activity, acting on paired donors, with incorporation or reduction of molecular oxy…	{AK360529.1; Hordeum vulgare subsp. vulgare mRNA for predicted protein, complete cds, clone: NIASHv1119O06}	{PF00067:Cytochrome P450 PF00067:Cytochrome P450}
Novelgene0423	1B	621271549	621272088	+	Cold treated sample	1	Novelgene0423	{P05621.2; RecName: Full=Histone H2B.2}	{sp|P05621|H2B2_WHEAT; Histone H2B.2 OS=Triticum aestivum PE=1 SV=2}	{bdi:100827576; K11252 H2B histone H2B - ko05203; Human Diseases; Cancers: Overview; Viral carcinogenesis | ko05322; Human Diseases; Immune diseases; Systemic lupus erythematosus | ko05034; Human Diseases; Substance dependence; Alcoholism}	{At5g22880; KOG1744 Histone H2B B Chromatin structure and dynamics ;}	{GO:0005669; transcription factor TFIID complex; cellular_component GO:0005622; intracellular; cellular_component GO:0003677; DNA binding; molecular_function GO:0043565; sequence-specific DNA binding; molecular_function GO:0006352; transcription initiation, DNA-dependent; biological_process}	{AK356178.1; Hordeum vulgare subsp. vulgare mRNA for predicted protein, complete cds, clone: NIASHv1031A20}	{PF00808:Histone-like transcription factor (CBF/NF-Y) and archaeal histone PF00125:Core histone H2A/H2B/H3/H4 PF03847:Transcription initiation factor TFIID subunit A}
Novelgene0424	1B	622568696	622569048	+	Control sample	1	Novelgene0424	{NA}	{NA}	{NA}	{NA}	{NA}	{AK332165.1; Triticum aestivum cDNA, clone: WT003_E22, cultivar: Chinese Spring}	{NA}
Novelgene0425	1B	629171369	629177565	+	Cold treated sample	2	Novelgene0425	{BAJ90699.1; predicted protein [Hordeum vulgare subsp. vulgare]}	{sp|Q8R2T8|TF3C5_MOUSE; General transcription factor 3C polypeptide 5 OS=Mus musculus GN=Gtf3c5 PE=2 SV=2}	{obr:102721685; K15202 GTF3C5, TFC1 general transcription factor 3C polypeptide 5 (transcription factor C subunit 1) - -}	{At3g49410; KOG2473 RNA polymerase III transcription factor (TF)IIIC subunit K Transcription ;}	{GO:0006351; transcription, DNA-dependent; biological_process GO:0003887; DNA-directed DNA polymerase activity; molecular_function GO:0003677; DNA binding; molecular_function GO:0008270; zinc ion binding; molecular_function GO:0005634; nucleus; cellular_component}	{AK359490.1; Hordeum vulgare subsp. vulgare mRNA for predicted protein, complete cds, clone: NIASHv1098A03}	{PF06524:NOA36 protein PF04931:DNA polymerase phi}
Novelgene0426	1B	631228570	631229084	+	Cold treated sample	1	Novelgene0426	{EMS66462.1; hypothetical protein TRIUR3_03326 [Triticum urartu]}	{NA}	{bdi:100831411; K14564 NOP56 nucleolar protein 56 - ko03008; Genetic Information Processing; Translation; Ribosome biogenesis in eukaryotes}	{NA}	{NA}	{AK333072.1; Triticum aestivum cDNA, clone: WT005_J06, cultivar: Chinese Spring}	{NA}
Novelgene0427	1B	631826008	631826359	+	Cold treated sample	1	Novelgene0427	{EMT26243.1; Short-chain type dehydrogenase/reductase [Aegilops tauschii]}	{sp|Q08632|SDR1_PICAB; Short-chain type dehydrogenase/reductase OS=Picea abies PE=2 SV=1}	{ats:F775_09931; K00059 fabG 3-oxoacyl-[acyl-carrier protein] reductase 1.1.1.100 ko01212; Metabolism; Global and overview maps; Fatty acid metabolism | ko00061; Metabolism; Lipid metabolism; Fatty acid biosynthesis | ko01040; Metabolism; Lipid metabolism; Biosynthesis of unsaturated fatty acids | ko00780; Metabolism; Metabolism of cofactors and vitamins; Biotin metabolism}	{At4g13180; KOG0725 Reductases with broad range of substrate specificities R General function prediction only ;}	{NA}	{AK360980.1; Hordeum vulgare subsp. vulgare mRNA for predicted protein, complete cds, clone: NIASHv1130A11}	{NA}
Novelgene0429	1B	634312225	634313739	+	Control sample	1	Novelgene0429	{EMS60921.1; hypothetical protein TRIUR3_17552 [Triticum urartu]}	{sp|Q9FLS0|FB253_ARATH; F-box protein At5g07610 OS=Arabidopsis thaliana GN=At5g07610 PE=2 SV=1}	{bdi:100828459; - - - - -}	{NA}	{GO:0005515; protein binding; molecular_function}	{XM_014902668.1; PREDICTED: Brachypodium distachyon F-box protein At5g07610-like (LOC104582368), mRNA}	{PF00646:F-box domain}
Novelgene0431	1B	640555096	640556762	+	Cold treated sample	1	Novelgene0431	{EMT05463.1; Putative ubiquitin carrier protein E2 25 [Aegilops tauschii]}	{NA}	{sbi:SORBI_03g031070; - - - - -}	{NA}	{NA}	{AK361716.1; Hordeum vulgare subsp. vulgare mRNA for predicted protein, complete cds, clone: NIASHv1147B04}	{NA}
Novelgene0432	1B	640845215	640845857	+	Cold treated sample	1	Novelgene0432	{EMS60028.1; putative ubiquitin-conjugating enzyme E2 24 [Triticum urartu]}	{sp|Q8VY10|UBC24_ARATH; Probable ubiquitin-conjugating enzyme E2 24 OS=Arabidopsis thaliana GN=UBC24 PE=1 SV=1}	{sita:101767028; K10581 UBE2O ubiquitin-conjugating enzyme E2 O 2.3.2.24 ko04120; Genetic Information Processing; Folding, sorting and degradation; Ubiquitin mediated proteolysis}	{At2g16920; KOG0895 Ubiquitin-conjugating enzyme O Posttranslational modification, protein turnover, chaperones ;}	{NA}	{AK331438.1; Triticum aestivum cDNA, clone: WT007_H23, cultivar: Chinese Spring}	{NA}
Novelgene0433	1B	642476335	642477136	+	Cold treated sample	1	Novelgene0433	{EMS63859.1; hypothetical protein TRIUR3_07220 [Triticum urartu]}	{sp|Q9LVJ0|UVB31_ARATH; UV-B-induced protein At3g17800, chloroplastic OS=Arabidopsis thaliana GN=At3g17800 PE=2 SV=1}	{vvi:100251038; - - - - -}	{NA}	{NA}	{AK374390.1; Hordeum vulgare subsp. vulgare mRNA for predicted protein, complete cds, clone: NIASHv3063H21}	{NA}
Novelgene0434	1B	647227621	647228787	+	Control sample	2	Novelgene0434	{EMT22966.1; hypothetical protein F775_52178 [Aegilops tauschii]}	{NA}	{sita:101778758; - - - - -}	{NA}	{GO:0005185; neurohypophyseal hormone activity; molecular_function GO:0005576; NA GO:0016020; membrane; cellular_component}	{XM_003565872.3; PREDICTED: Brachypodium distachyon uncharacterized LOC100835009 (LOC100835009), mRNA}	{PF05887:Procyclic acidic repetitive protein (PARP) PF00220:Neurohypophysial hormones, N-terminal Domain}
Novelgene0438	1B	653050505	653052524	+	Cold treated sample	1	Novelgene0438	{AAO20078.1; putative polyprotein [Oryza sativa Japonica Group]}	{sp|P10978|POLX_TOBAC; Retrovirus-related Pol polyprotein from transposon TNT 1-94 OS=Nicotiana tabacum PE=2 SV=1}	{cit:107176296; - - - - -}	{At2g16000; KOG0017 FOG: Transposon-encoded proteins with TYA, reverse transcriptase, integrase domains in various combinations R General function prediction only ;}	{GO:0016020; membrane; cellular_component GO:0009539; photosystem II reaction center; cellular_component GO:0015979; photosynthesis; biological_process GO:0009523; photosystem II; cellular_component}	{XM_014903301.1; PREDICTED: Brachypodium distachyon uncharacterized mitochondrial protein AtMg00810-like (LOC106866893), transcript variant X1, mRNA}	{PF02468:Photosystem II reaction centre N protein (psbN)}
Novelgene0439	1B	654000868	654001649	+	Cold treated sample	1	Novelgene0439	{BAC65862.1; hypothetical polyprotein [Oryza sativa Japonica Group]}	{sp|P10978|POLX_TOBAC; Retrovirus-related Pol polyprotein from transposon TNT 1-94 OS=Nicotiana tabacum PE=2 SV=1}	{pxb:103947871; - - - - -}	{At4g07840; KOG0017 FOG: Transposon-encoded proteins with TYA, reverse transcriptase, integrase domains in various combinations R General function prediction only ;}	{GO:0008270; zinc ion binding; molecular_function GO:0003676; nucleic acid binding; molecular_function}	{AK334679.1; Triticum aestivum cDNA, clone: WT010_K22, cultivar: Chinese Spring}	{PF00098:Zinc knuckle}
Novelgene0440	1B	655102000	655103832	+	Cold treated sample	2	Novelgene0440	{BAK05654.1; predicted protein [Hordeum vulgare subsp. vulgare]}	{sp|Q9M1H3|AB4F_ARATH; ABC transporter F family member 4 OS=Arabidopsis thaliana GN=ABCF4 PE=2 SV=1}	{bdi:100827648; K06184 ABCF1 ATP-binding cassette, subfamily F, member 1 - -}	{Hs10947135; KOG0066 eIF2-interacting protein ABC50 (ABC superfamily) J Translation, ribosomal structure and biogenesis ;}	{GO:0016887; ATPase activity; molecular_function GO:0004127; cytidylate kinase activity; molecular_function GO:0007049; cell cycle; biological_process GO:0003924; GTPase activity; molecular_function GO:0005524; ATP binding; molecular_function GO:0003723; RNA binding; molecular_function GO:0006139; nucleobase, nucleoside, nucleotide and nucleic acid metabolic process; biological_process GO:0005525…	{AK363305.1; Hordeum vulgare subsp. vulgare mRNA for predicted protein, complete cds, clone: NIASHv2014D16}	{PF00910:RNA helicase PF01926:50S ribosome-binding GTPase PF00005:ABC transporter PF03193:Protein of unknown function, DUF258 PF02224:Cytidylate kinase PF00735:Septin PF00004:ATPase family associated with various cellular activities (AAA) PF03266:NTPase PF00350:Dynamin family}
Novelgene0441	1B	657170452	657171823	+	Cold treated sample	1	Novelgene0441	{EMT11235.1; Eukaryotic translation initiation factor 3 subunit D [Aegilops tauschii]}	{sp|P56820|EIF3D_ARATH; Eukaryotic translation initiation factor 3 subunit D OS=Arabidopsis thaliana GN=TIF3D1 PE=1 SV=1}	{sita:101770391; K03251 EIF3D translation initiation factor 3 subunit D - ko03013; Genetic Information Processing; Translation; RNA transport}	{At4g20980; KOG2479 Translation initiation factor 3, subunit d (eIF-3d) J Translation, ribosomal structure and biogenesis ;}	{GO:0003743; translation initiation factor activity; molecular_function GO:0005737; cytoplasm; cellular_component GO:0005852; eukaryotic translation initiation factor 3 complex; cellular_component}	{AK362477.1; Hordeum vulgare subsp. vulgare mRNA for predicted protein, partial cds, clone: NIASHv2005N21}	{PF05091:Eukaryotic translation initiation factor 3 subunit 7 (eIF-3)}
Novelgene0442	1B	662067638	662068435	+	Cold treated sample	1	Novelgene0442	{EMT21149.1; Protein FAR1-RELATED SEQUENCE 3 [Aegilops tauschii]}	{NA}	{ats:F775_01925; - - - - -}	{NA}	{GO:0008270; zinc ion binding; molecular_function GO:0003676; nucleic acid binding; molecular_function}	{HG670306.1; Triticum aestivum chromosome 3B, genomic scaffold, cultivar Chinese Spring}	{PF00098:Zinc knuckle}
Novelgene0443	1B	662665472	662665715	+	Cold treated sample	1	Novelgene0443	{NA}	{NA}	{NA}	{NA}	{NA}	{AK251623.1; Hordeum vulgare subsp. vulgare cDNA clone: FLbaf124b21, mRNA sequence}	{NA}
Novelgene0444	1B	662909601	662910091	+	Control sample	1	Novelgene0444	{XP_003567849.1; PREDICTED: ketol-acid reductoisomerase, chloroplastic [Brachypodium distachyon]}	{sp|Q65XK0|ILV5_ORYSJ; Ketol-acid reductoisomerase, chloroplastic OS=Oryza sativa subsp. japonica GN=Os05g0573700 PE=1 SV=1}	{sbi:SORBI_03g029720; K00053 ilvC ketol-acid reductoisomerase 1.1.1.86 ko01210; Metabolism; Global and overview maps; 2-Oxocarboxylic acid metabolism | ko01230; Metabolism; Global and overview maps; Biosynthesis of amino acids | ko00290; Metabolism; Amino acid metabolism; Valine, leucine and isoleucine biosynthesis | ko00770; Metabolism; Metabolism of cofactors and vitamins; Pantothenate and CoA …	{NA}	{GO:0004455; ketol-acid reductoisomerase activity; molecular_function GO:0009082; branched chain family amino acid biosynthetic process; biological_process GO:0055114; oxidation-reduction process; biological_process}	{AK361694.1; Hordeum vulgare subsp. vulgare mRNA for predicted protein, complete cds, clone: NIASHv1146K24}	{PF01450:Acetohydroxy acid isomeroreductase, catalytic domain}
Novelgene0445	1B	664596614	664600667	+	Cold treated sample	4	Novelgene0445	{BAK07050.1; predicted protein [Hordeum vulgare subsp. vulgare]}	{NA}	{sbi:SORBI_05g021414; - - - - -}	{NA}	{GO:0003677; DNA binding; molecular_function GO:0003887; DNA-directed DNA polymerase activity; molecular_function GO:0006351; transcription, DNA-dependent; biological_process GO:0003677; DNA binding; molecular_function}	{HG670306.1; Triticum aestivum chromosome 3B, genomic scaffold, cultivar Chinese Spring}	{PF04931:DNA polymerase phi PF02892:BED zinc finger}
Novelgene0446	1B	664768597	664772622	+	Control sample	1	Novelgene0446	{BAJ96764.1; predicted protein, partial [Hordeum vulgare subsp. vulgare]}	{NA}	{bdi:100831946; - - - - -}	{NA}	{NA}	{AK365561.1; Hordeum vulgare subsp. vulgare mRNA for predicted protein, partial cds, clone: NIASHv2035A02}	{NA}
Novelgene0447	1B	666837760	666838422	+	Control sample	1	Novelgene0447	{EMS66369.1; hypothetical protein TRIUR3_27169 [Triticum urartu]}	{NA}	{NA}	{NA}	{NA}	{NA}	{NA}
Novelgene0448	1B	667635205	667635438	+	Cold treated sample	1	Novelgene0448	{CDM80229.1; unnamed protein product [Triticum aestivum]}	{NA}	{NA}	{NA}	{NA}	{HG670306.1; Triticum aestivum chromosome 3B, genomic scaffold, cultivar Chinese Spring}	{NA}
Novelgene0449	1B	668808031	668809064	+	Cold treated sample	1	Novelgene0449	{AGI48776.1; ribosomal protein S1 (mitochondrion) [Lolium perenne]}	{sp|Q04647|CCBS_DAUCA; Probable cytochrome c biosynthesis protein OS=Daucus carota PE=2 SV=1}	{rcu:8279972; - - - - -}	{NA}	{NA}	{AP013107.1; Aegilops speltoides mitochondrial DNA, complete sequence}	{NA}
Novelgene0450	1B	669237578	669238985	+	Control sample	2	Novelgene0450	{NA}	{NA}	{NA}	{NA}	{GO:0042025; host cell nucleus; cellular_component GO:0019069; viral capsid assembly; biological_process}	{AK332721.1; Triticum aestivum cDNA, clone: WT004_L07, cultivar: Chinese Spring}	{PF02443:Circovirus capsid protein}
Novelgene0452	1B	671739766	671742997	+	Control sample	4	Novelgene0452	{NA}	{NA}	{NA}	{NA}	{NA}	{AK335390.1; Triticum aestivum cDNA, clone: WT012_M15, cultivar: Chinese Spring}	{NA}
Novelgene0453	1B	671963992	671965449	+	Control sample	2	Novelgene0453	{NA}	{NA}	{NA}	{NA}	{NA}	{AK332721.1; Triticum aestivum cDNA, clone: WT004_L07, cultivar: Chinese Spring}	{NA}
Novelgene0454	1B	671992073	671992978	+	Cold treated sample	1	Novelgene0454	{NA}	{NA}	{NA}	{NA}	{NA}	{HG670306.1; Triticum aestivum chromosome 3B, genomic scaffold, cultivar Chinese Spring}	{NA}
Novelgene0456	1B	675280289	675288872	+	Cold treated sample	1	Novelgene0456	{BAB08193.1; unnamed protein product [Oryza sativa Japonica Group]}	{sp|O00370|LORF2_HUMAN; LINE-1 retrotransposable element ORF2 protein OS=Homo sapiens PE=1 SV=1}	{bdi:104582150; - - - - -}	{At1g47860_2; KOG1075 FOG: Reverse transcriptase R General function prediction only ;}	{GO:0006278; RNA-dependent DNA replication; biological_process GO:0003723; RNA binding; molecular_function GO:0003964; RNA-directed DNA polymerase activity; molecular_function GO:0016020; membrane; cellular_component GO:0005125; cytokine activity; molecular_function}	{NA}	{PF00078:Reverse transcriptase (RNA-dependent DNA polymerase) PF02947:flt3 ligand }
Novelgene0458	1B	675865988	675866315	+	Cold treated sample	1	Novelgene0458	{NA}	{NA}	{NA}	{NA}	{NA}	{AK364441.1; Hordeum vulgare subsp. vulgare mRNA for predicted protein, complete cds, clone: NIASHv2025C24}	{NA}
Novelgene0459	1B	678259232	678260828	+	Control sample	1	Novelgene0459	{EMT05604.1; Putative serine/threonine-protein kinase [Aegilops tauschii]}	{sp|Q9ZQE5|PP153_ARATH; Pentatricopeptide repeat-containing protein At2g15690 OS=Arabidopsis thaliana GN=PCMP-H66 PE=2 SV=2}	{sita:101769980; K04733 IRAK4 interleukin-1 receptor-associated kinase 4 2.7.11.1 ko04064; Environmental Information Processing; Signal transduction; NF-kappa B signaling pathway | ko04620; Organismal Systems; Immune system; Toll-like receptor signaling pathway | ko04624; Organismal Systems; Immune system; Toll and Imd signaling pathway | ko04621; Organismal Systems; Immune system; NOD-like recep…	{At2g15690_2; KOG4197 FOG: PPR repeat R General function prediction only ;}	{NA}	{AK332797.1; Triticum aestivum cDNA, clone: WT004_O12, cultivar: Chinese Spring}	{NA}
Novelgene0460	1B	681685868	681686633	+	Cold treated sample	1	Novelgene0460	{EMT15709.1; DNA damage-binding protein 1 [Aegilops tauschii]}	{sp|Q6L4S0|DDB1_ORYSJ; DNA damage-binding protein 1 OS=Oryza sativa subsp. japonica GN=DBB1 PE=1 SV=1}	{sita:101762805; K10610 DDB1 DNA damage-binding protein 1 - ko04120; Genetic Information Processing; Folding, sorting and degradation; Ubiquitin mediated proteolysis | ko03420; Genetic Information Processing; Replication and repair; Nucleotide excision repair | ko05203; Human Diseases; Cancers: Overview; Viral carcinogenesis | ko05161; Human Diseases; Infectious diseases: Viral; Hepatitis B}	{At4g05420; KOG1897 Damage-specific DNA binding complex, subunit DDB1 L Replication, recombination and repair ;}	{GO:0005634; nucleus; cellular_component GO:0003676; nucleic acid binding; molecular_function}	{AK252402.1; Hordeum vulgare subsp. vulgare cDNA clone: FLbaf157i13, mRNA sequence}	{PF03178:CPSF A subunit region}
Novelgene0461	1B	682468848	682472827	+	Control sample	4	Novelgene0461	{NA}	{NA}	{NA}	{NA}	{GO:0019013; viral nucleocapsid; cellular_component}	{NA}	{PF00937:Coronavirus nucleocapsid protein}
Novelgene0462	1B	682485177	682485562	+	Cold treated sample	1	Novelgene0462	{NA}	{NA}	{NA}	{NA}	{NA}	{AK332564.1; Triticum aestivum cDNA, clone: WT004_E19, cultivar: Chinese Spring}	{NA}
Novelgene0464	1B	683995430	683998378	+	Control sample	1	Novelgene0464	{EMT00063.1; hypothetical protein F775_24953 [Aegilops tauschii]}	{NA}	{NA}	{NA}	{NA}	{NA}	{NA}
Novelgene0465	1B	685288122	685289001	+	Control sample	1	Novelgene0465	{ALJ79256.1; FTSH protease 4-B1, partial [Triticum aestivum]}	{sp|Q8LQJ9|FTSH4_ORYSJ; ATP-dependent zinc metalloprotease FTSH 4, mitochondrial OS=Oryza sativa subsp. japonica GN=FTSH4 PE=3 SV=1}	{mus:103971377; K08955 YME1 ATP-dependent metalloprotease 3.4.24.- ko04139; Cellular Processes; Transport and catabolism; Mitophagy - yeast}	{At2g26140; KOG0734 AAA+-type ATPase containing the peptidase M41 domain O Posttranslational modification, protein turnover, chaperones ;}	{GO:0004222; metalloendopeptidase activity; molecular_function GO:0006508; proteolysis; biological_process GO:0005524; ATP binding; molecular_function}	{KR082553.1; Triticum aestivum cultivar Paragon FTSH protease 4-B1 (FtsH4-B1) pseudogene, partial sequence}	{PF01434:Peptidase family M41}
Novelgene0466	1B	685645157	685646471	+	Control sample	2	Novelgene0466	{ALJ79245.1; early flowering 3-B1 [Triticum aestivum]}	{sp|Q9SNQ6|HD3B_ORYSJ; Protein HEADING DATE 3B OS=Oryza sativa subsp. japonica GN=HD3B PE=2 SV=1}	{sita:101755101; K12125 ELF3 protein EARLY FLOWERING 3 - ko04712; Organismal Systems; Environmental adaptation; Circadian rhythm - plant}	{NA}	{NA}	{KR082525.1; Triticum aestivum cultivar Extra Early Blackhull early flowering 3-B1 (ELF3-B1) gene, complete cds}	{NA}
Novelgene0467	1B	686932793	686933111	+	Cold treated sample	1	Novelgene0467	{NA}	{NA}	{NA}	{NA}	{NA}	{AK251381.1; Hordeum vulgare subsp. vulgare cDNA clone: FLbaf113i04, mRNA sequence}	{NA}
Novelgene0468	1B	688282169	688283941	+	Control sample	2	Novelgene0468	{EMT24783.1; hypothetical protein F775_52518 [Aegilops tauschii]}	{NA}	{ats:F775_52518; K06236 COL1A collagen, type I, alpha - ko04151; Environmental Information Processing; Signal transduction; PI3K-Akt signaling pathway | ko04512; Environmental Information Processing; Signaling molecules and interaction; ECM-receptor interaction | ko04510; Cellular Processes; Cellular community - eukaryotes; Focal adhesion | ko04611; Organismal Systems; Immune system; Platelet act…	{NA}	{GO:0003677; DNA binding; molecular_function}	{AK374324.1; Hordeum vulgare subsp. vulgare mRNA for predicted protein, partial cds, clone: NIASHv3060L15}	{PF02178:AT hook motif}
Novelgene0469	1B	688767080	688769302	+	Control sample	5	Novelgene0469	{EMT17443.1; Mitochondrial outer membrane porin [Aegilops tauschii]}	{sp|Q0JJV1|VDAC4_ORYSJ; Mitochondrial outer membrane protein porin 4 OS=Oryza sativa subsp. japonica GN=VDAC4 PE=3 SV=3}	{sita:101781009; K15040 VDAC2 voltage-dependent anion channel protein 2 - ko04020; Environmental Information Processing; Signal transduction; Calcium signaling pathway | ko04022; Environmental Information Processing; Signal transduction; cGMP-PKG signaling pathway | ko04621; Organismal Systems; Immune system; NOD-like receptor signaling pathway | ko05012; Human Diseases; Neurodegenerative disease…	{NA}	{GO:0005741; mitochondrial outer membrane; cellular_component GO:0055085; transmembrane transport; biological_process}	{NA}	{PF01459:Eukaryotic porin}
Novelgene0470	1B	689851299	689851810	+	Control sample	1	Novelgene0470	{OEL13079.1; DIMBOA UDP-glucosyltransferase BX8 [Dichanthelium oligosanthes]}	{sp|Q8W2B7|BX8_MAIZE; DIMBOA UDP-glucosyltransferase BX8 OS=Zea mays GN=Bx8 PE=1 SV=1}	{ats:F775_24828; - - - - -}	{At5g05880; KOG1192 UDP-glucuronosyl and UDP-glucosyl transferase GC Carbohydrate transport and metabolism ; Energy production and conversion ;}	{GO:0016758; transferase activity, transferring hexosyl groups; molecular_function GO:0008152; NA}	{NA}	{PF00201:UDP-glucoronosyl and UDP-glucosyl transferase}
Novelgene0471	1D	111534	112102	+	Control sample	1	Novelgene0471	{EMT07013.1; hypothetical protein F775_27320 [Aegilops tauschii]}	{NA}	{sbi:SORBI_09g000370; - - - - -}	{NA}	{GO:0006351; transcription, DNA-dependent; biological_process GO:0003887; DNA-directed DNA polymerase activity; molecular_function GO:0003677; DNA binding; molecular_function}	{JX295577.2; Aegilops tauschii chromosome 1Ds prolamin gene locus, complete sequence}	{PF04931:DNA polymerase phi}
Novelgene0472	1D	512124	512748	+	Cold treated sample	1	Novelgene0472	{EMT22718.1; hypothetical protein F775_23701 [Aegilops tauschii]}	{NA}	{sita:101770650; - - - - -}	{NA}	{NA}	{JX295577.2; Aegilops tauschii chromosome 1Ds prolamin gene locus, complete sequence}	{NA}
Novelgene0473	1D	2119456	2119957	+	Cold treated sample	1	Novelgene0473	{BAJ85223.1; predicted protein [Hordeum vulgare subsp. vulgare]}	{sp|Q9LUC5|C7A15_ARATH; Cytochrome P450 72A15 OS=Arabidopsis thaliana GN=CYP72A15 PE=2 SV=1}	{ats:F775_18613; - - - - -}	{At3g14690; KOG0157 Cytochrome P450 CYP4/CYP19/CYP26 subfamilies QI Secondary metabolites biosynthesis, transport and catabolism ; Lipid transport and metabolism ;}	{GO:0006525; arginine metabolic process; biological_process GO:0009015; N-succinylarginine dihydrolase activity; molecular_function GO:0016705; oxidoreductase activity, acting on paired donors, with incorporation or reduction of molecular oxygen; molecular_function GO:0005506; iron ion binding; molecular_function GO:0055114; oxidation-reduction process; biological_process GO:0020037; heme binding…	{AK354004.1; Hordeum vulgare subsp. vulgare mRNA for predicted protein, complete cds, clone: NIASHv1004F15}	{PF04996:Succinylarginine dihydrolase PF00067:Cytochrome P450}
Novelgene0474	1D	5246958	5247861	+	Control sample	1	Novelgene0474	{NA}	{NA}	{NA}	{NA}	{NA}	{NA}	{NA}
Novelgene0475	1D	6332107	6332554	+	Cold treated sample	1	Novelgene0475	{EMT22723.1; Methionine S-methyltransferase [Aegilops tauschii]}	{sp|Q9MBC2|MMT1_HORVU; Methionine S-methyltransferase OS=Hordeum vulgare GN=MMT1 PE=1 SV=1}	{dosa:Os05t0105000-01; K08247 E2.1.1.12 methionine S-methyltransferase 2.1.1.12 ko00450; Metabolism; Metabolism of other amino acids; Selenocompound metabolism}	{NA}	{NA}	{AK366216.1; Hordeum vulgare subsp. vulgare mRNA for predicted protein, complete cds, clone: NIASHv2041D10}	{NA}
Novelgene0476	1D	6345007	6345609	+	Control sample	1	Novelgene0476	{EMS52100.1; hypothetical protein TRIUR3_01074 [Triticum urartu]}	{sp|Q9LTB2|MMT1_ARATH; Methionine S-methyltransferase OS=Arabidopsis thaliana GN=MMT1 PE=1 SV=1}	{sita:101760501; K08247 E2.1.1.12 methionine S-methyltransferase 2.1.1.12 ko00450; Metabolism; Metabolism of other amino acids; Selenocompound metabolism}	{NA}	{NA}	{AK366216.1; Hordeum vulgare subsp. vulgare mRNA for predicted protein, complete cds, clone: NIASHv2041D10}	{NA}
Novelgene0477	1D	7203592	7204944	+	Control sample	1	Novelgene0477	{ACK44484.1; receptor-like kinase 2 [Triticum aestivum]}	{sp|P93604|LRK10_WHEAT; Rust resistance kinase Lr10 OS=Triticum aestivum GN=LRK10 PE=2 SV=1}	{ats:F775_18619; K04733 IRAK4 interleukin-1 receptor-associated kinase 4 2.7.11.1 ko04064; Environmental Information Processing; Signal transduction; NF-kappa B signaling pathway | ko04620; Organismal Systems; Immune system; Toll-like receptor signaling pathway | ko04624; Organismal Systems; Immune system; Toll and Imd signaling pathway | ko04621; Organismal Systems; Immune system; NOD-like recep…	{NA}	{GO:0006468; protein phosphorylation; biological_process GO:0005524; ATP binding; molecular_function GO:0004672; protein kinase activity; molecular_function}	{FJ447462.1; Triticum aestivum cultivar Glenlea clone TaBAC703A9, complete sequence}	{PF00069:Protein kinase domain PF07714:Protein tyrosine kinase}
Novelgene0478	1D	7873214	7875607	+	Control sample	3	Novelgene0478	{EMT11930.1; Putative receptor-like protein kinase [Aegilops tauschii]}	{sp|P93604|LRK10_WHEAT; Rust resistance kinase Lr10 OS=Triticum aestivum GN=LRK10 PE=2 SV=1}	{ats:F775_25323; - - - - -}	{At1g66920; KOG1187 Serine/threonine protein kinase T Signal transduction mechanisms ;}	{GO:0004672; protein kinase activity; molecular_function GO:0005524; ATP binding; molecular_function GO:0016020; membrane; cellular_component GO:0006468; protein phosphorylation; biological_process GO:0016773; phosphotransferase activity, alcohol group as acceptor; molecular_function GO:0009103; lipopolysaccharide biosynthetic process; biological_process}	{AF325196.1; Triticum aestivum PST19 (Pst19), LRR19 (Lrr19), TAK19-1 (Tak19-1), and LRK19 (Lrk19) genes, complete cds}	{PF06293:Lipopolysaccharide kinase (Kdo/WaaP) family PF07714:Protein tyrosine kinase PF00069:Protein kinase domain}
Novelgene0479	1D	7918847	7919239	+	Control sample	1	Novelgene0479	{NA}	{NA}	{NA}	{NA}	{NA}	{AK332565.1; Triticum aestivum cDNA, clone: WT004_E20, cultivar: Chinese Spring}	{NA}
Novelgene0480	1D	10257121	10257478	+	Cold treated sample	1	Novelgene0480	{NA}	{NA}	{NA}	{NA}	{NA}	{NA}	{NA}
Novelgene0481	1D	11781352	11782206	+	Control sample	1	Novelgene0481	{XP_003569102.1; PREDICTED: E3 ubiquitin-protein ligase RING1-like [Brachypodium distachyon]}	{sp|O22283|RHC2A_ARATH; Probable E3 ubiquitin-protein ligase RHC2A OS=Arabidopsis thaliana GN=RHC2A PE=2 SV=1}	{sita:101777249; - - - - -}	{At2g39720; KOG0800 FOG: Predicted E3 ubiquitin ligase O Posttranslational modification, protein turnover, chaperones ;}	{GO:0005524; ATP binding; molecular_function GO:0004842; ubiquitin-protein ligase activity; molecular_function GO:0005680; anaphase-promoting complex; cellular_component GO:0008270; zinc ion binding; molecular_function GO:0046872; metal ion binding; molecular_function GO:0004518; nuclease activity; molecular_function GO:0005515; protein binding; molecular_function GO:0006281; DNA repair; biologic…	{XM_003569054.3; PREDICTED: Brachypodium distachyon E3 ubiquitin-protein ligase RING1-like (LOC100825919), mRNA}	{PF04423:Rad50 zinc hook motif PF12861:Anaphase-promoting complex subunit 11 RING-H2 finger PF14634:zinc-RING finger domain PF13639:Ring finger domain PF12678:RING-H2 zinc finger domain PF00097:Zinc finger, C3HC4 type (RING finger)}
Novelgene0482	1D	17961852	17965523	+	Control sample	1	Novelgene0482	{NA}	{NA}	{NA}	{NA}	{GO:0005840; ribosome; cellular_component GO:0006412; translation; biological_process GO:0003735; structural constituent of ribosome; molecular_function GO:0004114; 3',5'-cyclic-nucleotide phosphodiesterase activity; molecular_function GO:0007165; signal transduction; biological_process}	{HG670306.1; Triticum aestivum chromosome 3B, genomic scaffold, cultivar Chinese Spring}	{PF00233:3'5'-cyclic nucleotide phosphodiesterase PF01775:Ribosomal proteins 50S-L18Ae/60S-L20/60S-L18A}
Novelgene0483	1D	18767646	18768653	+	Cold treated sample	1	Novelgene0483	{EMT07434.1; hypothetical protein F775_11952 [Aegilops tauschii]}	{NA}	{NA}	{NA}	{GO:0007040; lysosome organization; biological_process GO:0032008; positive regulation of TOR signaling cascade; biological_process GO:0043410; positive regulation of MAPKKK cascade; biological_process GO:0045121; membrane raft; cellular_component GO:0001919; regulation of receptor recycling; biological_process GO:0032439; endosome localization; biological_process GO:0071230; cellular response to…	{HG670306.1; Triticum aestivum chromosome 3B, genomic scaffold, cultivar Chinese Spring}	{PF15454:Late endosomal/lysosomal adaptor and MAPK and MTOR activator PF05363:Herpesvirus US12 family}
Novelgene0484	1D	19126814	19127620	+	Cold treated sample	1	Novelgene0484	{EMT12807.1; Actin-depolymerizing factor 7 [Aegilops tauschii]}	{sp|Q0DLA3|ADF7_ORYSJ; Actin-depolymerizing factor 7 OS=Oryza sativa subsp. japonica GN=ADF7 PE=3 SV=2}	{sita:101765915; K05765 CFL cofilin - ko04810; Cellular Processes; Cell motility; Regulation of actin cytoskeleton | ko04666; Organismal Systems; Immune system; Fc gamma R-mediated phagocytosis | ko04360; Organismal Systems; Development; Axon guidance | ko05133; Human Diseases; Infectious diseases: Bacterial; Pertussis}	{At5g59890; KOG1735 Actin depolymerizing factor Z Cytoskeleton ;}	{GO:0005622; intracellular; cellular_component GO:0003779; actin binding; molecular_function}	{AK361857.1; Hordeum vulgare subsp. vulgare mRNA for predicted protein, complete cds, clone: NIASHv1150N01}	{PF00241:Cofilin/tropomyosin-type actin-binding protein}
Novelgene0485	1D	21649248	21660897	+	Control sample	3	Novelgene0485	{EMT30768.1; hypothetical protein F775_08728 [Aegilops tauschii]}	{sp|F4K5J1|MYO17_ARATH; Myosin-17 OS=Arabidopsis thaliana GN=XI-K PE=1 SV=2}	{ats:F775_08728; - - - - -}	{At1g54560; KOG0160 Myosin class V heavy chain Z Cytoskeleton ;}	{GO:0005198; NA GO:0055114; oxidation-reduction process; biological_process GO:0016491; oxidoreductase activity; molecular_function}	{NA}	{PF00148:Nitrogenase component 1 type Oxidoreductase PF00635:MSP (Major sperm protein) domain}
Novelgene0486	1D	22436368	22437638	+	Control sample	1	Novelgene0486	{AQK79343.1; Putative MYB DNA-binding domain superfamily protein [Zea mays]}	{sp|Q9LX82|MYB48_ARATH; Transcription factor MYB48 OS=Arabidopsis thaliana GN=MYB48 PE=2 SV=1}	{nnu:104599282; K09422 MYBP myb proto-oncogene protein, plant - -}	{At5g59780; KOG0048 Transcription factor, Myb superfamily K Transcription ;}	{GO:0003682; chromatin binding; molecular_function GO:0016021; integral to membrane; cellular_component}	{AK335307.1; Triticum aestivum cDNA, clone: WT012_J06, cultivar: Chinese Spring}	{PF09726:Transmembrane protein PF00249:Myb-like DNA-binding domain}
Novelgene0487	1D	24594992	24598559	+	Cold treated sample	1	Novelgene0487	{NP_001108117.1; phytoene synthase 2 [Zea mays]}	{NA}	{sita:101759707; K02291 crtB 15-cis-phytoene/all-trans-phytoene synthase [EC:2.5.1.32 2.5.1.99] 2.5.1.32,2.5.1.99 ko00906; Metabolism; Metabolism of terpenoids and polyketides; Carotenoid biosynthesis}	{NA}	{NA}	{HG670306.1; Triticum aestivum chromosome 3B, genomic scaffold, cultivar Chinese Spring}	{NA}
Novelgene0489	1D	27895140	27896118	+	Control sample	1	Novelgene0489	{EMT02371.1; Calcium-transporting ATPase 4, endoplasmic reticulum-type [Aegilops tauschii]}	{sp|Q9XES1|ECA4_ARATH; Calcium-transporting ATPase 4, endoplasmic reticulum-type OS=Arabidopsis thaliana GN=ECA4 PE=2 SV=2}	{sita:101757800; K01537 E3.6.3.8 Ca2+-transporting ATPase 3.6.3.8 -}	{At1g07810; KOG0202 Ca2+ transporting ATPase P Inorganic ion transport and metabolism ;}	{NA}	{AK358016.1; Hordeum vulgare subsp. vulgare mRNA for predicted protein, complete cds, clone: NIASHv1067A15}	{NA}
Novelgene0490	1D	31056764	31057513	+	Control sample	1	Novelgene0490	{NA}	{NA}	{NA}	{NA}	{NA}	{NA}	{NA}
Novelgene0491	1D	34937713	34940730	+	Control sample	1	Novelgene0491	{NA}	{NA}	{NA}	{NA}	{NA}	{AK252304.1; Hordeum vulgare subsp. vulgare cDNA clone: FLbaf150m21, mRNA sequence}	{NA}
Novelgene0492	1D	36843637	36844128	+	Control sample	1	Novelgene0492	{EMT20358.1; hypothetical protein F775_31337 [Aegilops tauschii]}	{NA}	{sita:101765634; - - - - -}	{NA}	{NA}	{XM_003568982.2; PREDICTED: Brachypodium distachyon uncharacterized LOC100828595 (LOC100828595), mRNA}	{NA}
Novelgene0493	1D	38868356	38870458	+	Control sample	2	Novelgene0493	{BAK05205.1; predicted protein [Hordeum vulgare subsp. vulgare]}	{NA}	{NA}	{NA}	{NA}	{HG670306.1; Triticum aestivum chromosome 3B, genomic scaffold, cultivar Chinese Spring}	{NA}
Novelgene0494	1D	39287728	39288311	+	Control sample	1	Novelgene0494	{EMS65666.1; Floral homeotic protein APETALA 2 [Triticum urartu]}	{NA}	{NA}	{NA}	{NA}	{AK370055.1; Hordeum vulgare subsp. vulgare mRNA for predicted protein, complete cds, clone: NIASHv2104F07}	{NA}
Novelgene0495	1D	40579473	40580639	+	Cold treated sample	1	Novelgene0495	{XP_010235996.1; PREDICTED: protein FAR1-RELATED SEQUENCE 5-like isoform X2 [Brachypodium distachyon]}	{sp|Q3E7I5|FRS12_ARATH; Protein FAR1-RELATED SEQUENCE 12 OS=Arabidopsis thaliana GN=FRS12 PE=2 SV=1}	{ats:F775_00001; - - - - -}	{NA}	{GO:0008270; zinc ion binding; molecular_function}	{NA}	{PF04434:SWIM zinc finger}
Novelgene0496	1D	42135756	42143089	+	Cold treated sample	3	Novelgene0496	{EMT04169.1; hypothetical protein F775_06297 [Aegilops tauschii]}	{NA}	{NA}	{NA}	{NA}	{HG670306.1; Triticum aestivum chromosome 3B, genomic scaffold, cultivar Chinese Spring}	{NA}
Novelgene0497	1D	47846260	47847053	+	Control sample	1	Novelgene0497	{AAV85747.1; Integrase core domain, putative [Oryza sativa Japonica Group]}	{NA}	{ats:F775_42264; - - - - -}	{NA}	{GO:0003676; nucleic acid binding; molecular_function GO:0008270; zinc ion binding; molecular_function GO:0004871; signal transducer activity; molecular_function GO:0005634; nucleus; cellular_component GO:0006355; regulation of transcription, DNA-dependent; biological_process GO:0007165; signal transduction; biological_process GO:0003700; sequence-specific DNA binding transcription factor activit…	{NA}	{PF01017:STAT protein, all-alpha domain PF00098:Zinc knuckle}
Novelgene0498	1D	50295130	50297519	+	Control sample	1	Novelgene0498	{EMT26446.1; Nuclear receptor corepressor 1 [Aegilops tauschii]}	{NA}	{ats:F775_05972; K04650 NCOR1, N-CoR nuclear receptor co-repressor 1 - ko04919; Organismal Systems; Endocrine system; Thyroid hormone signaling pathway | ko05202; Human Diseases; Cancers: Overview; Transcriptional misregulation in cancer | ko01522; Human Diseases; Drug resistance: Antineoplastic; Endocrine resistance}	{NA}	{NA}	{XM_010233500.2; PREDICTED: Brachypodium distachyon uncharacterized LOC100825285 (LOC100825285), mRNA}	{NA}
Novelgene0499	1D	51039728	51040582	+	Cold treated sample	1	Novelgene0499	{NA}	{NA}	{NA}	{NA}	{NA}	{AK364228.1; Hordeum vulgare subsp. vulgare mRNA for predicted protein, complete cds, clone: NIASHv2022N09}	{NA}
Novelgene0500	1D	52574685	52576633	+	Control sample	1	Novelgene0500	{BAJ85784.1; predicted protein [Hordeum vulgare subsp. vulgare]}	{sp|Q688R3|C3H33_ORYSJ; Zinc finger CCCH domain-containing protein 33 OS=Oryza sativa subsp. japonica GN=Os05g0128200 PE=2 SV=1}	{sita:101785209; - - - - -}	{At5g58620; KOG1595 CCCH-type Zn-finger protein R General function prediction only ;}	{GO:0009055; NA GO:0051536; iron-sulfur cluster binding; molecular_function GO:0046872; metal ion binding; molecular_function}	{AK335344.1; Triticum aestivum cDNA, clone: WT012_K19, cultivar: Chinese Spring}	{PF00642:Zinc finger C-x8-C-x5-C-x3-H type (and similar) PF13085:2Fe-2S iron-sulfur cluster binding domain}
Novelgene0501	1D	53379792	53380000	+	Cold treated sample	1	Novelgene0501	{NA}	{NA}	{NA}	{NA}	{NA}	{BT009257.1; Triticum aestivum clone wlk4.pk0012.c10:fis, full insert mRNA sequence}	{NA}
Novelgene0502	1D	55668757	55670280	+	Cold treated sample	1	Novelgene0502	{EMT17320.1; Metal tolerance protein 1 [Aegilops tauschii]}	{sp|Q688R1|MTP1_ORYSJ; Metal tolerance protein 1 OS=Oryza sativa subsp. japonica GN=MTP1 PE=2 SV=1}	{sita:101786284; K14689 SLC30A2, ZNT2 solute carrier family 30 (zinc transporter), member 2 - -}	{At2g46800; KOG1482 Zn2+ transporter P Inorganic ion transport and metabolism ;}	{GO:0016021; integral to membrane; cellular_component GO:0006812; cation transport; biological_process GO:0055085; transmembrane transport; biological_process GO:0008324; cation transmembrane transporter activity; molecular_function GO:0016874; ligase activity; molecular_function}	{BT008972.1; Triticum aestivum clone wdk1c.pk024.f3:fis, full insert mRNA sequence}	{PF01545:Cation efflux family PF02934:GatB/GatE catalytic domain}
Novelgene0503	1D	61439153	61439551	+	Control sample	1	Novelgene0503	{NA}	{NA}	{NA}	{NA}	{NA}	{HG670306.1; Triticum aestivum chromosome 3B, genomic scaffold, cultivar Chinese Spring}	{NA}
Novelgene0504	1D	66987257	66987938	+	Cold treated sample	1	Novelgene0504	{NA}	{NA}	{NA}	{NA}	{GO:0016021; integral to membrane; cellular_component}	{AK372180.1; Hordeum vulgare subsp. vulgare mRNA for predicted protein, complete cds, clone: NIASHv2147M03}	{PF01679:Proteolipid membrane potential modulator}
Novelgene0505	1D	68403097	68403296	+	Control sample	1	Novelgene0505	{YP_588293.1; chloroplast hypothetical protein (mitochondrion) [Zea mays subsp. mays]}	{NA}	{mtr:MTR_0002s0250; - - - - -}	{NA}	{NA}	{KJ174105.1; Triticum urartu chloroplast, complete genome}	{NA}
Novelgene0506	1D	68515204	68515428	+	Cold treated sample	1	Novelgene0506	{NA}	{NA}	{NA}	{NA}	{NA}	{HG670306.1; Triticum aestivum chromosome 3B, genomic scaffold, cultivar Chinese Spring}	{NA}
Novelgene0507	1D	69785538	69786274	+	Control sample	1	Novelgene0507	{BAJ96887.1; predicted protein [Hordeum vulgare subsp. vulgare]}	{sp|Q0WPJ7|RF298_ARATH; Putative E3 ubiquitin-protein ligase RF298 OS=Arabidopsis thaliana GN=RF298 PE=2 SV=1}	{sita:101756974; - - - - -}	{NA}	{GO:0008270; zinc ion binding; molecular_function GO:0046872; metal ion binding; molecular_function GO:0005515; protein binding; molecular_function}	{AK334339.1; Triticum aestivum cDNA, clone: WT009_N13, cultivar: Chinese Spring}	{PF00097:Zinc finger, C3HC4 type (RING finger) PF13639:Ring finger domain PF14634:zinc-RING finger domain}
Novelgene0508	1D	70456531	70457170	+	Control sample	1	Novelgene0508	{EMT12056.1; hypothetical protein F775_43762 [Aegilops tauschii]}	{NA}	{NA}	{NA}	{NA}	{NA}	{NA}
Novelgene0509	1D	71036360	71036859	+	Cold treated sample	2	Novelgene0509	{NA}	{NA}	{NA}	{NA}	{NA}	{AK357009.1; Hordeum vulgare subsp. vulgare mRNA for predicted protein, complete cds, clone: NIASHv1043P07}	{NA}
Novelgene0510	1D	73144615	73145338	+	Control sample	1	Novelgene0510	{EMT23314.1; hypothetical protein F775_32916 [Aegilops tauschii]}	{NA}	{sita:101781567; - - - - -}	{NA}	{NA}	{Y09602.1; H.vulgare gene encoding serine carboxypeptidase II, CP-MII}	{NA}
Novelgene0511	1D	73691100	73691580	+	Control sample	1	Novelgene0511	{NA}	{NA}	{NA}	{NA}	{NA}	{HG670306.1; Triticum aestivum chromosome 3B, genomic scaffold, cultivar Chinese Spring}	{NA}
Novelgene0512	1D	73980875	73982341	+	Control sample	1	Novelgene0512	{EMT23154.1; hypothetical protein F775_00502 [Aegilops tauschii]}	{NA}	{ats:F775_30424; - - - - -}	{NA}	{NA}	{HG670306.1; Triticum aestivum chromosome 3B, genomic scaffold, cultivar Chinese Spring}	{NA}
Novelgene0513	1D	76982822	76986208	+	Cold treated sample	1	Novelgene0513	{EMT32956.1; hypothetical protein F775_43204 [Aegilops tauschii]}	{NA}	{ats:F775_43204; - - - - -}	{NA}	{NA}	{HG670306.1; Triticum aestivum chromosome 3B, genomic scaffold, cultivar Chinese Spring}	{NA}
Novelgene0514	1D	84776705	84777825	+	Control sample	2	Novelgene0514	{BAK00849.1; predicted protein [Hordeum vulgare subsp. vulgare]}	{sp|Q9FR99|ACCO_MUSAC; 1-aminocyclopropane-1-carboxylate oxidase OS=Musa acuminata GN=MAO1B PE=3 SV=1}	{bdi:100826347; K05933 E1.14.17.4 aminocyclopropanecarboxylate oxidase 1.14.17.4 ko00270; Metabolism; Amino acid metabolism; Cysteine and methionine metabolism}	{At1g77330; KOG0143 Iron/ascorbate family oxidoreductases QR Secondary metabolites biosynthesis, transport and catabolism ; General function prediction only ;}	{GO:0016706; oxidoreductase activity, acting on paired donors, with incorporation or reduction of molecular oxygen, 2-oxoglutarate as one donor, and incorporation of one atom each of oxygen into both donors; molecular_function GO:0055114; oxidation-reduction process; biological_process GO:0016491; oxidoreductase activity; molecular_function}	{AK369648.1; Hordeum vulgare subsp. vulgare mRNA for predicted protein, complete cds, clone: NIASHv2094O10}	{PF03171:2OG-Fe(II) oxygenase superfamily PF13640:2OG-Fe(II) oxygenase superfamily}
Novelgene0515	1D	85186362	85186721	+	Cold treated sample	1	Novelgene0515	{NA}	{NA}	{NA}	{NA}	{NA}	{AK330766.1; Triticum aestivum cDNA, clone: SET5_E01, cultivar: Chinese Spring}	{NA}
Novelgene0516	1D	85195361	85195871	+	Control sample	2	Novelgene0516	{NA}	{NA}	{NA}	{NA}	{NA}	{AK332446.1; Triticum aestivum cDNA, clone: WT004_A02, cultivar: Chinese Spring}	{NA}
Novelgene0517	1D	86095423	86096952	+	Control sample	1	Novelgene0517	{EMS47274.1; Chloroplastic group IIA intron splicing facilitator CRS1, chloroplastic [Triticum urartu]}	{NA}	{NA}	{NA}	{NA}	{HG670306.1; Triticum aestivum chromosome 3B, genomic scaffold, cultivar Chinese Spring}	{NA}
Novelgene0518	1D	87091254	87092063	+	Cold treated sample	1	Novelgene0518	{EMS47226.1; hypothetical protein TRIUR3_32567 [Triticum urartu]}	{sp|Q0DKP3|TIR1A_ORYSJ; Transport inhibitor response 1-like protein Os05g0150500 OS=Oryza sativa subsp. japonica GN=Os05g0150500 PE=2 SV=2}	{sita:101777808; K14485 TIR1 transport inhibitor response 1 - ko04075; Environmental Information Processing; Signal transduction; Plant hormone signal transduction}	{At3g62980; KOG1947 Leucine rich repeat proteins, some proteins contain F-box R General function prediction only ;}	{GO:0016021; integral to membrane; cellular_component GO:0055085; transmembrane transport; biological_process GO:0005515; protein binding; molecular_function}	{AK374159.1; Hordeum vulgare subsp. vulgare mRNA for predicted protein, complete cds, clone: NIASHv3056H09}	{PF03547:Membrane transport protein PF00560:Leucine Rich Repeat}
Novelgene0519	1D	87660987	87663585	+	Control sample	1	Novelgene0519	{EMS53288.1; ATP-dependent DNA helicase Q-like SIM [Triticum urartu]}	{sp|Q9FT69|RQSIM_ARATH; ATP-dependent DNA helicase Q-like SIM OS=Arabidopsis thaliana GN=RECQSIM PE=2 SV=1}	{sita:101776716; K10900 WRN, RECQL2 werner syndrome ATP-dependent helicase 3.6.4.12 -}	{At5g27680; KOG0351 ATP-dependent DNA helicase L Replication, recombination and repair ;}	{NA}	{XM_014899835.1; PREDICTED: Brachypodium distachyon ATP-dependent DNA helicase Q-like SIM (LOC100821709), transcript variant X2, mRNA}	{NA}
Novelgene0520	1D	88281427	88281894	+	Cold treated sample	1	Novelgene0520	{EMT00252.1; Putative cyclin-dependent kinase F-2 [Aegilops tauschii]}	{sp|Q2QSL4|CDKF2_ORYSJ; Putative cyclin-dependent kinase F-2 OS=Oryza sativa subsp. japonica GN=CDKF-2 PE=3 SV=1}	{ats:F775_25846; K08818 CDC2L cell division cycle 2-like 2.7.11.22 -}	{NA}	{GO:0004672; protein kinase activity; molecular_function GO:0006468; protein phosphorylation; biological_process GO:0005524; ATP binding; molecular_function}	{HG670306.1; Triticum aestivum chromosome 3B, genomic scaffold, cultivar Chinese Spring}	{PF00069:Protein kinase domain}
Novelgene0521	1D	89239289	89239592	+	Cold treated sample	1	Novelgene0521	{EMS49926.1; 40S ribosomal protein S4 [Triticum urartu]}	{sp|P49398|RS4_ORYSJ; 40S ribosomal protein S4 OS=Oryza sativa subsp. japonica GN=RPS4 PE=2 SV=3}	{ats:F775_29120; K02987 RP-S4e, RPS4 small subunit ribosomal protein S4e - ko03010; Genetic Information Processing; Translation; Ribosome}	{At5g07090; KOG0378 40S ribosomal protein S4 J Translation, ribosomal structure and biogenesis ;}	{NA}	{AK331992.1; Triticum aestivum cDNA, clone: WT002_O01, cultivar: Chinese Spring}	{NA}
Novelgene0522	1D	90254880	90259408	+	Cold treated sample	1	Novelgene0522	{KQL11624.1; hypothetical protein SETIT_008804mg [Setaria italica]}	{NA}	{sbi:SORBI_02g010085; - - - - -}	{NA}	{NA}	{CT009625.1; Aegilops tauschii}	{NA}
Novelgene0523	1D	90622141	90623198	+	Control sample	1	Novelgene0523	{NA}	{NA}	{NA}	{NA}	{NA}	{NA}	{NA}
Novelgene0524	1D	90639621	90640027	+	Cold treated sample	1	Novelgene0524	{NA}	{NA}	{NA}	{NA}	{NA}	{AM939949.1; Triticum turgidum subsp. durum UTR region for TdLSC18 gene}	{NA}
Novelgene0525	1D	90645164	90648287	+	Control sample	3	Novelgene0525	{EMT02434.1; Translocase of chloroplast 159, chloroplastic [Aegilops tauschii]}	{sp|O81283|TC159_ARATH; Translocase of chloroplast 159, chloroplastic OS=Arabidopsis thaliana GN=TOC159 PE=1 SV=1}	{pda:103707491; - - - - -}	{NA}	{GO:0005525; GTP binding; molecular_function GO:0005524; ATP binding; molecular_function GO:0007049; cell cycle; biological_process GO:0003924; GTPase activity; molecular_function}	{AK371279.1; Hordeum vulgare subsp. vulgare mRNA for predicted protein, complete cds, clone: NIASHv2129J04}	{PF00004:ATPase family associated with various cellular activities (AAA) PF03193:Protein of unknown function, DUF258 PF01926:50S ribosome-binding GTPase PF00735:Septin PF04548:AIG1 family}
Novelgene0526	1D	92231824	92232772	+	Control sample	1	Novelgene0526	{NA}	{NA}	{NA}	{NA}	{NA}	{NA}	{NA}
Novelgene0527	1D	93123793	93124436	+	Control sample	1	Novelgene0527	{EMT25161.1; hypothetical protein F775_27141 [Aegilops tauschii]}	{NA}	{ats:F775_27141; - - - - -}	{NA}	{NA}	{AK336199.1; Triticum aestivum cDNA, clone: SET3_H13, cultivar: Chinese Spring}	{NA}
Novelgene0528	1D	94055043	94056361	+	Cold treated sample	2	Novelgene0528	{NA}	{NA}	{NA}	{NA}	{NA}	{NA}	{NA}
Novelgene0529	1D	98148935	98149584	+	Cold treated sample	2	Novelgene0529	{NA}	{NA}	{NA}	{NA}	{NA}	{BT009445.1; Triticum aestivum clone wlmk8.pk0008.e8:fis, full insert mRNA sequence}	{NA}
Novelgene0530	1D	98844626	98844999	+	Control sample	1	Novelgene0530	{NA}	{NA}	{NA}	{NA}	{NA}	{AK332162.1; Triticum aestivum cDNA, clone: WT003_E19, cultivar: Chinese Spring}	{NA}
Novelgene0531	1D	103479577	103480616	+	Cold treated sample	1	Novelgene0531	{EMT21338.1; Receptor-like protein kinase BRI1-like protein 3 [Aegilops tauschii]}	{NA}	{NA}	{NA}	{NA}	{AK334925.1; Triticum aestivum cDNA, clone: SET2_H03, cultivar: Chinese Spring}	{NA}
Novelgene0532	1D	104596391	104597384	+	Control sample	1	Novelgene0532	{NA}	{NA}	{NA}	{NA}	{NA}	{HG670306.1; Triticum aestivum chromosome 3B, genomic scaffold, cultivar Chinese Spring}	{NA}
Novelgene0533	1D	109815860	109816034	+	Cold treated sample	1	Novelgene0533	{NA}	{NA}	{NA}	{NA}	{NA}	{AK251237.1; Hordeum vulgare subsp. vulgare cDNA clone: FLbaf106l09, mRNA sequence}	{NA}
Novelgene0534	1D	113835613	113836456	+	Control sample	1	Novelgene0534	{EMT20921.1; hypothetical protein F775_33123 [Aegilops tauschii]}	{NA}	{NA}	{NA}	{NA}	{HG670306.1; Triticum aestivum chromosome 3B, genomic scaffold, cultivar Chinese Spring}	{NA}
Novelgene0536	1D	114008754	114014406	+	Control sample	1	Novelgene0536	{BAK00985.1; predicted protein [Hordeum vulgare subsp. vulgare]}	{NA}	{sita:101759031; - - - - -}	{NA}	{NA}	{AK374022.1; Hordeum vulgare subsp. vulgare mRNA for predicted protein, complete cds, clone: NIASHv3051G05}	{NA}
Novelgene0537	1D	114064545	114065020	+	Cold treated sample	1	Novelgene0537	{BAJ92897.1; predicted protein [Hordeum vulgare subsp. vulgare]}	{NA}	{bdi:100844174; - - - - -}	{NA}	{GO:0005737; cytoplasm; cellular_component GO:0000166; nucleotide binding; molecular_function GO:0005524; ATP binding; molecular_function GO:0006438; valyl-tRNA aminoacylation; biological_process GO:0004832; valine-tRNA ligase activity; molecular_function}	{AK361693.1; Hordeum vulgare subsp. vulgare mRNA for predicted protein, complete cds, clone: NIASHv1146K15}	{PF10458:Valyl tRNA synthetase tRNA binding arm}
Novelgene0538	1D	114227974	114229149	+	Control sample	1	Novelgene0538	{NA}	{NA}	{NA}	{NA}	{NA}	{HG670306.1; Triticum aestivum chromosome 3B, genomic scaffold, cultivar Chinese Spring}	{NA}
Novelgene0539	1D	117398986	117399633	+	Control sample	1	Novelgene0539	{BAJ91953.1; predicted protein [Hordeum vulgare subsp. vulgare]}	{sp|Q0DKA5|AT7_ORYSJ; Acyl transferase 7 OS=Oryza sativa subsp. japonica GN=AT7 PE=2 SV=1}	{ats:F775_07610; - - - - -}	{NA}	{GO:0016747; transferase activity, transferring acyl groups other than amino-acyl groups; molecular_function}	{AK368234.1; Hordeum vulgare subsp. vulgare mRNA for predicted protein, partial cds, clone: NIASHv2070L11}	{PF02458:Transferase family}
Novelgene0540	1D	119306454	119307962	+	Control sample	1	Novelgene0540	{EMT23098.1; hypothetical protein F775_19064 [Aegilops tauschii]}	{sp|P93203|MFP1_SOLLC; MAR-binding filament-like protein 1 OS=Solanum lycopersicum GN=MFP1 PE=1 SV=1}	{bdi:100827057; - - - - -}	{NA}	{GO:0051382; kinetochore assembly; biological_process GO:0000776; kinetochore; cellular_component GO:0005540; hyaluronic acid binding; molecular_function GO:0003899; DNA-directed RNA polymerase activity; molecular_function GO:0006351; transcription, DNA-dependent; biological_process GO:0044780; NA GO:0007155; cell adhesion; biological_process}	{AK330485.1; Triticum aestivum cDNA, clone: SET4_J03, cultivar: Chinese Spring}	{PF00193:Extracellular link domain PF10385:RNA polymerase beta subunit external 1 domain PF05837:Centromere protein H (CENP-H) PF05130:FlgN protein}
Novelgene0541	1D	123700078	123700614	+	Cold treated sample	1	Novelgene0541	{XP_003566469.1; PREDICTED: putative nuclease HARBI1 [Brachypodium distachyon]}	{NA}	{sita:101757017; - - - - -}	{At5g12010; KOG4585 Predicted transposase L Replication, recombination and repair ;}	{NA}	{AK252723.1; Hordeum vulgare subsp. vulgare cDNA clone: FLbaf166f10, mRNA sequence}	{NA}
Novelgene0542	1D	137416396	137416956	+	Control sample	1	Novelgene0542	{BAJ91281.1; predicted protein [Hordeum vulgare subsp. vulgare]}	{NA}	{dosa:Os01t0221500-01; - - - - -}	{NA}	{NA}	{AK360072.1; Hordeum vulgare subsp. vulgare mRNA for predicted protein, complete cds, clone: NIASHv1109K10}	{NA}
Novelgene0543	1D	142148375	142148723	+	Cold treated sample	1	Novelgene0543	{NA}	{NA}	{NA}	{NA}	{NA}	{BT009253.1; Triticum aestivum clone wlk4.pk0007.c4:fis, full insert mRNA sequence}	{NA}
Novelgene0544	1D	143119543	143120185	+	Control sample	1	Novelgene0544	{NA}	{NA}	{NA}	{NA}	{NA}	{HG670306.1; Triticum aestivum chromosome 3B, genomic scaffold, cultivar Chinese Spring}	{NA}
Novelgene0545	1D	144235479	144237279	+	Control sample	3	Novelgene0545	{YP_008474330.1; RNA polymerase alpha subunit (chloroplast) [Aegilops tauschii]}	{sp|P92429|RPOA_AEGTA; DNA-directed RNA polymerase subunit alpha OS=Aegilops tauschii GN=rpoA PE=3 SV=1}	{mtr:MTR_0002s0760; K03040 rpoA DNA-directed RNA polymerase subunit alpha 2.7.7.6 ko00230; Metabolism; Nucleotide metabolism; Purine metabolism | ko00240; Metabolism; Nucleotide metabolism; Pyrimidine metabolism | ko03020; Genetic Information Processing; Transcription; RNA polymerase}	{NA}	{GO:0046983; protein dimerization activity; molecular_function GO:0003899; DNA-directed RNA polymerase activity; molecular_function GO:0003677; DNA binding; molecular_function GO:0006351; transcription, DNA-dependent; biological_process GO:0005840; ribosome; cellular_component GO:0006412; translation; biological_process GO:0003735; structural constituent of ribosome; molecular_function}	{KJ614412.1; Aegilops tauschii cultivar AL8/78 chloroplast, complete genome}	{PF00411:Ribosomal protein S11 PF03118:Bacterial RNA polymerase, alpha chain C terminal domain PF01000:RNA polymerase Rpb3/RpoA insert domain PF01193:RNA polymerase Rpb3/Rpb11 dimerisation domain}
Novelgene0546	1D	149572330	149575659	+	Control sample	1	Novelgene0546	{EMT30852.1; hypothetical protein F775_23960 [Aegilops tauschii]}	{NA}	{ats:F775_23960; - - - - -}	{NA}	{NA}	{HG670306.1; Triticum aestivum chromosome 3B, genomic scaffold, cultivar Chinese Spring}	{NA}
Novelgene0547	1D	155710691	155728485	+	Control sample	1	Novelgene0547	{BAK08293.1; predicted protein [Hordeum vulgare subsp. vulgare]}	{NA}	{sita:101786825; - - - - -}	{NA}	{GO:0003690; double-stranded DNA binding; molecular_function GO:0045995; regulation of embryonic development; biological_process GO:0005634; nucleus; cellular_component GO:0005606; laminin-1 complex; cellular_component GO:0030334; regulation of cell migration; biological_process GO:0005198; NA GO:0005737; cytoplasm; cellular_component GO:0019028; viral capsid; cellular_component GO:0004828; serin…	{AK377099.1; Hordeum vulgare subsp. vulgare mRNA for predicted protein, complete cds, clone: NIASHv3148D20}	{PF04513:Baculovirus polyhedron envelope protein, PEP, C terminus PF06008:Laminin Domain I PF07352:Bacteriophage Mu Gam like protein PF00631:GGL domain PF02403:Seryl-tRNA synthetase N-terminal domain PF01486:K-box region PF09128:Regulator of G protein signalling-like domain}
Novelgene0548	1D	159659457	159660453	+	Control sample	1	Novelgene0548	{EMT22034.1; AP-2 complex subunit mu [Aegilops tauschii]}	{NA}	{ats:F775_43204; - - - - -}	{NA}	{NA}	{HG670306.1; Triticum aestivum chromosome 3B, genomic scaffold, cultivar Chinese Spring}	{NA}
Novelgene0549	1D	170648602	170649429	+	Control sample	1	Novelgene0549	{EMS63590.1; hypothetical protein TRIUR3_20312 [Triticum urartu]}	{NA}	{NA}	{NA}	{NA}	{NA}	{NA}
Novelgene0550	1D	182031394	182031873	+	Control sample	1	Novelgene0550	{EMT33330.1; hypothetical protein F775_01696 [Aegilops tauschii]}	{NA}	{ats:F775_01696; - - - - -}	{NA}	{NA}	{XM_003573796.3; PREDICTED: Brachypodium distachyon uncharacterized LOC100822972 (LOC100822972), mRNA}	{NA}
Novelgene0551	1D	182615024	182616826	+	Cold treated sample	1	Novelgene0551	{EMT32376.1; Patatin group A-3 [Aegilops tauschii]}	{sp|A2YW91|PLP2_ORYSI; Patatin-like protein 2 OS=Oryza sativa subsp. indica GN=PLP2 PE=3 SV=1}	{ats:F775_17582; - - - - -}	{At2g26560; KOG0513 Ca2+-independent phospholipase A2 I Lipid transport and metabolism ;}	{NA}	{HG670306.1; Triticum aestivum chromosome 3B, genomic scaffold, cultivar Chinese Spring}	{NA}
Novelgene0553	1D	199067031	199068804	+	Control sample	2	Novelgene0553	{BAJ90369.1; predicted protein [Hordeum vulgare subsp. vulgare]}	{NA}	{fve:101312118; - - - - -}	{NA}	{NA}	{AK359158.1; Hordeum vulgare subsp. vulgare mRNA for predicted protein, complete cds, clone: NIASHv1090N22}	{NA}
Novelgene0554	1D	199606759	199607389	+	Control sample	2	Novelgene0554	{EMS53264.1; Cysteinyl-tRNA synthetase [Triticum urartu]}	{sp|F4IPY2|SYCM_ARATH; Cysteine--tRNA ligase, chloroplastic/mitochondrial OS=Arabidopsis thaliana GN=SYCO PE=2 SV=1}	{sita:101784552; K01883 CARS, cysS cysteinyl-tRNA synthetase 6.1.1.16 ko00970; Genetic Information Processing; Translation; Aminoacyl-tRNA biosynthesis}	{At2g31170; KOG2007 Cysteinyl-tRNA synthetase J Translation, ribosomal structure and biogenesis ;}	{NA}	{NA}	{NA}
Novelgene0555	1D	200216697	200219420	+	Cold treated sample	1	Novelgene0555	{EMS48361.1; WD repeat-containing protein 26 [Triticum urartu]}	{sp|Q9H7D7|WDR26_HUMAN; WD repeat-containing protein 26 OS=Homo sapiens GN=WDR26 PE=1 SV=3}	{ats:F775_27811; - - - - -}	{At5g43920; KOG0293 WD40 repeat-containing protein S Function unknown ;}	{GO:0006508; proteolysis; biological_process GO:0016020; membrane; cellular_component GO:0005515; protein binding; molecular_function GO:0005515; protein binding; molecular_function}	{AK248815.1; Hordeum vulgare subsp. vulgare cDNA clone: FLbaf11c17, mRNA sequence}	{PF00400:WD domain, G-beta repeat PF00930:Dipeptidyl peptidase IV (DPP IV) N-terminal region PF00400:WD domain, G-beta repeat}
Novelgene0556	1D	201609448	201611618	+	Control sample	1	Novelgene0556	{EMS66927.1; putative sodium-dependent transporter yocS [Triticum urartu]}	{NA}	{ats:F775_42264; - - - - -}	{NA}	{GO:0009036; Type II site-specific deoxyribonuclease activity; molecular_function GO:0003677; DNA binding; molecular_function GO:0009307; DNA restriction-modification system; biological_process}	{HG670306.1; Triticum aestivum chromosome 3B, genomic scaffold, cultivar Chinese Spring}	{PF09519:HindVP restriction endonuclease}
Novelgene0557	1D	202882707	202883618	+	Control sample	1	Novelgene0557	{NA}	{NA}	{NA}	{NA}	{NA}	{HG670306.1; Triticum aestivum chromosome 3B, genomic scaffold, cultivar Chinese Spring}	{NA}
Novelgene0558	1D	206074157	206074907	+	Control sample	1	Novelgene0558	{YP_009132074.1; cytochrome b6 (chloroplast) [Solanum neorickii]}	{sp|Q2MIF8|CYB6_SOLBU; Cytochrome b6 OS=Solanum bulbocastanum GN=petB PE=3 SV=1}	{bdi:106865721; K02635 petB cytochrome b6 - ko00195; Metabolism; Energy metabolism; Photosynthesis}	{AtCh052; KOG4663 Cytochrome b C Energy production and conversion ;}	{GO:0022904; respiratory electron transport chain; biological_process GO:0016020; membrane; cellular_component GO:0016491; oxidoreductase activity; molecular_function GO:0009055; NA GO:0016021; integral to membrane; cellular_component GO:0016020; membrane; cellular_component GO:0022904; respiratory electron transport chain; biological_process GO:0009055; NA GO:0016491; oxidoreductase activity; mo…	{KJ614420.1; Aegilops kotschyi cultivar TA1980 chloroplast, complete genome}	{PF00033:Cytochrome b/b6/petB PF13631:Cytochrome b(N-terminal)/b6/petB PF00033:Cytochrome b/b6/petB PF01292:Prokaryotic cytochrome b561 PF13631:Cytochrome b(N-terminal)/b6/petB}
Novelgene0559	1D	208087581	208089455	+	Control sample	1	Novelgene0559	{EMT12700.1; KH domain-containing protein [Aegilops tauschii]}	{sp|F4KDN0|HEN4_ARATH; KH domain-containing protein HEN4 OS=Arabidopsis thaliana GN=HEN4 PE=1 SV=1}	{nnu:104601909; K21444 - - - -}	{Hs10092617; KOG2190 PolyC-binding proteins alphaCP-1 and related KH domain proteins AR RNA processing and modification ; General function prediction only ;}	{GO:0003723; RNA binding; molecular_function}	{AK330306.1; Triticum aestivum cDNA, clone: SET4_C06, cultivar: Chinese Spring}	{PF00013:KH domain}
Novelgene0560	1D	208182599	208184493	+	Cold treated sample	1	Novelgene0560	{EMT09561.1; hypothetical protein F775_08690 [Aegilops tauschii]}	{NA}	{NA}	{NA}	{NA}	{AK376481.1; Hordeum vulgare subsp. vulgare mRNA for predicted protein, complete cds, clone: NIASHv3125H02}	{NA}
Novelgene0561	1D	209988736	209992447	+	Control sample	6	Novelgene0561	{ABI96971.1; putative gag-pol polyprotein [Triticum monococcum subsp. aegilopoides]}	{sp|Q9LK64|AB3C_ARATH; ABC transporter C family member 3 OS=Arabidopsis thaliana GN=ABCC3 PE=1 SV=1}	{ats:F775_06570; - - - - -}	{At3g13080; KOG0054 Multidrug resistance-associated protein/mitoxantrone resistance protein, ABC superfamily Q Secondary metabolites biosynthesis, transport and catabolism ;}	{GO:0016887; ATPase activity; molecular_function GO:0005524; ATP binding; molecular_function}	{HG670306.1; Triticum aestivum chromosome 3B, genomic scaffold, cultivar Chinese Spring}	{PF00005:ABC transporter}
Novelgene0562	1D	215064395	215065141	+	Cold treated sample	1	Novelgene0562	{EMT09811.1; hypothetical protein F775_01398 [Aegilops tauschii]}	{NA}	{zma:103643454; - - - - -}	{NA}	{NA}	{AK368665.1; Hordeum vulgare subsp. vulgare mRNA for predicted protein, partial cds, clone: NIASHv2077L15}	{NA}
Novelgene0563	1D	217977928	217979212	+	Cold treated sample	1	Novelgene0563	{EMT29606.1; hypothetical protein F775_29950 [Aegilops tauschii]}	{sp|Q9AV50|DRB6_ORYSJ; Double-stranded RNA-binding protein 6 OS=Oryza sativa subsp. japonica GN=DRB6 PE=2 SV=1}	{ats:F775_29950; - - - - -}	{NA}	{NA}	{AK356417.1; Hordeum vulgare subsp. vulgare mRNA for predicted protein, complete cds, clone: NIASHv1034I20}	{NA}
Novelgene0564	1D	220426737	220427073	+	Control sample	1	Novelgene0564	{EMT02584.1; hypothetical protein F775_52330 [Aegilops tauschii]}	{NA}	{obr:102706080; K02962 RP-S17e, RPS17 small subunit ribosomal protein S17e - ko03010; Genetic Information Processing; Translation; Ribosome}	{NA}	{GO:0006412; translation; biological_process GO:0005840; ribosome; cellular_component GO:0003735; structural constituent of ribosome; molecular_function GO:0005622; intracellular; cellular_component}	{AK332880.1; Triticum aestivum cDNA, clone: SET1_O20, cultivar: Chinese Spring}	{PF00833:Ribosomal S17}
Novelgene0565	1D	220919670	220922441	+	Cold treated sample	2	Novelgene0565	{EMT12704.1; hypothetical protein F775_10040 [Aegilops tauschii]}	{NA}	{NA}	{NA}	{NA}	{HG670306.1; Triticum aestivum chromosome 3B, genomic scaffold, cultivar Chinese Spring}	{NA}
Novelgene0567	1D	228301672	228302382	+	Cold treated sample	1	Novelgene0567	{EMT29621.1; hypothetical protein F775_27151 [Aegilops tauschii]}	{NA}	{ats:F775_27151; K15685 CBLL1 E3 ubiquitin-protein ligase Hakai 2.3.2.27 -}	{NA}	{NA}	{AK366342.1; Hordeum vulgare subsp. vulgare mRNA for predicted protein, complete cds, clone: NIASHv2042B19}	{NA}
Novelgene0568	1D	229066351	229069355	+	Cold treated sample	2	Novelgene0568	{EMT28470.1; hypothetical protein F775_07130 [Aegilops tauschii]}	{NA}	{ats:F775_07130; - - - - -}	{NA}	{NA}	{AK373367.1; Hordeum vulgare subsp. vulgare mRNA for predicted protein, partial cds, clone: NIASHv3028I06}	{NA}
Novelgene0569	1D	229581299	229582970	+	Control sample	1	Novelgene0569	{NA}	{NA}	{NA}	{NA}	{NA}	{HG670306.1; Triticum aestivum chromosome 3B, genomic scaffold, cultivar Chinese Spring}	{NA}
Novelgene0571	1D	238069149	238070134	+	Cold treated sample	1	Novelgene0571	{EMT15887.1; Monothiol glutaredoxin-S11 [Aegilops tauschii]}	{sp|Q0IWL9|GRS11_ORYSJ; Monothiol glutaredoxin-S11 OS=Oryza sativa subsp. japonica GN=GRXS11 PE=2 SV=2}	{zma:103649242; - - - - -}	{At4g04950; KOG0911 Glutaredoxin-related protein O Posttranslational modification, protein turnover, chaperones ;}	{GO:0045454; cell redox homeostasis; biological_process GO:0009055; NA GO:0015035; protein disulfide oxidoreductase activity; molecular_function}	{AK332145.1; Triticum aestivum cDNA, clone: WT003_E02, cultivar: Chinese Spring}	{PF00462:Glutaredoxin}
Novelgene0573	1D	250139633	250140425	+	Control sample	1	Novelgene0573	{EMT33823.1; hypothetical protein F775_31125 [Aegilops tauschii]}	{sp|A2Z9A6|U496D_ORYSI; UPF0496 protein 4 OS=Oryza sativa subsp. indica GN=OsI_033149 PE=3 SV=2}	{ats:F775_31125; - - - - -}	{NA}	{NA}	{AK334837.1; Triticum aestivum cDNA, clone: WT011_D15, cultivar: Chinese Spring}	{NA}
Novelgene0574	1D	254359409	254380347	+	Control sample	1	Novelgene0574	{CDY20228.1; BnaC09g30110D [Brassica napus]}	{NA}	{rcu:8264259; K01859 E5.5.1.6 chalcone isomerase 5.5.1.6 ko00941; Metabolism; Biosynthesis of other secondary metabolites; Flavonoid biosynthesis}	{NA}	{NA}	{KU666546.1; Leptaspis zeylanica chloroplast, complete genome}	{NA}
Novelgene0576	1D	254476667	254478491	+	Control sample	2	Novelgene0576	{YP_009129698.1; NADH-plastoquinone oxidoreductase subunit 3 (chloroplast) [Masdevallia picturata]}	{sp|A1E9J6|NU3C_HORVU; NAD(P)H-quinone oxidoreductase subunit 3, chloroplastic OS=Hordeum vulgare GN=ndhC PE=3 SV=1}	{sbi:SORBI_03g044970; - - - - -}	{AtCh028; KOG4662 NADH dehydrogenase subunit 3 and related proteins C Energy production and conversion ;}	{GO:0055114; oxidation-reduction process; biological_process GO:0016021; integral to membrane; cellular_component GO:0008137; NADH dehydrogenase (ubiquinone) activity; molecular_function}	{KJ174105.1; Triticum urartu chloroplast, complete genome}	{PF00507:NADH-ubiquinone/plastoquinone oxidoreductase, chain 3 PF03661:Uncharacterised protein family (UPF0121)}
Novelgene0577	1D	254521213	254523018	+	Control sample	1	Novelgene0577	{YP_008239268.1; ribosomal protein L16 (chloroplast) [Triticum urartu]}	{sp|Q95H50|RK16_WHEAT; 50S ribosomal protein L16, chloroplastic OS=Triticum aestivum GN=rpl16 PE=3 SV=1}	{mtr:MTR_0002s0780; K02878 RP-L16, MRPL16, rplP large subunit ribosomal protein L16 - ko03010; Genetic Information Processing; Translation; Ribosome}	{AtCh059; KOG3422 Mitochondrial ribosomal protein L16 J Translation, ribosomal structure and biogenesis ;}	{GO:0006412; translation; biological_process GO:0005840; ribosome; cellular_component GO:0003735; structural constituent of ribosome; molecular_function GO:0003735; structural constituent of ribosome; molecular_function GO:0005840; ribosome; cellular_component GO:0006412; translation; biological_process}	{KJ614412.1; Aegilops tauschii cultivar AL8/78 chloroplast, complete genome}	{PF00252:Ribosomal protein L16p/L10e PF00238:Ribosomal protein L14p/L23e}
Novelgene0578	1D	258012427	258016028	+	Control sample	1	Novelgene0578	{EEE54951.1; hypothetical protein OsJ_02523 [Oryza sativa Japonica Group]}	{sp|Q5ZD81|CML12_ORYSJ; Probable calcium-binding protein CML12 OS=Oryza sativa subsp. japonica GN=CML12 PE=2 SV=1}	{osa:4324100; K13448 CML calcium-binding protein CML - ko04626; Organismal Systems; Environmental adaptation; Plant-pathogen interaction}	{NA}	{NA}	{HG670306.1; Triticum aestivum chromosome 3B, genomic scaffold, cultivar Chinese Spring}	{NA}
Novelgene0579	1D	259593281	259594155	+	Cold treated sample	1	Novelgene0579	{NA}	{NA}	{NA}	{NA}	{NA}	{NA}	{NA}
Novelgene0580	1D	260977786	260978388	+	Control sample	1	Novelgene0580	{BAJ92986.1; predicted protein [Hordeum vulgare subsp. vulgare]}	{NA}	{mus:103976070; K05359 ADT, PDT arogenate/prephenate dehydratase [EC:4.2.1.91 4.2.1.51] 4.2.1.91,4.2.1.51 ko01230; Metabolism; Global and overview maps; Biosynthesis of amino acids | ko00400; Metabolism; Amino acid metabolism; Phenylalanine, tyrosine and tryptophan biosynthesis}	{NA}	{NA}	{AK369671.1; Hordeum vulgare subsp. vulgare mRNA for predicted protein, partial cds, clone: NIASHv2095H05}	{NA}
Novelgene0581	1D	261776757	261777785	+	Cold treated sample	1	Novelgene0581	{EMT12823.1; hypothetical protein F775_23970 [Aegilops tauschii]}	{NA}	{NA}	{NA}	{NA}	{AK330577.1; Triticum aestivum cDNA, clone: SET4_M18, cultivar: Chinese Spring}	{NA}
Novelgene0582	1D	265522130	265526757	+	Cold treated sample	1	Novelgene0582	{EMT16082.1; hypothetical protein F775_23843 [Aegilops tauschii]}	{NA}	{NA}	{NA}	{NA}	{HG670306.1; Triticum aestivum chromosome 3B, genomic scaffold, cultivar Chinese Spring}	{NA}
Novelgene0584	1D	275137705	275138616	+	Cold treated sample	1	Novelgene0584	{EMT05958.1; hypothetical protein F775_27088 [Aegilops tauschii]}	{sp|Q55BF2|NMD3_DICDI; 60S ribosomal export protein NMD3 OS=Dictyostelium discoideum GN=nmd3 PE=3 SV=1}	{sbi:SORBI_01g028310; K07562 NMD3 nonsense-mediated mRNA decay protein 3 - ko03013; Genetic Information Processing; Translation; RNA transport | ko03008; Genetic Information Processing; Translation; Ribosome biogenesis in eukaryotes}	{At2g03820; KOG2613 NMD protein affecting ribosome stability and mRNA decay J Translation, ribosomal structure and biogenesis ;}	{NA}	{AK332730.1; Triticum aestivum cDNA, clone: WT004_L15, cultivar: Chinese Spring}	{NA}
Novelgene0585	1D	275142680	275142977	+	Cold treated sample	1	Novelgene0585	{NA}	{NA}	{NA}	{NA}	{NA}	{NA}	{NA}
Novelgene0586	1D	275621668	275622237	+	Control sample	1	Novelgene0586	{OEL26747.1; hypothetical protein BAE44_0012233 [Dichanthelium oligosanthes]}	{sp|Q6NKR1|ATL28_ARATH; RING-H2 finger protein ATL28 OS=Arabidopsis thaliana GN=ATL28 PE=2 SV=1}	{zma:103637698; - - - - -}	{At2g35420; KOG0800 FOG: Predicted E3 ubiquitin ligase O Posttranslational modification, protein turnover, chaperones ;}	{GO:0046872; metal ion binding; molecular_function GO:0008270; zinc ion binding; molecular_function GO:0005515; protein binding; molecular_function GO:0004518; nuclease activity; molecular_function GO:0006281; DNA repair; biological_process GO:0004842; ubiquitin-protein ligase activity; molecular_function GO:0005524; ATP binding; molecular_function GO:0005680; anaphase-promoting complex; cellular…	{AK332948.1; Triticum aestivum cDNA, clone: WT005_E08, cultivar: Chinese Spring}	{PF13639:Ring finger domain PF14634:zinc-RING finger domain PF00097:Zinc finger, C3HC4 type (RING finger) PF12906:RING-variant domain PF12861:Anaphase-promoting complex subunit 11 RING-H2 finger PF04423:Rad50 zinc hook motif PF00628:PHD-finger PF12678:RING-H2 zinc finger domain}
Novelgene0587	1D	275622867	275623573	+	Control sample	1	Novelgene0587	{EMT09726.1; Disease resistance protein RPP13 [Aegilops tauschii]}	{NA}	{ats:F775_22867; - - - - -}	{NA}	{NA}	{HG670306.1; Triticum aestivum chromosome 3B, genomic scaffold, cultivar Chinese Spring}	{NA}
Novelgene0588	1D	278890974	278892943	+	Cold treated sample	1	Novelgene0588	{CCG47992.1; pg1, putative, expressed [Triticum aestivum]}	{sp|Q9ZQ47|GRDP1_ARATH; Glycine-rich domain-containing protein 1 OS=Arabidopsis thaliana GN=GRDP1 PE=2 SV=1}	{mus:103970781; - - - - -}	{NA}	{GO:0006869; lipid transport; biological_process GO:0008289; lipid binding; molecular_function GO:0005576; NA GO:0042157; lipoprotein metabolic process; biological_process GO:0005524; ATP binding; molecular_function GO:0006810; transport; biological_process}	{AK335368.1; Triticum aestivum cDNA, clone: WT012_L17, cultivar: Chinese Spring}	{PF01442:Apolipoprotein A1/A4/E domain PF00437:Type II/IV secretion system protein}
Novelgene0589	1D	279364689	279368089	+	Control sample	1	Novelgene0589	{NA}	{NA}	{NA}	{NA}	{NA}	{HG670306.1; Triticum aestivum chromosome 3B, genomic scaffold, cultivar Chinese Spring}	{NA}
Novelgene0590	1D	279947031	279947417	+	Cold treated sample	1	Novelgene0590	{NA}	{NA}	{NA}	{NA}	{NA}	{AK373402.1; Hordeum vulgare subsp. vulgare mRNA for predicted protein, complete cds, clone: NIASHv3029P12}	{NA}
Novelgene0591	1D	280225335	280225638	+	Cold treated sample	1	Novelgene0591	{NA}	{NA}	{NA}	{NA}	{NA}	{AK371419.1; Hordeum vulgare subsp. vulgare mRNA for predicted protein, complete cds, clone: NIASHv2133J20}	{NA}
Novelgene0592	1D	281397412	281399125	+	Cold treated sample	1	Novelgene0592	{EMS62899.1; hypothetical protein TRIUR3_05597 [Triticum urartu]}	{NA}	{NA}	{NA}	{NA}	{NA}	{NA}
Novelgene0593	1D	281402485	281402800	+	Control sample	1	Novelgene0593	{EMT17371.1; hypothetical protein F775_05839 [Aegilops tauschii]}	{NA}	{NA}	{NA}	{NA}	{NA}	{NA}
Novelgene0594	1D	284300145	284300492	+	Cold treated sample	1	Novelgene0594	{NA}	{NA}	{NA}	{NA}	{NA}	{AK368833.1; Hordeum vulgare subsp. vulgare mRNA for predicted protein, complete cds, clone: NIASHv2080M13}	{NA}
Novelgene0595	1D	292079887	292080215	+	Control sample	1	Novelgene0595	{ACN54190.1; ubiquitin-like protein [Triticum aestivum]}	{sp|Q9SII8|DSK2B_ARATH; Ubiquitin domain-containing protein DSK2b OS=Arabidopsis thaliana GN=DSK2B PE=1 SV=1}	{cmo:103490215; K04523 UBQLN, DSK2 ubiquilin - ko04141; Genetic Information Processing; Folding, sorting and degradation; Protein processing in endoplasmic reticulum}	{At2g17200; KOG0010 Ubiquitin-like protein OR Posttranslational modification, protein turnover, chaperones ; General function prediction only ;}	{NA}	{FJ459808.1; Triticum aestivum cultivar Chinese Spring ubiquitin-like protein (UbiL1) mRNA, complete cds}	{NA}
Novelgene0596	1D	295839124	295839752	+	Control sample	1	Novelgene0596	{NA}	{NA}	{NA}	{NA}	{NA}	{AK372742.1; Hordeum vulgare subsp. vulgare mRNA for predicted protein, complete cds, clone: NIASHv3010P18}	{NA}
Novelgene0597	1D	298645265	298645902	+	Control sample	1	Novelgene0597	{EMT19259.1; hypothetical protein F775_30916 [Aegilops tauschii]}	{NA}	{sita:101772193; - - - - -}	{NA}	{NA}	{AK362181.1; Hordeum vulgare subsp. vulgare mRNA for predicted protein, complete cds, clone: NIASHv2003B24}	{NA}
Novelgene0599	1D	302074841	302075176	+	Control sample	1	Novelgene0599	{BAK07123.1; predicted protein [Hordeum vulgare subsp. vulgare]}	{NA}	{NA}	{NA}	{NA}	{AK375928.1; Hordeum vulgare subsp. vulgare mRNA for predicted protein, complete cds, clone: NIASHv3110B05}	{NA}
Novelgene0600	1D	305228727	305229780	+	Control sample	1	Novelgene0600	{BAK01299.1; predicted protein [Hordeum vulgare subsp. vulgare]}	{sp|Q9SYG2|ASIL1_ARATH; Trihelix transcription factor ASIL1 OS=Arabidopsis thaliana GN=ASIL1 PE=1 SV=1}	{sbi:SORBI_01g028790; - - - - -}	{At3g24860; KOG4282 Transcription factor GT-2 and related proteins, contains trihelix DNA-binding/SANT domain K Transcription ;}	{NA}	{AK331715.1; Triticum aestivum cDNA, clone: WT002_C22, cultivar: Chinese Spring}	{NA}
Novelgene0601	1D	307234857	307236955	+	Control sample	2	Novelgene0601	{EMS65817.1; WD repeat-containing protein WRAP73 [Triticum urartu]}	{sp|Q9P2S5|WRP73_HUMAN; WD repeat-containing protein WRAP73 OS=Homo sapiens GN=WRAP73 PE=1 SV=1}	{egu:105043720; - - - - -}	{At5g07590; KOG4497 Uncharacterized conserved protein WDR8, contains WD repeats R General function prediction only ;}	{GO:0008083; growth factor activity; molecular_function GO:0005576; NA GO:0005126; cytokine receptor binding; molecular_function GO:0006955; immune response; biological_process}	{AK249496.1; Hordeum vulgare subsp. vulgare cDNA clone: FLbaf42h20, mRNA sequence}	{PF01415:Interleukin 7/9 family}
Novelgene0602	1D	308265735	308266240	+	Cold treated sample	1	Novelgene0602	{EMT07942.1; Protein-tyrosine phosphatase mitochondrial 1-like protein [Aegilops tauschii]}	{NA}	{sbi:SORBI_01g028980; - - - - -}	{NA}	{NA}	{AK371414.1; Hordeum vulgare subsp. vulgare mRNA for predicted protein, complete cds, clone: NIASHv2133H07}	{NA}
Novelgene0603	1D	311366170	311366792	+	Control sample	1	Novelgene0603	{AAX13286.1; DREB transcription factor 5A [Triticum aestivum]}	{sp|Q5W6R4|DRE2B_ORYSJ; Dehydration-responsive element-binding protein 2B OS=Oryza sativa subsp. japonica GN=DREB2B PE=2 SV=2}	{ats:F775_12962; - - - - -}	{NA}	{GO:1900758; NA}	{AB193608.1; Triticum aestivum Wdreb2 mRNA for EREBP/AP2 type transcription factor, complete cds}	{PF15199:D-amino acid oxidase activator}
Novelgene0604	1D	313852110	313852791	+	Cold treated sample	1	Novelgene0604	{EMT07185.1; hypothetical protein F775_08070 [Aegilops tauschii]}	{NA}	{sita:101764162; - - - - -}	{NA}	{NA}	{AK371249.1; Hordeum vulgare subsp. vulgare mRNA for predicted protein, complete cds, clone: NIASHv2128O13}	{NA}
Novelgene0605	1D	314006148	314006728	+	Control sample	2	Novelgene0605	{NA}	{NA}	{NA}	{NA}	{NA}	{AK332400.1; Triticum aestivum cDNA, clone: WT003_O06, cultivar: Chinese Spring}	{NA}
Novelgene0606	1D	314985611	314986817	+	Cold treated sample	2	Novelgene0606	{EMS47917.1; hypothetical protein TRIUR3_14971 [Triticum urartu]}	{sp|Q9LY46|TBL29_ARATH; Protein ESKIMO 1 OS=Arabidopsis thaliana GN=ESK1 PE=1 SV=1}	{sbi:SORBI_09g017080; - - - - -}	{NA}	{NA}	{AK335444.1; Triticum aestivum cDNA, clone: WT012_O18, cultivar: Chinese Spring}	{NA}
Novelgene0608	1D	317990892	317995873	+	Control sample	1	Novelgene0608	{XP_003566337.1; PREDICTED: uncharacterized protein LOC100832854 [Brachypodium distachyon]}	{NA}	{bdi:100832854; - - - - -}	{NA}	{NA}	{AK335205.1; Triticum aestivum cDNA, clone: WT012_F05, cultivar: Chinese Spring}	{NA}
Novelgene0609	1D	318090101	318090958	+	Cold treated sample	2	Novelgene0609	{EMT22011.1; hypothetical protein F775_06221 [Aegilops tauschii]}	{NA}	{NA}	{NA}	{NA}	{HG670306.1; Triticum aestivum chromosome 3B, genomic scaffold, cultivar Chinese Spring}	{NA}
Novelgene0610	1D	319932366	319932869	+	Cold treated sample	1	Novelgene0610	{EMT08059.1; UDP-glucuronic acid decarboxylase 1 [Aegilops tauschii]}	{sp|Q8S8T4|UXS4_ARATH; UDP-glucuronic acid decarboxylase 4 OS=Arabidopsis thaliana GN=UXS4 PE=2 SV=1}	{sita:101771995; K08678 UXS1, uxs UDP-glucuronate decarboxylase 4.1.1.35 ko00520; Metabolism; Carbohydrate metabolism; Amino sugar and nucleotide sugar metabolism}	{At2g47650; KOG1429 dTDP-glucose 4-6-dehydratase/UDP-glucuronic acid decarboxylase GM Carbohydrate transport and metabolism ; Cell wall/membrane/envelope biogenesis ;}	{NA}	{AK251096.1; Hordeum vulgare subsp. vulgare cDNA clone: FLbaf97g15, mRNA sequence}	{NA}
Novelgene0611	1D	320394107	320394593	+	Control sample	1	Novelgene0611	{NA}	{NA}	{NA}	{NA}	{NA}	{AK366589.1; Hordeum vulgare subsp. vulgare mRNA for predicted protein, complete cds, clone: NIASHv2044I15}	{NA}
Novelgene0612	1D	322068575	322069857	+	Cold treated sample	1	Novelgene0612	{EMT30846.1; hypothetical protein F775_09166 [Aegilops tauschii]}	{sp|Q9SZL8|FRS5_ARATH; Protein FAR1-RELATED SEQUENCE 5 OS=Arabidopsis thaliana GN=FRS5 PE=2 SV=1}	{ats:F775_09166; - - - - -}	{NA}	{GO:0008270; zinc ion binding; molecular_function GO:0006281; DNA repair; biological_process GO:0005524; ATP binding; molecular_function GO:0004518; nuclease activity; molecular_function}	{NA}	{PF04423:Rad50 zinc hook motif}
Novelgene0613	1D	326908122	326909336	+	Control sample	3	Novelgene0613	{EMT30093.1; putative Lichenase-2 [Aegilops tauschii]}	{sp|P12257|GUB2_HORVU; Lichenase-2 (Fragment) OS=Hordeum vulgare PE=1 SV=1}	{ats:F775_30422; - - - - -}	{NA}	{GO:0005975; carbohydrate metabolic process; biological_process GO:0004553; hydrolase activity, hydrolyzing O-glycosyl compounds; molecular_function}	{Z22874.1; T.aestivum (1,3;1,4) beta glucanase mRNA, complete CDS}	{PF00332:Glycosyl hydrolases family 17}
Novelgene0616	1D	335579384	335580730	+	Control sample	2	Novelgene0616	{EMT08116.1; hypothetical protein F775_52529 [Aegilops tauschii]}	{sp|Q9FY48|KEG_ARATH; E3 ubiquitin-protein ligase KEG OS=Arabidopsis thaliana GN=KEG PE=1 SV=2}	{sita:101783881; K16279 KEG E3 ubiquitin-protein ligase KEG [EC:2.7.11.1 2.3.2.27] 2.7.11.1,2.3.2.27 -}	{NA}	{GO:0006464; protein modification process; biological_process}	{XM_010233143.2; PREDICTED: Brachypodium distachyon E3 ubiquitin-protein ligase KEG (LOC100833999), mRNA}	{PF02237:Biotin protein ligase C terminal domain}
Novelgene0617	1D	335709496	335709707	+	Control sample	1	Novelgene0617	{NA}	{NA}	{NA}	{NA}	{NA}	{HE774676.1; Triticum aestivum chromosome arm 3DS-specific BAC library, contig ctg447}	{NA}
Novelgene0618	1D	338941239	338943241	+	Control sample	1	Novelgene0618	{AFU92143.1; isoamylase II, partial [Triticum aestivum]}	{sp|Q8L735|ISOA2_ARATH; Isoamylase 2, chloroplastic OS=Arabidopsis thaliana GN=ISA2 PE=1 SV=2}	{sita:101786833; K01214 ISA, treX isoamylase 3.2.1.68 ko00500; Metabolism; Carbohydrate metabolism; Starch and sucrose metabolism}	{At1g03310; KOG0470 1,4-alpha-glucan branching enzyme/starch branching enzyme II G Carbohydrate transport and metabolism ;}	{GO:0003824; NA GO:0004553; hydrolase activity, hydrolyzing O-glycosyl compounds; molecular_function GO:0043169; cation binding; molecular_function GO:0005975; carbohydrate metabolic process; biological_process}	{JX473824.1; Triticum aestivum cultivar Zhoumai 18 isoamylase II mRNA, partial cds}	{PF02922:Carbohydrate-binding module 48 (Isoamylase N-terminal domain) PF00128:Alpha amylase, catalytic domain}
Novelgene0619	1D	340557706	340558591	+	Cold treated sample	1	Novelgene0619	{EMT03340.1; hypothetical protein F775_18001 [Aegilops tauschii]}	{sp|Q8RXW0|RBL14_ARATH; Rhomboid-like protein 14, mitochondrial OS=Arabidopsis thaliana GN=RBL14 PE=2 SV=1}	{osa:4327907; K09651 RHBDD1 rhomboid domain-containing protein 1 3.4.21.- -}	{At3g17610_2; KOG2632 Rhomboid family proteins S Function unknown ;}	{GO:0016021; integral to membrane; cellular_component GO:0008270; zinc ion binding; molecular_function GO:0004252; serine-type endopeptidase activity; molecular_function}	{AK334090.1; Triticum aestivum cDNA, clone: WT009_G01, cultivar: Chinese Spring}	{PF00641:Zn-finger in Ran binding protein and others PF01694:Rhomboid family}
Novelgene0621	1D	343888758	343889951	+	Control sample	1	Novelgene0621	{EMT16301.1; Putative cation-transporting ATPase [Aegilops tauschii]}	{sp|Q9LT02|PDR2_ARATH; Probable manganese-transporting ATPase PDR2 OS=Arabidopsis thaliana GN=PDR2 PE=1 SV=1}	{sita:101765377; K14950 ATP13A1 cation-transporting ATPase 13A1 3.6.3.- -}	{At5g23630; KOG0209 P-type ATPase P Inorganic ion transport and metabolism ;}	{NA}	{AK332184.1; Triticum aestivum cDNA, clone: WT003_F19, cultivar: Chinese Spring}	{NA}
Novelgene0622	1D	344618707	344619036	+	Control sample	1	Novelgene0622	{NA}	{NA}	{NA}	{NA}	{NA}	{NA}	{NA}
Novelgene0623	1D	347784771	347786744	+	Control sample	2	Novelgene0623	{EMT03768.1; hypothetical protein F775_29118 [Aegilops tauschii]}	{NA}	{sita:101786820; - - - - -}	{NA}	{GO:0005515; protein binding; molecular_function}	{AK251284.1; Hordeum vulgare subsp. vulgare cDNA clone: FLbaf109m22, mRNA sequence}	{PF00627:UBA/TS-N domain}
Novelgene0625	1D	351439443	351439900	+	Cold treated sample	1	Novelgene0625	{NA}	{NA}	{NA}	{NA}	{NA}	{AK361380.1; Hordeum vulgare subsp. vulgare mRNA for predicted protein, complete cds, clone: NIASHv1139C24}	{NA}
Novelgene0626	1D	352232938	352234353	+	Control sample	2	Novelgene0626	{EMT26982.1; Putative inactive receptor kinase [Aegilops tauschii]}	{sp|Q9ASS4|Y5838_ARATH; Probably inactive leucine-rich repeat receptor-like protein kinase At5g48380 OS=Arabidopsis thaliana GN=At5g48380 PE=1 SV=1}	{ats:F775_30803; - - - - -}	{NA}	{GO:0004672; protein kinase activity; molecular_function GO:0005524; ATP binding; molecular_function GO:0006468; protein phosphorylation; biological_process}	{AK355227.1; Hordeum vulgare subsp. vulgare mRNA for predicted protein, complete cds, clone: NIASHv1017M22}	{PF07714:Protein tyrosine kinase PF00069:Protein kinase domain}
Novelgene0628	1D	356073772	356074183	+	Cold treated sample	1	Novelgene0628	{EMT15467.1; hypothetical protein F775_30133 [Aegilops tauschii]}	{NA}	{bdi:100835010; - - - - -}	{At5g38520; KOG1454 Predicted hydrolase/acyltransferase (alpha/beta hydrolase superfamily) R General function prediction only ;}	{GO:0016787; hydrolase activity; molecular_function}	{AK371834.1; Hordeum vulgare subsp. vulgare mRNA for predicted protein, partial cds, clone: NIASHv2142D04}	{PF01738:Dienelactone hydrolase family}
Novelgene0629	1D	356153665	356154206	+	Cold treated sample	1	Novelgene0629	{NA}	{NA}	{NA}	{NA}	{NA}	{AK362944.1; Hordeum vulgare subsp. vulgare mRNA for predicted protein, complete cds, clone: NIASHv2011I03}	{NA}
Novelgene0630	1D	356360152	356361188	+	Control sample	1	Novelgene0630	{BAD08701.1; cold shock domain protein 3 [Triticum aestivum]}	{sp|P27484|GRP2_NICSY; Glycine-rich protein 2 OS=Nicotiana sylvestris GN=GRP-2 PE=2 SV=1}	{bdi:100834082; - - - - -}	{At4g38680; KOG3070 Predicted RNA-binding protein containing PIN domain and invovled in translation or RNA processing J Translation, ribosomal structure and biogenesis ;}	{GO:0003677; DNA binding; molecular_function GO:0003676; nucleic acid binding; molecular_function GO:0003723; RNA binding; molecular_function GO:0006355; regulation of transcription, DNA-dependent; biological_process GO:0008270; zinc ion binding; molecular_function}	{AB161683.1; Triticum aestivum WCSP3 mRNA for cold shock domain protein 3, complete cds}	{PF00313:'Cold-shock' DNA-binding domain PF00098:Zinc knuckle PF00575:S1 RNA binding domain}
Novelgene0631	1D	356419079	356420145	+	Control sample	1	Novelgene0631	{NA}	{NA}	{NA}	{NA}	{NA}	{AK330670.1; Triticum aestivum cDNA, clone: SET5_A07, cultivar: Chinese Spring}	{NA}
Novelgene0632	1D	356924739	356926434	+	Control sample	4	Novelgene0632	{CAE53909.1; putative SWIM protein, partial [Triticum aestivum]}	{NA}	{ats:F775_00001; - - - - -}	{NA}	{NA}	{HG670306.1; Triticum aestivum chromosome 3B, genomic scaffold, cultivar Chinese Spring}	{NA}
Novelgene0633	1D	363280355	363280732	+	Cold treated sample	1	Novelgene0633	{NA}	{NA}	{NA}	{NA}	{NA}	{AK332224.1; Triticum aestivum cDNA, clone: SET1_M08, cultivar: Chinese Spring}	{NA}
Novelgene0634	1D	366240048	366242252	+	Control sample	1	Novelgene0634	{NA}	{NA}	{NA}	{NA}	{NA}	{HG670306.1; Triticum aestivum chromosome 3B, genomic scaffold, cultivar Chinese Spring}	{NA}
Novelgene0635	1D	367157092	367158979	+	Control sample	2	Novelgene0635	{KXG26785.1; hypothetical protein SORBI_006G160000 [Sorghum bicolor]}	{sp|C0LGH8|Y1634_ARATH; Probable LRR receptor-like serine/threonine-protein kinase At1g63430 OS=Arabidopsis thaliana GN=At1g63430 PE=2 SV=1}	{zma:103648480; - - - - -}	{NA}	{NA}	{NA}	{NA}
Novelgene0636	1D	368335938	368336491	+	Cold treated sample	1	Novelgene0636	{EMT03555.1; hypothetical protein F775_23781 [Aegilops tauschii]}	{NA}	{NA}	{NA}	{NA}	{NA}	{NA}
Novelgene0638	1D	375954168	375955205	+	Control sample	2	Novelgene0638	{ADK66973.1; coronatine insensitive 1-like protein [Triticum aestivum]}	{sp|Q60EH4|COI1B_ORYSJ; Coronatine-insensitive protein homolog 1b OS=Oryza sativa subsp. japonica GN=COI1B PE=1 SV=1}	{obr:102716548; K13463 COI-1 coronatine-insensitive protein 1 - ko04075; Environmental Information Processing; Signal transduction; Plant hormone signal transduction}	{At2g39940; KOG1947 Leucine rich repeat proteins, some proteins contain F-box R General function prediction only ;}	{GO:0016042; lipid catabolic process; biological_process}	{HM447645.1; Triticum aestivum coronatine insensitive 1-like protein (COI1) mRNA, complete cds}	{PF03893:Lipase 3 N-terminal region}
Novelgene0639	1D	378103794	378105436	+	Control sample	4	Novelgene0639	{NA}	{NA}	{NA}	{NA}	{NA}	{AK369447.1; Hordeum vulgare subsp. vulgare mRNA for predicted protein, complete cds, clone: NIASHv2091H03}	{NA}
Novelgene0640	1D	379433583	379433854	+	Cold treated sample	1	Novelgene0640	{NA}	{NA}	{NA}	{NA}	{NA}	{AK332899.1; Triticum aestivum cDNA, clone: WT005_C12, cultivar: Chinese Spring}	{NA}
Novelgene0642	1D	388978757	388990768	+	Control sample	2	Novelgene0642	{XP_003568264.1; PREDICTED: selT-like protein [Brachypodium distachyon]}	{sp|Q9STZ2|SELT_ARATH; SelT-like protein OS=Arabidopsis thaliana GN=At3g47300 PE=2 SV=2}	{bdi:100828990; - - - - -}	{At5g58640; KOG3286 Selenoprotein T R General function prediction only ;}	{GO:0045454; cell redox homeostasis; biological_process GO:0008430; selenium binding; molecular_function}	{AK333727.1; Triticum aestivum cDNA, clone: WT008_M05, cultivar: Chinese Spring}	{PF10262:Rdx family}
Novelgene0643	1D	391339325	391339753	+	Cold treated sample	1	Novelgene0643	{EMT26995.1; hypothetical protein F775_05138 [Aegilops tauschii]}	{NA}	{ats:F775_05138; - - - - -}	{NA}	{NA}	{AK353594.1; Hordeum vulgare subsp. vulgare mRNA for predicted protein, complete cds, clone: NIASHv1001F04}	{NA}
Novelgene0645	1D	393172046	393175114	+	Control sample	1	Novelgene0645	{NA}	{NA}	{NA}	{NA}	{NA}	{NA}	{NA}
Novelgene0646	1D	403332265	403334448	+	Cold treated sample	1	Novelgene0646	{AKM28572.1; centromeric histone H3 [Aegilops tauschii]}	{sp|Q8RVQ9|HTR12_ARATH; Histone H3-like centromeric protein HTR12 OS=Arabidopsis thaliana GN=HTR12 PE=1 SV=3}	{sita:101784681; K11253 H3 histone H3 - ko05202; Human Diseases; Cancers: Overview; Transcriptional misregulation in cancer | ko05322; Human Diseases; Immune diseases; Systemic lupus erythematosus | ko05034; Human Diseases; Substance dependence; Alcoholism}	{At1g01370; KOG1745 Histones H3 and H4 B Chromatin structure and dynamics ;}	{GO:0042025; host cell nucleus; cellular_component GO:0005622; intracellular; cellular_component GO:0003677; DNA binding; molecular_function GO:0005634; nucleus; cellular_component GO:0019058; viral infectious cycle; biological_process GO:0006352; transcription initiation, DNA-dependent; biological_process GO:0043565; sequence-specific DNA binding; molecular_function}	{KM507186.1; Aegilops tauschii centromeric histone H3 (betaCENH3) mRNA, partial cds}	{PF00125:Core histone H2A/H2B/H3/H4 PF02291:Transcription initiation factor IID, 31kD subunit PF02969:TATA box binding protein associated factor (TAF) PF00522:VPR/VPX protein PF00808:Histone-like transcription factor (CBF/NF-Y) and archaeal histone}
Novelgene0647	1D	403560539	403561397	+	Control sample	1	Novelgene0647	{EMT23375.1; hypothetical protein F775_07785 [Aegilops tauschii]}	{sp|Q8VDQ9|KRI1_MOUSE; Protein KRI1 homolog OS=Mus musculus GN=Kri1 PE=1 SV=3}	{sita:101782511; - - - - -}	{At3g24080; KOG2409 KRR1-interacting protein involved in 40S ribosome biogenesis J Translation, ribosomal structure and biogenesis ;}	{NA}	{NA}	{NA}
Novelgene0648	1D	403561533	403562576	+	Cold treated sample	1	Novelgene0648	{EMT23375.1; hypothetical protein F775_07785 [Aegilops tauschii]}	{sp|Q8N9T8|KRI1_HUMAN; Protein KRI1 homolog OS=Homo sapiens GN=KRI1 PE=1 SV=3}	{sbi:SORBI_10g029750; K14786 KRI1 protein KRI1 - -}	{At3g24080; KOG2409 KRR1-interacting protein involved in 40S ribosome biogenesis J Translation, ribosomal structure and biogenesis ;}	{GO:0007165; signal transduction; biological_process GO:0004871; signal transducer activity; molecular_function GO:0006355; regulation of transcription, DNA-dependent; biological_process GO:0003700; sequence-specific DNA binding transcription factor activity; molecular_function GO:0005634; nucleus; cellular_component}	{XM_003566058.3; PREDICTED: Brachypodium distachyon calcium-dependent protein kinase 2 (LOC100830001), mRNA}	{PF01017:STAT protein, all-alpha domain}
Novelgene0649	1D	403706786	403707503	+	Cold treated sample	1	Novelgene0649	{EMT09581.1; hypothetical protein F775_20146 [Aegilops tauschii]}	{sp|O49508|FB237_ARATH; F-box protein At4g18380 OS=Arabidopsis thaliana GN=At4g18380 PE=2 SV=1}	{sita:101781707; - - - - -}	{NA}	{NA}	{AK334109.1; Triticum aestivum cDNA, clone: WT009_I13, cultivar: Chinese Spring}	{NA}
Novelgene0650	1D	404137895	404138422	+	Control sample	1	Novelgene0650	{OEL24210.1; Calmodulin [Dichanthelium oligosanthes]}	{sp|P93171|CALM_HELAN; Calmodulin OS=Helianthus annuus GN=CAM PE=2 SV=3}	{sita:101770095; K02183 CALM calmodulin - ko04014; Environmental Information Processing; Signal transduction; Ras signaling pathway | ko04015; Environmental Information Processing; Signal transduction; Rap1 signaling pathway | ko04016; Environmental Information Processing; Signal transduction; MAPK signaling pathway - plant | ko04371; Environmental Information Processing; Signal transduction; Ape…	{At3g43810; KOG0027 Calmodulin and related proteins (EF-Hand superfamily) T Signal transduction mechanisms ;}	{GO:0005509; calcium ion binding; molecular_function}	{DQ995512.2; Hordeum vulgare clone 604d05_c-100 genomic sequence}	{PF13499:EF-hand domain pair PF13202:EF hand PF00036:EF hand PF13405:EF-hand domain}
Novelgene0651	1D	404143634	404144118	+	Control sample	1	Novelgene0651	{EMT03296.1; hypothetical protein F775_32507 [Aegilops tauschii]}	{sp|Q84VQ1|KINB1_ARATH; SNF1-related protein kinase regulatory subunit beta-1 OS=Arabidopsis thaliana GN=KINB1 PE=1 SV=1}	{bdi:100837253; K07199 PRKAB 5'-AMP-activated protein kinase, regulatory beta subunit - ko04371; Environmental Information Processing; Signal transduction; Apelin signaling pathway | ko04068; Environmental Information Processing; Signal transduction; FoxO signaling pathway | ko04152; Environmental Information Processing; Signal transduction; AMPK signaling pathway | ko04530; Cellular Processes; C…	{At5g21170; KOG1616 Protein involved in Snf1 protein kinase complex assembly G Carbohydrate transport and metabolism ;}	{GO:0005515; protein binding; molecular_function}	{AK331319.1; Triticum aestivum cDNA, clone: WT007_D07, cultivar: Chinese Spring}	{PF04739:5'-AMP-activated protein kinase beta subunit, interaction domain}
Novelgene0652	1D	406552160	406552488	+	Cold treated sample	1	Novelgene0652	{EMT09912.1; Cysteine proteinase inhibitor [Aegilops tauschii]}	{sp|Q9LEI7|CYT1_HORVU; Cysteine proteinase inhibitor OS=Hordeum vulgare GN=ICY PE=1 SV=1}	{sita:101769711; - - - - -}	{NA}	{GO:0004869; cysteine-type endopeptidase inhibitor activity; molecular_function}	{AK334736.1; Triticum aestivum cDNA, clone: SET2_G09, cultivar: Chinese Spring}	{PF00031:Cystatin domain}
Novelgene0653	1D	408913381	408913511	+	Cold treated sample	1	Novelgene0653	{NA}	{NA}	{NA}	{NA}	{NA}	{HG670306.1; Triticum aestivum chromosome 3B, genomic scaffold, cultivar Chinese Spring}	{NA}
Novelgene0654	1D	409049231	409049598	+	Cold treated sample	1	Novelgene0654	{EMT12348.1; Phosphoglycerate kinase, chloroplastic [Aegilops tauschii]}	{sp|P12782|PGKH_WHEAT; Phosphoglycerate kinase, chloroplastic OS=Triticum aestivum PE=2 SV=1}	{sita:101765234; K00927 PGK, pgk phosphoglycerate kinase 2.7.2.3 ko01200; Metabolism; Global and overview maps; Carbon metabolism | ko01230; Metabolism; Global and overview maps; Biosynthesis of amino acids | ko00010; Metabolism; Carbohydrate metabolism; Glycolysis / Gluconeogenesis | ko00710; Metabolism; Energy metabolism; Carbon fixation in photosynthetic organisms}	{At3g12780; KOG1367 3-phosphoglycerate kinase G Carbohydrate transport and metabolism ;}	{GO:0006096; glycolysis; biological_process GO:0004618; phosphoglycerate kinase activity; molecular_function}	{X15233.1; Wheat mRNA for chloroplast phosphoglycerate kinase (EC 2.7.2.3)}	{PF00162:Phosphoglycerate kinase}
Novelgene0656	1D	410071174	410071571	+	Cold treated sample	1	Novelgene0656	{NA}	{NA}	{NA}	{NA}	{NA}	{DQ334409.1; Triticum aestivum ethylene-responsive factor-like transcription factor ERFL2a (ERFL2a) mRNA, complete cds}	{NA}
Novelgene0657	1D	412088558	412089020	+	Control sample	1	Novelgene0657	{NA}	{NA}	{NA}	{NA}	{NA}	{JQ240472.1; Triticum urartu clones BAC 70G09, BAC 169L13, and BAC 78P09, complete sequence}	{NA}
Novelgene0658	1D	414301040	414301525	+	Cold treated sample	1	Novelgene0658	{EMS58032.1; Flavoprotein wrbA [Triticum urartu]}	{sp|Q9LSQ5|FQR1_ARATH; NAD(P)H dehydrogenase (quinone) FQR1 OS=Arabidopsis thaliana GN=FQR1 PE=1 SV=1}	{bdi:100824188; K03809 wrbA NAD(P)H dehydrogenase (quinone) 1.6.5.2 ko00130; Metabolism; Metabolism of cofactors and vitamins; Ubiquinone and other terpenoid-quinone biosynthesis}	{At5g54500; KOG3135 1,4-benzoquinone reductase-like; Trp repressor binding protein-like/protoplast-secreted protein R General function prediction only ;}	{NA}	{AK361199.1; Hordeum vulgare subsp. vulgare mRNA for predicted protein, complete cds, clone: NIASHv1135A04}	{NA}
Novelgene0660	1D	416401691	416405209	+	Control sample	1	Novelgene0660	{EMT17692.1; hypothetical protein F775_00819 [Aegilops tauschii]}	{NA}	{NA}	{NA}	{NA}	{HG670306.1; Triticum aestivum chromosome 3B, genomic scaffold, cultivar Chinese Spring}	{NA}
Novelgene0661	1D	419733890	419734478	+	Control sample	1	Novelgene0661	{EMT24459.1; hypothetical protein F775_13189 [Aegilops tauschii]}	{NA}	{ats:F775_13189; - - - - -}	{NA}	{NA}	{AK371508.1; Hordeum vulgare subsp. vulgare mRNA for predicted protein, complete cds, clone: NIASHv2136A17}	{NA}
Novelgene0663	1D	420553571	420553962	+	Cold treated sample	1	Novelgene0663	{P49968.1; RecName: Full=Signal recognition particle 54 kDa protein 1; Short=SRP54}	{sp|P49968|SR541_HORVU; Signal recognition particle 54 kDa protein 1 OS=Hordeum vulgare GN=SRP54-1 PE=2 SV=1}	{NA}	{NA}	{NA}	{L48284.1; Hordeum vulgare signal recognition particle 54 kDa subunit (Srp54-1) mRNA, complete cds}	{NA}
Novelgene0665	1D	423044336	423046400	+	Control sample	1	Novelgene0665	{EMT17005.1; Lipoyl synthase, mitochondrial [Aegilops tauschii]}	{NA}	{sita:101765642; K12617 PATL1, PAT1 DNA topoisomerase 2-associated protein PAT1 - ko03018; Genetic Information Processing; Folding, sorting and degradation; RNA degradation}	{NA}	{NA}	{AK333518.1; Triticum aestivum cDNA, clone: WT006_K16, cultivar: Chinese Spring}	{NA}
Novelgene0666	1D	424736582	424737411	+	Cold treated sample	1	Novelgene0666	{EMT32407.1; hypothetical protein F775_21440 [Aegilops tauschii]}	{NA}	{ats:F775_21440; - - - - -}	{NA}	{NA}	{AK331785.1; Triticum aestivum cDNA, clone: WT002_F16, cultivar: Chinese Spring}	{NA}
Novelgene0667	1D	425079809	425081709	+	Control sample	1	Novelgene0667	{EMT20565.1; hypothetical protein F775_30960 [Aegilops tauschii]}	{sp|Q9SX65|DNAT1_ARATH; 1,4-dihydroxy-2-naphthoyl-CoA thioesterase 1 OS=Arabidopsis thaliana GN=DHNAT1 PE=1 SV=1}	{bdi:100826961; - - - - -}	{At1g48320; KOG3328 HGG motif-containing thioesterase R General function prediction only ;}	{NA}	{HG670306.1; Triticum aestivum chromosome 3B, genomic scaffold, cultivar Chinese Spring}	{NA}
Novelgene0668	1D	434527491	434528105	+	Control sample	1	Novelgene0668	{NA}	{NA}	{NA}	{NA}	{NA}	{NA}	{NA}
Novelgene0669	1D	435801163	435801622	+	Control sample	1	Novelgene0669	{EMS62606.1; Reticulon-like protein B1 [Triticum urartu]}	{sp|Q9SUT9|RTNLB_ARATH; Reticulon-like protein B2 OS=Arabidopsis thaliana GN=RTNLB2 PE=1 SV=1}	{sita:101759036; - - - - -}	{At4g11220; KOG1792 Reticulon U Intracellular trafficking, secretion, and vesicular transport ;}	{NA}	{AK358486.1; Hordeum vulgare subsp. vulgare mRNA for predicted protein, complete cds, clone: NIASHv1077H07}	{NA}
Novelgene0671	1D	439022146	439023847	+	Control sample	1	Novelgene0671	{EMT25826.1; Heat stress transcription factor A-4d [Aegilops tauschii]}	{sp|Q93VB5|HFA4D_ORYSJ; Heat stress transcription factor A-4d OS=Oryza sativa subsp. japonica GN=HSFA4D PE=1 SV=1}	{ats:F775_21225; K09419 HSFF heat shock transcription factor, other eukaryote - -}	{At4g18880; KOG0627 Heat shock transcription factor K Transcription ;}	{GO:0003700; sequence-specific DNA binding transcription factor activity; molecular_function GO:0005634; nucleus; cellular_component GO:0006355; regulation of transcription, DNA-dependent; biological_process GO:0043565; sequence-specific DNA binding; molecular_function}	{KF208547.1; Triticum aestivum heat shock factor A4e (HsfA4e) mRNA, complete cds}	{PF00447:HSF-type DNA-binding}
Novelgene0673	1D	440086905	440087390	+	Control sample	1	Novelgene0673	{EMT09939.1; hypothetical protein F775_52325 [Aegilops tauschii]}	{NA}	{sita:101782656; - - - - -}	{NA}	{NA}	{AK369597.1; Hordeum vulgare subsp. vulgare mRNA for predicted protein, complete cds, clone: NIASHv2094D08}	{NA}
Novelgene0674	1D	441201283	441203614	+	Control sample	2	Novelgene0674	{XP_015613134.1; PREDICTED: zinc finger MYM-type protein 1-like [Oryza sativa Japonica Group]}	{NA}	{zma:103651286; - - - - -}	{NA}	{GO:0046983; protein dimerization activity; molecular_function}	{HG670306.1; Triticum aestivum chromosome 3B, genomic scaffold, cultivar Chinese Spring}	{PF05699:hAT family C-terminal dimerisation region}
Novelgene0675	1D	441615764	441618070	+	Control sample	1	Novelgene0675	{NA}	{NA}	{NA}	{NA}	{NA}	{HG670306.1; Triticum aestivum chromosome 3B, genomic scaffold, cultivar Chinese Spring}	{NA}
Novelgene0676	1D	444150754	444151884	+	Cold treated sample	1	Novelgene0676	{EMS56831.1; 6-phosphogluconate dehydrogenase, decarboxylating [Triticum urartu]}	{sp|Q2R480|6PGD2_ORYSJ; 6-phosphogluconate dehydrogenase, decarboxylating 2, chloroplastic OS=Oryza sativa subsp. japonica GN=G6PGH2 PE=2 SV=1}	{bdi:100835446; K00033 PGD, gnd, gntZ 6-phosphogluconate dehydrogenase [EC:1.1.1.44 1.1.1.343] 1.1.1.44,1.1.1.343 ko01200; Metabolism; Global and overview maps; Carbon metabolism | ko00030; Metabolism; Carbohydrate metabolism; Pentose phosphate pathway | ko00480; Metabolism; Metabolism of other amino acids; Glutathione metabolism}	{At5g41670; KOG2653 6-phosphogluconate dehydrogenase G Carbohydrate transport and metabolism ;}	{GO:0004616; phosphogluconate dehydrogenase (decarboxylating) activity; molecular_function GO:0050661; NADP binding; molecular_function GO:0006098; pentose-phosphate shunt; biological_process GO:0055114; oxidation-reduction process; biological_process}	{AK368953.1; Hordeum vulgare subsp. vulgare mRNA for predicted protein, complete cds, clone: NIASHv2082M12}	{PF00393:6-phosphogluconate dehydrogenase, C-terminal domain}
Novelgene0677	1D	444854916	444855161	+	Control sample	1	Novelgene0677	{NA}	{NA}	{NA}	{NA}	{NA}	{AF467542.1; Triticum aestivum putative aldehyde dehydrogenase WIS1 (wis1) mRNA, complete cds}	{NA}
Novelgene0678	1D	446800708	446801496	+	Control sample	1	Novelgene0678	{EMT32197.1; hypothetical protein F775_21745 [Aegilops tauschii]}	{NA}	{ats:F775_21745; - - - - -}	{NA}	{GO:0005737; cytoplasm; cellular_component GO:0003723; RNA binding; molecular_function GO:0005634; nucleus; cellular_component GO:0006397; mRNA processing; biological_process}	{AK353738.1; Hordeum vulgare subsp. vulgare mRNA for predicted protein, complete cds, clone: NIASHv1002G12}	{PF06003:Survival motor neuron protein (SMN)}
Novelgene0679	1D	446822359	446823804	+	Cold treated sample	1	Novelgene0679	{XP_010234619.1; PREDICTED: uncharacterized protein LOC100830367 [Brachypodium distachyon]}	{NA}	{bdi:100830367; - - - - -}	{NA}	{NA}	{AK330563.1; Triticum aestivum cDNA, clone: SET4_M04, cultivar: Chinese Spring}	{NA}
Novelgene0681	1D	450112910	450113830	+	Control sample	1	Novelgene0681	{EMT15954.1; hypothetical protein F775_19081 [Aegilops tauschii]}	{NA}	{NA}	{NA}	{NA}	{HG670306.1; Triticum aestivum chromosome 3B, genomic scaffold, cultivar Chinese Spring}	{NA}
Novelgene0683	1D	452486107	452486523	+	Cold treated sample	1	Novelgene0683	{EMT23238.1; Putative clathrin assembly protein [Aegilops tauschii]}	{NA}	{sita:101754969; - - - - -}	{NA}	{NA}	{AK332156.1; Triticum aestivum cDNA, clone: WT003_E13, cultivar: Chinese Spring}	{NA}
Novelgene0684	1D	452502144	452502484	+	Cold treated sample	1	Novelgene0684	{NA}	{NA}	{NA}	{NA}	{NA}	{AK332165.1; Triticum aestivum cDNA, clone: WT003_E22, cultivar: Chinese Spring}	{NA}
Novelgene0685	1D	459049418	459049797	+	Cold treated sample	1	Novelgene0685	{EMT17366.1; hypothetical protein F775_05055 [Aegilops tauschii]}	{NA}	{NA}	{NA}	{GO:0006357; regulation of transcription from RNA polymerase II promoter; biological_process GO:0016592; mediator complex; cellular_component GO:0001104; RNA polymerase II transcription cofactor activity; molecular_function}	{AK333072.1; Triticum aestivum cDNA, clone: WT005_J06, cultivar: Chinese Spring}	{PF10278:Mediator of RNA pol II transcription subunit 19 }
Novelgene0686	1D	460326964	460327535	+	Cold treated sample	1	Novelgene0686	{EMT30287.1; hypothetical protein F775_00514 [Aegilops tauschii]}	{NA}	{ats:F775_00514; - - - - -}	{NA}	{NA}	{NA}	{NA}
Novelgene0687	1D	464593232	464593804	+	Control sample	1	Novelgene0687	{EMT17465.1; Putative ubiquitin-conjugating enzyme E2 24 [Aegilops tauschii]}	{sp|Q8VY10|UBC24_ARATH; Probable ubiquitin-conjugating enzyme E2 24 OS=Arabidopsis thaliana GN=UBC24 PE=1 SV=1}	{sita:101767028; K10581 UBE2O ubiquitin-conjugating enzyme E2 O 2.3.2.24 ko04120; Genetic Information Processing; Folding, sorting and degradation; Ubiquitin mediated proteolysis}	{At2g16920; KOG0895 Ubiquitin-conjugating enzyme O Posttranslational modification, protein turnover, chaperones ;}	{NA}	{AK331438.1; Triticum aestivum cDNA, clone: WT007_H23, cultivar: Chinese Spring}	{NA}
Novelgene0688	1D	465537055	465538115	+	Control sample	2	Novelgene0688	{EMT02013.1; hypothetical protein F775_06929 [Aegilops tauschii]}	{sp|Q9LVJ0|UVB31_ARATH; UV-B-induced protein At3g17800, chloroplastic OS=Arabidopsis thaliana GN=At3g17800 PE=2 SV=1}	{vvi:100251038; - - - - -}	{NA}	{NA}	{AK374390.1; Hordeum vulgare subsp. vulgare mRNA for predicted protein, complete cds, clone: NIASHv3063H21}	{NA}
Novelgene0689	1D	467923956	467924433	+	Control sample	1	Novelgene0689	{EMT30187.1; hypothetical protein F775_31225 [Aegilops tauschii]}	{NA}	{ats:F775_31225; - - - - -}	{NA}	{NA}	{AK333415.1; Triticum aestivum cDNA, clone: WT006_G17, cultivar: Chinese Spring}	{NA}
Novelgene0690	1D	468467416	468468314	+	Cold treated sample	1	Novelgene0690	{EMT22966.1; hypothetical protein F775_52178 [Aegilops tauschii]}	{NA}	{sita:101778758; - - - - -}	{NA}	{NA}	{XM_003565872.3; PREDICTED: Brachypodium distachyon uncharacterized LOC100835009 (LOC100835009), mRNA}	{NA}
Novelgene0691	1D	469033360	469034719	+	Control sample	1	Novelgene0691	{EMS64007.1; hypothetical protein TRIUR3_03739 [Triticum urartu]}	{NA}	{NA}	{NA}	{NA}	{HG670306.1; Triticum aestivum chromosome 3B, genomic scaffold, cultivar Chinese Spring}	{NA}
Novelgene0692	1D	469057530	469058595	+	Cold treated sample	3	Novelgene0692	{NA}	{NA}	{ats:F775_07094; - - - - -}	{NA}	{NA}	{NA}	{NA}
Novelgene0693	1D	469886651	469887236	+	Cold treated sample	1	Novelgene0693	{BAJ88878.1; predicted protein [Hordeum vulgare subsp. vulgare]}	{sp|P0CG86|RS271_HORVU; Ubiquitin-40S ribosomal protein S27a OS=Hordeum vulgare GN=MUB1 PE=3 SV=1}	{bdi:100831343; K02977 RP-S27Ae, RPS27A small subunit ribosomal protein S27Ae - ko03010; Genetic Information Processing; Translation; Ribosome}	{At2g47110; KOG0004 Ubiquitin/40S ribosomal protein S27a fusion J Translation, ribosomal structure and biogenesis ;}	{GO:0006412; translation; biological_process GO:0005622; intracellular; cellular_component GO:0003735; structural constituent of ribosome; molecular_function GO:0005840; ribosome; cellular_component GO:0005515; protein binding; molecular_function}	{AK357664.1; Hordeum vulgare subsp. vulgare mRNA for predicted protein, complete cds, clone: NIASHv1058N10}	{PF01599:Ribosomal protein S27a PF00240:Ubiquitin family}
Novelgene0694	1D	471300703	471302436	+	Cold treated sample	2	Novelgene0694	{EMS66747.1; ABC transporter F family member 4 [Triticum urartu]}	{sp|Q9M1H3|AB4F_ARATH; ABC transporter F family member 4 OS=Arabidopsis thaliana GN=ABCF4 PE=2 SV=1}	{bdi:100827648; K06184 ABCF1 ATP-binding cassette, subfamily F, member 1 - -}	{Hs10947135; KOG0066 eIF2-interacting protein ABC50 (ABC superfamily) J Translation, ribosomal structure and biogenesis ;}	{GO:0015995; chlorophyll biosynthetic process; biological_process GO:0005525; GTP binding; molecular_function GO:0003724; RNA helicase activity; molecular_function GO:0015979; photosynthesis; biological_process GO:0003723; RNA binding; molecular_function GO:0016851; magnesium chelatase activity; molecular_function GO:0005524; ATP binding; molecular_function GO:0003924; GTPase activity; molecular_…	{AK363305.1; Hordeum vulgare subsp. vulgare mRNA for predicted protein, complete cds, clone: NIASHv2014D16}	{PF00910:RNA helicase PF01078:Magnesium chelatase, subunit ChlI PF03193:Protein of unknown function, DUF258 PF00005:ABC transporter PF00350:Dynamin family PF01926:50S ribosome-binding GTPase PF00004:ATPase family associated with various cellular activities (AAA)}
Novelgene0695	1D	472520401	472521992	+	Control sample	3	Novelgene0695	{EMT11235.1; Eukaryotic translation initiation factor 3 subunit D [Aegilops tauschii]}	{sp|P56820|EIF3D_ARATH; Eukaryotic translation initiation factor 3 subunit D OS=Arabidopsis thaliana GN=TIF3D1 PE=1 SV=1}	{sita:101770391; K03251 EIF3D translation initiation factor 3 subunit D - ko03013; Genetic Information Processing; Translation; RNA transport}	{At4g20980; KOG2479 Translation initiation factor 3, subunit d (eIF-3d) J Translation, ribosomal structure and biogenesis ;}	{GO:0005852; eukaryotic translation initiation factor 3 complex; cellular_component GO:0003743; translation initiation factor activity; molecular_function GO:0005737; cytoplasm; cellular_component}	{AK362477.1; Hordeum vulgare subsp. vulgare mRNA for predicted protein, partial cds, clone: NIASHv2005N21}	{PF05091:Eukaryotic translation initiation factor 3 subunit 7 (eIF-3)}
Novelgene0696	1D	472918491	472919025	+	Control sample	1	Novelgene0696	{NA}	{NA}	{NA}	{NA}	{NA}	{NA}	{NA}
Novelgene0697	1D	473733192	473734158	+	Cold treated sample	1	Novelgene0697	{EMT17677.1; hypothetical protein F775_05559 [Aegilops tauschii]}	{NA}	{NA}	{NA}	{NA}	{NA}	{NA}
Novelgene0698	1D	476580897	476581356	+	Cold treated sample	1	Novelgene0698	{XP_003567849.1; PREDICTED: ketol-acid reductoisomerase, chloroplastic [Brachypodium distachyon]}	{sp|Q65XK0|ILV5_ORYSJ; Ketol-acid reductoisomerase, chloroplastic OS=Oryza sativa subsp. japonica GN=Os05g0573700 PE=1 SV=1}	{sbi:SORBI_03g029720; K00053 ilvC ketol-acid reductoisomerase 1.1.1.86 ko01210; Metabolism; Global and overview maps; 2-Oxocarboxylic acid metabolism | ko01230; Metabolism; Global and overview maps; Biosynthesis of amino acids | ko00290; Metabolism; Amino acid metabolism; Valine, leucine and isoleucine biosynthesis | ko00770; Metabolism; Metabolism of cofactors and vitamins; Pantothenate and CoA …	{NA}	{GO:0055114; oxidation-reduction process; biological_process GO:0004455; ketol-acid reductoisomerase activity; molecular_function GO:0009082; branched chain family amino acid biosynthetic process; biological_process}	{AK361694.1; Hordeum vulgare subsp. vulgare mRNA for predicted protein, complete cds, clone: NIASHv1146K24}	{PF01450:Acetohydroxy acid isomeroreductase, catalytic domain}
Novelgene0699	1D	476913145	476913393	+	Cold treated sample	1	Novelgene0699	{NA}	{NA}	{NA}	{NA}	{NA}	{HQ389781.1; Triticum aestivum clone UCDTA00232 genomic sequence}	{NA}
Novelgene0700	1D	479800086	479801445	+	Control sample	1	Novelgene0700	{NA}	{NA}	{NA}	{NA}	{NA}	{HG670306.1; Triticum aestivum chromosome 3B, genomic scaffold, cultivar Chinese Spring}	{NA}
Novelgene0702	1D	487837988	487840096	+	Cold treated sample	2	Novelgene0702	{EMT28485.1; Putative disease resistance RPP8-like protein 4 [Aegilops tauschii]}	{sp|Q6L400|R1B16_SOLDE; Putative late blight resistance protein homolog R1B-16 OS=Solanum demissum GN=R1B-16 PE=3 SV=1}	{ats:F775_09360; - - - - -}	{At3g50950; KOG4658 Apoptotic ATPase T Signal transduction mechanisms ;}	{GO:0005525; GTP binding; molecular_function GO:0043531; ADP binding; molecular_function}	{AK333775.1; Triticum aestivum cDNA, clone: WT008_E02, cultivar: Chinese Spring}	{PF04548:AIG1 family PF00931:NB-ARC domain}
Novelgene0703	1D	490598786	490599114	+	Cold treated sample	1	Novelgene0703	{NA}	{NA}	{NA}	{NA}	{NA}	{AK333303.1; Triticum aestivum cDNA, clone: WT006_C07, cultivar: Chinese Spring}	{NA}
Novelgene0704	1D	491423365	491425027	+	Control sample	2	Novelgene0704	{KQK85734.1; hypothetical protein SETIT_020894mg [Setaria italica]}	{NA}	{NA}	{NA}	{NA}	{KJ174105.1; Triticum urartu chloroplast, complete genome}	{NA}
Novelgene0705	1D	493803427	493806896	+	Control sample	8	Novelgene0705	{CDY45505.1; BnaCnng12640D [Brassica napus]}	{sp|P93276|M030_ARATH; Uncharacterized mitochondrial protein AtMg00030 OS=Arabidopsis thaliana GN=AtMg00030 PE=4 SV=1}	{pop:POPTR_0001s42200g; - - - - -}	{NA}	{NA}	{AP013106.1; Triticum timopheevii mitochondrial DNA, complete sequence}	{NA}
Novelgene0706	3B	1480425	1480817	+	Cold treated sample	1	Novelgene0706	{CDM80556.1; unnamed protein product [Triticum aestivum]}	{NA}	{bdi:104582455; - - - - -}	{NA}	{NA}	{AK330839.1; Triticum aestivum cDNA, clone: SET5_H01, cultivar: Chinese Spring}	{NA}
Novelgene0707	3B	1828534	1829235	+	Cold treated sample	1	Novelgene0707	{NA}	{NA}	{NA}	{NA}	{NA}	{HG670306.1; Triticum aestivum chromosome 3B, genomic scaffold, cultivar Chinese Spring}	{NA}
Novelgene0708	3B	6088904	6089647	+	Control sample	1	Novelgene0708	{ACU00673.1; putative protein [Triticum turgidum subsp. durum]}	{NA}	{ats:F775_08838; - - - - -}	{NA}	{NA}	{HG670306.1; Triticum aestivum chromosome 3B, genomic scaffold, cultivar Chinese Spring}	{NA}
Novelgene0709	3B	7186250	7187317	+	Control sample	1	Novelgene0709	{ADL14487.1; NF-YB3 [Triticum aestivum]}	{sp|Q75IZ7|NFYB8_ORYSJ; Nuclear transcription factor Y subunit B-8 OS=Oryza sativa subsp. japonica GN=NFYB8 PE=1 SV=1}	{bdi:100831766; - - - - -}	{At4g14540; KOG0869 CCAAT-binding factor, subunit A (HAP3) K Transcription ;}	{GO:0043565; sequence-specific DNA binding; molecular_function GO:0005622; intracellular; cellular_component GO:0003677; DNA binding; molecular_function GO:0016020; membrane; cellular_component}	{HE996559.1; Triticum aestivum cv. Arina SNP, chromosome 3B, clone Taes_arina_ctg_58707}	{PF00808:Histone-like transcription factor (CBF/NF-Y) and archaeal histone PF00125:Core histone H2A/H2B/H3/H4 PF00892:EamA-like transporter family}
Novelgene0710	3B	8879467	8879775	+	Cold treated sample	1	Novelgene0710	{NA}	{NA}	{NA}	{NA}	{NA}	{HG670306.1; Triticum aestivum chromosome 3B, genomic scaffold, cultivar Chinese Spring}	{NA}
Novelgene0711	3B	9166188	9166643	+	Cold treated sample	1	Novelgene0711	{CBH32642.1; sodium/hydrogen exchanger, putative, expressed [Triticum aestivum]}	{NA}	{sita:101764447; - - - - -}	{NA}	{NA}	{HG670306.1; Triticum aestivum chromosome 3B, genomic scaffold, cultivar Chinese Spring}	{NA}
Novelgene0712	3B	9681330	9682599	+	Control sample	1	Novelgene0712	{BAK08241.1; predicted protein [Hordeum vulgare subsp. vulgare]}	{NA}	{bdi:100841324; - - - - -}	{At5g19290; KOG1455 Lysophospholipase I Lipid transport and metabolism ;}	{GO:0006508; proteolysis; biological_process GO:0004177; aminopeptidase activity; molecular_function}	{FN564434.1; Triticum aestivum chromosome 3B-specific BAC library, contig ctg0954b}	{PF02129:X-Pro dipeptidyl-peptidase (S15 family)}
Novelgene0713	3B	12026495	12037917	+	Control sample	1	Novelgene0713	{EMT30242.1; hypothetical protein F775_06981 [Aegilops tauschii]}	{sp|Q7XZU2|SAC3_ARATH; Phosphoinositide phosphatase SAC3 OS=Arabidopsis thaliana GN=SAC3 PE=2 SV=1}	{ats:F775_06981; - - - - -}	{At3g43220; KOG1888 Putative phosphoinositide phosphatase I Lipid transport and metabolism ;}	{NA}	{HG670306.1; Triticum aestivum chromosome 3B, genomic scaffold, cultivar Chinese Spring}	{NA}
Novelgene0714	3B	13765166	13765853	+	Cold treated sample	1	Novelgene0714	{AGY30983.1; receptor-like protein kinase [Triticum aestivum]}	{sp|Q8RWZ5|SD25_ARATH; G-type lectin S-receptor-like serine/threonine-protein kinase SD2-5 OS=Arabidopsis thaliana GN=SD25 PE=1 SV=1}	{osa:9269575; - - - - -}	{NA}	{GO:0005524; ATP binding; molecular_function GO:0006468; protein phosphorylation; biological_process GO:0004672; protein kinase activity; molecular_function}	{KC335271.1; Triticum aestivum cultivar Wangshuibai receptor-like protein kinase mRNA, complete cds}	{PF07714:Protein tyrosine kinase PF00069:Protein kinase domain}
Novelgene0716	3B	20920237	20921266	+	Control sample	1	Novelgene0716	{NA}	{NA}	{NA}	{NA}	{NA}	{HG670306.1; Triticum aestivum chromosome 3B, genomic scaffold, cultivar Chinese Spring}	{NA}
Novelgene0717	3B	21161495	21162847	+	Control sample	2	Novelgene0717	{CDM80686.1; unnamed protein product [Triticum aestivum]}	{NA}	{obr:102705209; - - - - -}	{NA}	{NA}	{HG670306.1; Triticum aestivum chromosome 3B, genomic scaffold, cultivar Chinese Spring}	{NA}
Novelgene0718	3B	22100378	22101237	+	Control sample	1	Novelgene0718	{BAJ97919.1; predicted protein [Hordeum vulgare subsp. vulgare]}	{NA}	{bdi:100837784; - - - - -}	{At1g03230; KOG1339 Aspartyl protease O Posttranslational modification, protein turnover, chaperones ;}	{GO:0007304; chorion-containing eggshell formation; biological_process GO:0005213; structural constituent of chorion; molecular_function GO:0005576; NA GO:0042600; chorion; cellular_component}	{AK366716.1; Hordeum vulgare subsp. vulgare mRNA for predicted protein, complete cds, clone: NIASHv2046C07}	{PF04625:DEC-1 protein, N-terminal region}
Novelgene0720	3B	23957225	23958133	+	Cold treated sample	2	Novelgene0720	{EMS61051.1; Plastidic glucose transporter 4 [Triticum urartu]}	{sp|Q56ZZ7|PLST4_ARATH; Plastidic glucose transporter 4 OS=Arabidopsis thaliana GN=At5g16150 PE=1 SV=2}	{ats:F775_29440; - - - - -}	{At5g16150; KOG0254 Predicted transporter (major facilitator superfamily) R General function prediction only ;}	{NA}	{HG670306.1; Triticum aestivum chromosome 3B, genomic scaffold, cultivar Chinese Spring}	{NA}
Novelgene0721	3B	24788184	24789023	+	Control sample	1	Novelgene0721	{CDM80786.1; unnamed protein product [Triticum aestivum]}	{sp|Q943E9|HS17B_ORYSJ; 17.9 kDa heat shock protein 2 OS=Oryza sativa subsp. japonica GN=HSP17.9B PE=2 SV=1}	{bdi:100832848; K13993 HSP20 HSP20 family protein - ko04141; Genetic Information Processing; Folding, sorting and degradation; Protein processing in endoplasmic reticulum}	{At1g07400; KOG0710 Molecular chaperone (small heat-shock protein Hsp26/Hsp42) O Posttranslational modification, protein turnover, chaperones ;}	{NA}	{HG670306.1; Triticum aestivum chromosome 3B, genomic scaffold, cultivar Chinese Spring}	{NA}
Novelgene0722	3B	32285316	32286802	+	Control sample	2	Novelgene0722	{CDM80957.1; unnamed protein product [Triticum aestivum]}	{NA}	{obr:102711393; - - - - -}	{NA}	{GO:0008855; exodeoxyribonuclease VII activity; molecular_function}	{HG670306.1; Triticum aestivum chromosome 3B, genomic scaffold, cultivar Chinese Spring}	{PF02601:Exonuclease VII, large subunit}
Novelgene0723	3B	34466646	34467230	+	Cold treated sample	1	Novelgene0723	{AEG47274.1; lipid transfer protein [Triticum turgidum subsp. durum]}	{sp|Q42842|NLT43_HORVU; Non-specific lipid-transfer protein 4.3 OS=Hordeum vulgare GN=LTP4.3 PE=2 SV=1}	{ats:F775_29280; - - - - -}	{NA}	{NA}	{AJ784903.1; Triticum turgidum subsp. durum partial mRNA for type 1 non-specific lipid transfer protein precursor (ltp9.2 gene)}	{NA}
Novelgene0724	3B	34521759	34522232	+	Control sample	1	Novelgene0724	{AEG47274.1; lipid transfer protein [Triticum turgidum subsp. durum]}	{sp|Q43875|NLT42_HORVU; Non-specific lipid-transfer protein 4.2 OS=Hordeum vulgare GN=LTP4.2 PE=2 SV=1}	{ats:F775_29280; - - - - -}	{NA}	{NA}	{AJ784903.1; Triticum turgidum subsp. durum partial mRNA for type 1 non-specific lipid transfer protein precursor (ltp9.2 gene)}	{NA}
Novelgene0725	3B	39085675	39091697	+	Control sample	2	Novelgene0725	{CDM81011.1; unnamed protein product [Triticum aestivum]}	{sp|P46441|N2B_HAEIR; Putative ATPase N2B OS=Haematobia irritans PE=2 SV=1}	{bdi:100825068; - - - - -}	{At2g25530; KOG2383 Predicted ATPase R General function prediction only ;}	{GO:0005524; ATP binding; molecular_function}	{XM_003561395.3; PREDICTED: Brachypodium distachyon lactation elevated protein 1 (LOC100825068), mRNA}	{PF00004:ATPase family associated with various cellular activities (AAA) PF03969:AFG1-like ATPase PF01637:ATPase domain predominantly from Archaea}
Novelgene0726	3B	40139541	40141419	+	Cold treated sample	1	Novelgene0726	{EMT28448.1; hypothetical protein F775_29090 [Aegilops tauschii]}	{NA}	{ats:F775_29090; - - - - -}	{NA}	{NA}	{HG670306.1; Triticum aestivum chromosome 3B, genomic scaffold, cultivar Chinese Spring}	{NA}
Novelgene0727	3B	40240083	40243612	+	Control sample	1	Novelgene0727	{BAJ90610.1; predicted protein [Hordeum vulgare subsp. vulgare]}	{sp|B8AFI8|OEP21_ORYSI; Outer envelope pore protein 21, chloroplastic OS=Oryza sativa subsp. indica GN=OEP21 PE=3 SV=1}	{sita:101764926; - - - - -}	{NA}	{NA}	{HG670306.1; Triticum aestivum chromosome 3B, genomic scaffold, cultivar Chinese Spring}	{NA}
Novelgene0728	3B	47457872	47461768	+	Control sample	1	Novelgene0728	{EMT14788.1; Protein P21 [Aegilops tauschii]}	{sp|P43298|TMK1_ARATH; Receptor protein kinase TMK1 OS=Arabidopsis thaliana GN=TMK1 PE=1 SV=1}	{sbi:SORBI_03g008160; - - - - -}	{NA}	{NA}	{HG670306.1; Triticum aestivum chromosome 3B, genomic scaffold, cultivar Chinese Spring}	{NA}
Novelgene0729	3B	47611269	47614930	+	Control sample	1	Novelgene0729	{EMT21768.1; hypothetical protein F775_24422 [Aegilops tauschii]}	{NA}	{ats:F775_07094; - - - - -}	{NA}	{NA}	{HG670306.1; Triticum aestivum chromosome 3B, genomic scaffold, cultivar Chinese Spring}	{NA}
Novelgene0730	3B	57892355	57893287	+	Control sample	1	Novelgene0730	{NA}	{NA}	{NA}	{NA}	{NA}	{AK335274.1; Triticum aestivum cDNA, clone: WT012_H20, cultivar: Chinese Spring}	{NA}
Novelgene0731	3B	59716893	59719508	+	Cold treated sample	1	Novelgene0731	{BAS98979.1; Os06g0661000, partial [Oryza sativa Japonica Group]}	{NA}	{osa:107280441; - - - - -}	{NA}	{GO:0005634; nucleus; cellular_component GO:0003677; DNA binding; molecular_function GO:0016209; NA GO:0006313; transposition, DNA-mediated; biological_process GO:0016491; oxidoreductase activity; molecular_function GO:0004803; transposase activity; molecular_function GO:0055114; oxidation-reduction process; biological_process GO:0008270; zinc ion binding; molecular_function GO:0006355; regulatio…	{HG670306.1; Triticum aestivum chromosome 3B, genomic scaffold, cultivar Chinese Spring}	{PF04434:SWIM zinc finger PF00578:AhpC/TSA family PF00872:Transposase, Mutator family PF09026:Centromere protein B dimerisation domain}
Novelgene0732	3B	60399187	60403315	+	Control sample	4	Novelgene0732	{EMS59676.1; hypothetical protein TRIUR3_14105 [Triticum urartu]}	{NA}	{NA}	{NA}	{NA}	{HG670306.1; Triticum aestivum chromosome 3B, genomic scaffold, cultivar Chinese Spring}	{NA}
Novelgene0733	3B	60842330	60845531	+	Control sample	1	Novelgene0733	{NA}	{NA}	{NA}	{NA}	{NA}	{HG670306.1; Triticum aestivum chromosome 3B, genomic scaffold, cultivar Chinese Spring}	{NA}
Novelgene0734	3B	60885159	60886568	+	Control sample	2	Novelgene0734	{EMS50830.1; Retinol dehydrogenase 14 [Triticum urartu]}	{sp|Q6RVV4|TIC32_PEA; Short-chain dehydrogenase TIC 32, chloroplastic OS=Pisum sativum GN=TIC32 PE=1 SV=1}	{obr:102717480; - - - - -}	{At5g02540; KOG1208 Dehydrogenases with different specificities (related to short-chain alcohol dehydrogenases) Q Secondary metabolites biosynthesis, transport and catabolism ;}	{NA}	{HG670306.1; Triticum aestivum chromosome 3B, genomic scaffold, cultivar Chinese Spring}	{NA}
Novelgene0735	3B	63407271	63409820	+	Cold treated sample	1	Novelgene0735	{KQK02764.1; hypothetical protein BRADI_2g03540 [Brachypodium distachyon]}	{NA}	{zma:103637791; - - - - -}	{NA}	{GO:0003677; DNA binding; molecular_function GO:0015078; hydrogen ion transmembrane transporter activity; molecular_function GO:0004803; transposase activity; molecular_function GO:0006313; transposition, DNA-mediated; biological_process GO:0015992; proton transport; biological_process GO:0008270; zinc ion binding; molecular_function GO:0033644; host cell membrane; cellular_component GO:0055036; …	{HG670306.1; Triticum aestivum chromosome 3B, genomic scaffold, cultivar Chinese Spring}	{PF04434:SWIM zinc finger PF00599:Influenza Matrix protein (M2) PF00872:Transposase, Mutator family}
Novelgene0736	3B	66185646	66186753	+	Control sample	1	Novelgene0736	{CDM81335.1; unnamed protein product [Triticum aestivum]}	{NA}	{ats:F775_06444; - - - - -}	{NA}	{NA}	{HG670306.1; Triticum aestivum chromosome 3B, genomic scaffold, cultivar Chinese Spring}	{NA}
Novelgene0737	3B	67929875	67942852	+	Cold treated sample	1	Novelgene0737	{XP_003579840.1; PREDICTED: uncharacterized protein LOC100828752 [Brachypodium distachyon]}	{NA}	{obr:102718923; - - - - -}	{NA}	{NA}	{HG670306.1; Triticum aestivum chromosome 3B, genomic scaffold, cultivar Chinese Spring}	{NA}
Novelgene0738	3B	68463831	68465211	+	Cold treated sample	1	Novelgene0738	{CDM81378.1; unnamed protein product [Triticum aestivum]}	{sp|P0CB16|DRL25_ARATH; Putative disease resistance protein At4g19050 OS=Arabidopsis thaliana GN=At4g19050 PE=3 SV=2}	{dosa:Os01t0799100-01; - - - - -}	{NA}	{NA}	{HG670306.1; Triticum aestivum chromosome 3B, genomic scaffold, cultivar Chinese Spring}	{NA}
Novelgene0739	3B	72461116	72463405	+	Cold treated sample	1	Novelgene0739	{EMT04195.1; tRNA pseudouridine synthase 3 [Aegilops tauschii]}	{sp|Q9BZE2|PUS3_HUMAN; tRNA pseudouridine(38/39) synthase OS=Homo sapiens GN=PUS3 PE=1 SV=3}	{obr:102720867; K01855 PUS3, DEG1 tRNA pseudouridine38/39 synthase 5.4.99.45 -}	{Hs13775234; KOG2554 Pseudouridylate synthase J Translation, ribosomal structure and biogenesis ;}	{GO:0009451; RNA modification; biological_process GO:0001522; pseudouridine synthesis; biological_process GO:0003723; RNA binding; molecular_function GO:0009982; pseudouridine synthase activity; molecular_function}	{HG670306.1; Triticum aestivum chromosome 3B, genomic scaffold, cultivar Chinese Spring}	{PF01416:tRNA pseudouridine synthase}
Novelgene0740	3B	81526571	81529860	+	Control sample	3	Novelgene0740	{EMT15370.1; hypothetical protein F775_24263 [Aegilops tauschii]}	{NA}	{ats:F775_07094; - - - - -}	{NA}	{NA}	{HG670306.1; Triticum aestivum chromosome 3B, genomic scaffold, cultivar Chinese Spring}	{NA}
Novelgene0741	3B	82052934	82053771	+	Cold treated sample	1	Novelgene0741	{AAX13289.1; DREB transcription factor 6 [Triticum aestivum]}	{sp|A2WL19|DRE2A_ORYSI; Dehydration-responsive element-binding protein 2A OS=Oryza sativa subsp. indica GN=DREB2A PE=3 SV=2}	{ats:F775_05774; K11643 CHD4, MI2B chromodomain-helicase-DNA-binding protein 4 3.6.4.12 ko05203; Human Diseases; Cancers: Overview; Viral carcinogenesis}	{NA}	{GO:0006355; regulation of transcription, DNA-dependent; biological_process GO:0003700; sequence-specific DNA binding transcription factor activity; molecular_function}	{HG670306.1; Triticum aestivum chromosome 3B, genomic scaffold, cultivar Chinese Spring}	{PF00847:AP2 domain}
Novelgene0742	3B	86108516	86109040	+	Cold treated sample	1	Novelgene0742	{NA}	{NA}	{NA}	{NA}	{NA}	{HE996493.1; Triticum aestivum cv. Arina SNP, chromosome 3B, clone Taes_arina_ctg_57533}	{NA}
Novelgene0743	3B	92690935	92692252	+	Control sample	2	Novelgene0743	{EMS51438.1; hypothetical protein TRIUR3_34502 [Triticum urartu]}	{NA}	{NA}	{NA}	{NA}	{HG670306.1; Triticum aestivum chromosome 3B, genomic scaffold, cultivar Chinese Spring}	{NA}
Novelgene0744	3B	93619658	93620704	+	Cold treated sample	1	Novelgene0744	{EMS56275.1; hypothetical protein TRIUR3_08446 [Triticum urartu]}	{NA}	{NA}	{NA}	{GO:0016021; integral to membrane; cellular_component GO:0006820; anion transport; biological_process}	{HG670306.1; Triticum aestivum chromosome 3B, genomic scaffold, cultivar Chinese Spring}	{PF00955:HCO3- transporter family}
Novelgene0745	3B	101909845	101911520	+	Cold treated sample	2	Novelgene0745	{YP_009156533.1; RNA polymerase beta subunit (plastid) [Bromus vulgaris]}	{sp|Q9XPS7|RPOB_WHEAT; DNA-directed RNA polymerase subunit beta OS=Triticum aestivum GN=rpoB PE=3 SV=1}	{mtr:MTR_0002s0510; - - - - -}	{AtCh015; KOG0214 RNA polymerase II, second largest subunit K Transcription ;}	{GO:0003899; DNA-directed RNA polymerase activity; molecular_function GO:0003677; DNA binding; molecular_function GO:0006351; transcription, DNA-dependent; biological_process}	{KJ174105.1; Triticum urartu chloroplast, complete genome}	{PF04565:RNA polymerase Rpb2, domain 3 PF04561:RNA polymerase Rpb2, domain 2 PF04563:RNA polymerase beta subunit}
Novelgene0746	3B	101919528	101922747	+	Control sample	4	Novelgene0746	{YP_009135012.1; ribosomal protein S16 (plastid) [Diandrolyra sp. Clark 1301]}	{sp|Q95H63|RR16_WHEAT; 30S ribosomal protein S16, chloroplastic OS=Triticum aestivum GN=rps16 PE=3 SV=1}	{eus:EUTSA_v10028241mg; K02959 RP-S16, MRPS16, rpsP small subunit ribosomal protein S16 - ko03010; Genetic Information Processing; Translation; Ribosome}	{AtCh005; KOG3419 Mitochondrial/chloroplast ribosomal protein S16 J Translation, ribosomal structure and biogenesis ;}	{GO:0055114; oxidation-reduction process; biological_process GO:0046872; metal ion binding; molecular_function GO:0016491; oxidoreductase activity; molecular_function}	{HG670306.1; Triticum aestivum chromosome 3B, genomic scaffold, cultivar Chinese Spring}	{PF01799:[2Fe-2S] binding domain}
Novelgene0747	3B	101923103	101924266	+	Cold treated sample	1	Novelgene0747	{EMS60652.1; ATP synthase subunit a, chloroplastic [Triticum urartu]}	{sp|A1EA02|ATPI_AGRST; ATP synthase subunit a, chloroplastic OS=Agrostis stolonifera GN=atpI PE=3 SV=1}	{mtr:MTR_0002s0530; K02108 ATPF0A, atpB F-type H+-transporting ATPase subunit a - ko00190; Metabolism; Energy metabolism; Oxidative phosphorylation | ko00195; Metabolism; Energy metabolism; Photosynthesis}	{AtCh011; KOG4665 ATP synthase F0 subunit 6 and related proteins C Energy production and conversion ;}	{GO:0015078; hydrogen ion transmembrane transporter activity; molecular_function GO:0045263; proton-transporting ATP synthase complex, coupling factor F(o); cellular_component GO:0015986; ATP synthesis coupled proton transport; biological_process}	{KJ614406.1; Aegilops speltoides var. speltoides cultivar PI487232 chloroplast, complete genome}	{PF00119:ATP synthase A chain}
Novelgene0748	3B	108811881	108812429	+	Control sample	1	Novelgene0748	{EMT24609.1; hypothetical protein F775_52693 [Aegilops tauschii]}	{NA}	{ats:F775_52693; - - - - -}	{NA}	{NA}	{HG670306.1; Triticum aestivum chromosome 3B, genomic scaffold, cultivar Chinese Spring}	{NA}
Novelgene0749	3B	113514870	113515547	+	Control sample	1	Novelgene0749	{CDM81630.1; unnamed protein product [Triticum aestivum]}	{sp|Q5VRY0|RH39_ORYSJ; DEAD-box ATP-dependent RNA helicase 39 OS=Oryza sativa subsp. japonica GN=Os01g0184500 PE=2 SV=1}	{ats:F775_01464; - - - - -}	{NA}	{NA}	{HG670306.1; Triticum aestivum chromosome 3B, genomic scaffold, cultivar Chinese Spring}	{NA}
Novelgene0751	3B	115396160	115396989	+	Cold treated sample	1	Novelgene0751	{CDM81654.1; unnamed protein product [Triticum aestivum]}	{NA}	{ats:F775_30124; - - - - -}	{NA}	{GO:0055114; oxidation-reduction process; biological_process GO:0004800; thyroxine 5'-deiodinase activity; molecular_function}	{HG670306.1; Triticum aestivum chromosome 3B, genomic scaffold, cultivar Chinese Spring}	{PF00837:Iodothyronine deiodinase}
Novelgene0753	3B	117575137	117575907	+	Control sample	1	Novelgene0753	{EMT15990.1; hypothetical protein F775_01380 [Aegilops tauschii]}	{NA}	{osa:4325331; K19026 SPG11 spatacsin - -}	{At4g39450; KOG1884 Uncharacterized conserved protein S Function unknown ;}	{NA}	{HG670306.1; Triticum aestivum chromosome 3B, genomic scaffold, cultivar Chinese Spring}	{NA}
Novelgene0754	3B	119122797	119124515	+	Control sample	4	Novelgene0754	{XP_006656754.1; PREDICTED: aspartic proteinase nepenthesin-1-like, partial [Oryza brachyantha]}	{NA}	{bdi:100828368; - - - - -}	{NA}	{NA}	{HG670306.1; Triticum aestivum chromosome 3B, genomic scaffold, cultivar Chinese Spring}	{NA}
Novelgene0755	3B	120609894	120611769	+	Control sample	3	Novelgene0755	{EMS61036.1; hypothetical protein TRIUR3_24149 [Triticum urartu]}	{NA}	{ats:F775_05782; - - - - -}	{NA}	{NA}	{HG670306.1; Triticum aestivum chromosome 3B, genomic scaffold, cultivar Chinese Spring}	{NA}
Novelgene0757	3B	123474416	123474758	+	Cold treated sample	1	Novelgene0757	{NA}	{NA}	{NA}	{NA}	{NA}	{HG670306.1; Triticum aestivum chromosome 3B, genomic scaffold, cultivar Chinese Spring}	{NA}
Novelgene0758	3B	124771946	124772261	+	Control sample	1	Novelgene0758	{NA}	{NA}	{NA}	{NA}	{NA}	{HG670306.1; Triticum aestivum chromosome 3B, genomic scaffold, cultivar Chinese Spring}	{NA}
Novelgene0759	3B	125522798	125523239	+	Cold treated sample	1	Novelgene0759	{CDM81812.1; unnamed protein product [Triticum aestivum]}	{sp|Q0DKA5|AT7_ORYSJ; Acyl transferase 7 OS=Oryza sativa subsp. japonica GN=AT7 PE=2 SV=1}	{bdi:100843464; - - - - -}	{NA}	{GO:0016747; transferase activity, transferring acyl groups other than amino-acyl groups; molecular_function}	{HG670306.1; Triticum aestivum chromosome 3B, genomic scaffold, cultivar Chinese Spring}	{PF02458:Transferase family}
Novelgene0760	3B	126478065	126480187	+	Cold treated sample	1	Novelgene0760	{EMS56497.1; hypothetical protein TRIUR3_12275 [Triticum urartu]}	{NA}	{bdi:100832830; - - - - -}	{NA}	{NA}	{NA}	{NA}
Novelgene0761	3B	127929031	127929843	+	Cold treated sample	1	Novelgene0761	{CDM81827.1; unnamed protein product [Triticum aestivum]}	{NA}	{dosa:Os02t0601800-01; - - - - -}	{NA}	{NA}	{HG670306.1; Triticum aestivum chromosome 3B, genomic scaffold, cultivar Chinese Spring}	{NA}
Novelgene0762	3B	131515837	131517167	+	Control sample	1	Novelgene0762	{EMT03586.1; hypothetical protein F775_52517 [Aegilops tauschii]}	{NA}	{bdi:100821388; - - - - -}	{NA}	{NA}	{HG670306.1; Triticum aestivum chromosome 3B, genomic scaffold, cultivar Chinese Spring}	{NA}
Novelgene0763	3B	134618392	134620603	+	Cold treated sample	1	Novelgene0763	{EMT09453.1; hypothetical protein F775_29852 [Aegilops tauschii]}	{NA}	{NA}	{NA}	{GO:0003995; acyl-CoA dehydrogenase activity; molecular_function GO:0055114; oxidation-reduction process; biological_process GO:0008218; bioluminescence; biological_process}	{HG670306.1; Triticum aestivum chromosome 3B, genomic scaffold, cultivar Chinese Spring}	{PF05893:Acyl-CoA reductase (LuxC)}
Novelgene0764	3B	137602706	137603424	+	Cold treated sample	1	Novelgene0764	{CDM81914.1; unnamed protein product [Triticum aestivum]}	{NA}	{osa:4329710; - - - - -}	{NA}	{NA}	{HG670306.1; Triticum aestivum chromosome 3B, genomic scaffold, cultivar Chinese Spring}	{NA}
Novelgene0766	3B	141816283	141817703	+	Control sample	1	Novelgene0766	{ABF94845.1; retrotransposon protein, putative, unclassified [Oryza sativa Japonica Group]}	{sp|P0CT43|TF28_SCHPO; Transposon Tf2-8 polyprotein OS=Schizosaccharomyces pombe (strain 972 / ATCC 24843) GN=Tf2-8 PE=3 SV=1}	{zma:103648418; - - - - -}	{At1g36590_2; KOG0017 FOG: Transposon-encoded proteins with TYA, reverse transcriptase, integrase domains in various combinations R General function prediction only ;}	{GO:0015074; DNA integration; biological_process}	{HG670306.1; Triticum aestivum chromosome 3B, genomic scaffold, cultivar Chinese Spring}	{PF00665:Integrase core domain}
Novelgene0767	3B	144056892	144057690	+	Control sample	3	Novelgene0767	{CDM82027.1; unnamed protein product [Triticum aestivum]}	{sp|P30110|GSTF1_WHEAT; Glutathione S-transferase 1 OS=Triticum aestivum GN=GSTA1 PE=2 SV=1}	{ats:F775_27813; - - - - -}	{At3g62760; KOG0867 Glutathione S-transferase O Posttranslational modification, protein turnover, chaperones ;}	{NA}	{HG670306.1; Triticum aestivum chromosome 3B, genomic scaffold, cultivar Chinese Spring}	{NA}
Novelgene0768	3B	144790226	144799890	+	Cold treated sample	1	Novelgene0768	{NA}	{NA}	{NA}	{NA}	{NA}	{HG670306.1; Triticum aestivum chromosome 3B, genomic scaffold, cultivar Chinese Spring}	{NA}
Novelgene0769	3B	146562649	146566831	+	Control sample	1	Novelgene0769	{NA}	{NA}	{NA}	{NA}	{NA}	{HG670306.1; Triticum aestivum chromosome 3B, genomic scaffold, cultivar Chinese Spring}	{NA}
Novelgene0770	3B	146884350	146888256	+	Control sample	5	Novelgene0770	{AGJ93554.1; SHAGGY-like kinase [Triticum aestivum]}	{sp|Q9LWN0|GSK1_ORYSJ; Shaggy-related protein kinase GSK1 OS=Oryza sativa subsp. japonica GN=GSK1 PE=1 SV=1}	{osa:4327089; - - - - -}	{At4g18710; KOG0658 Glycogen synthase kinase-3 G Carbohydrate transport and metabolism ;}	{GO:0006468; protein phosphorylation; biological_process GO:0005524; ATP binding; molecular_function GO:0004672; protein kinase activity; molecular_function}	{JX294419.1; Triticum aestivum cultivar Sonora SHAGGY-like kinase (SK1-A) mRNA, complete cds}	{PF07714:Protein tyrosine kinase PF00069:Protein kinase domain}
Novelgene0771	3B	150951182	150951902	+	Cold treated sample	1	Novelgene0771	{EMS57581.1; hypothetical protein TRIUR3_30016 [Triticum urartu]}	{NA}	{ats:F775_52707; - - - - -}	{NA}	{NA}	{HG670306.1; Triticum aestivum chromosome 3B, genomic scaffold, cultivar Chinese Spring}	{NA}
Novelgene0772	3B	152886669	152904420	+	Cold treated sample	2	Novelgene0772	{AAK98730.1; Putative mutator-like transposase [Oryza sativa Japonica Group]}	{NA}	{osa:107280439; - - - - -}	{NA}	{NA}	{HG670306.1; Triticum aestivum chromosome 3B, genomic scaffold, cultivar Chinese Spring}	{NA}
Novelgene0773	3B	153667542	153668013	+	Control sample	1	Novelgene0773	{CDM82088.1; unnamed protein product [Triticum aestivum]}	{sp|P51414|RL261_ARATH; 60S ribosomal protein L26-1 OS=Arabidopsis thaliana GN=RPL26A PE=2 SV=2}	{obr:102710059; K02898 RP-L26e, RPL26 large subunit ribosomal protein L26e - ko03010; Genetic Information Processing; Translation; Ribosome}	{At3g49910; KOG3401 60S ribosomal protein L26 J Translation, ribosomal structure and biogenesis ;}	{NA}	{HG670306.1; Triticum aestivum chromosome 3B, genomic scaffold, cultivar Chinese Spring}	{NA}
Novelgene0774	3B	153808581	153808888	+	Cold treated sample	1	Novelgene0774	{NA}	{NA}	{NA}	{NA}	{NA}	{HG670306.1; Triticum aestivum chromosome 3B, genomic scaffold, cultivar Chinese Spring}	{NA}
Novelgene0775	3B	157875175	157876866	+	Cold treated sample	2	Novelgene0775	{NA}	{NA}	{NA}	{NA}	{NA}	{HG670306.1; Triticum aestivum chromosome 3B, genomic scaffold, cultivar Chinese Spring}	{NA}
Novelgene0777	3B	163150430	163152584	+	Cold treated sample	1	Novelgene0777	{NA}	{NA}	{NA}	{NA}	{NA}	{HG670306.1; Triticum aestivum chromosome 3B, genomic scaffold, cultivar Chinese Spring}	{NA}
Novelgene0778	3B	174141796	174146034	+	Control sample	2	Novelgene0778	{XP_010230636.1; PREDICTED: uncharacterized protein LOC100830196 isoform X1 [Brachypodium distachyon]}	{NA}	{dosa:Os01t0222700-01; - - - - -}	{NA}	{GO:0003677; DNA binding; molecular_function GO:0046983; protein dimerization activity; molecular_function}	{AK354820.1; Hordeum vulgare subsp. vulgare mRNA for predicted protein, partial cds, clone: NIASHv1011K20}	{PF05699:hAT family C-terminal dimerisation region PF02892:BED zinc finger}
Novelgene0779	3B	174146122	174146856	+	Cold treated sample	1	Novelgene0779	{NA}	{NA}	{NA}	{NA}	{NA}	{HG670306.1; Triticum aestivum chromosome 3B, genomic scaffold, cultivar Chinese Spring}	{NA}
Novelgene0780	3B	174983273	174984107	+	Cold treated sample	1	Novelgene0780	{BAK04423.1; predicted protein [Hordeum vulgare subsp. vulgare]}	{sp|Q40703|MADS4_ORYSJ; MADS-box transcription factor 4 OS=Oryza sativa subsp. japonica GN=MADS4 PE=1 SV=3}	{ats:F775_11426; - - - - -}	{At2g14210; KOG0014 MADS box transcription factor K Transcription ;}	{GO:0003954; NADH dehydrogenase activity; molecular_function GO:0008137; NADH dehydrogenase (ubiquinone) activity; molecular_function GO:0005739; mitochondrion; cellular_component GO:0003677; DNA binding; molecular_function GO:0046983; protein dimerization activity; molecular_function}	{HG670306.1; Triticum aestivum chromosome 3B, genomic scaffold, cultivar Chinese Spring}	{PF05676:NADH-ubiquinone oxidoreductase B18 subunit (NDUFB7) PF00319:SRF-type transcription factor (DNA-binding and dimerisation domain)}
Novelgene0781	3B	176120843	176124216	+	Cold treated sample	3	Novelgene0781	{EMS57846.1; hypothetical protein TRIUR3_03119 [Triticum urartu]}	{NA}	{NA}	{NA}	{NA}	{HG670306.1; Triticum aestivum chromosome 3B, genomic scaffold, cultivar Chinese Spring}	{NA}
Novelgene0782	3B	177968180	177968778	+	Cold treated sample	1	Novelgene0782	{CDM83815.1; unnamed protein product [Triticum aestivum]}	{NA}	{NA}	{NA}	{GO:0005622; intracellular; cellular_component GO:0003735; structural constituent of ribosome; molecular_function GO:0005840; ribosome; cellular_component GO:0006414; translational elongation; biological_process}	{HG670306.1; Triticum aestivum chromosome 3B, genomic scaffold, cultivar Chinese Spring}	{PF00428:60s Acidic ribosomal protein}
Novelgene0783	3B	179497286	179497422	+	Cold treated sample	1	Novelgene0783	{NA}	{NA}	{NA}	{NA}	{NA}	{HG670306.1; Triticum aestivum chromosome 3B, genomic scaffold, cultivar Chinese Spring}	{NA}
Novelgene0784	3B	184961733	184962791	+	Cold treated sample	1	Novelgene0784	{EMS50367.1; hypothetical protein TRIUR3_35289 [Triticum urartu]}	{NA}	{sbi:SORBI_09g026600; - - - - -}	{NA}	{NA}	{HG670306.1; Triticum aestivum chromosome 3B, genomic scaffold, cultivar Chinese Spring}	{NA}
Novelgene0786	3B	186540218	186541838	+	Control sample	1	Novelgene0786	{NA}	{NA}	{NA}	{NA}	{NA}	{HG670306.1; Triticum aestivum chromosome 3B, genomic scaffold, cultivar Chinese Spring}	{NA}
Novelgene0787	3B	187806185	187806598	+	Control sample	1	Novelgene0787	{BAJ84809.1; predicted protein [Hordeum vulgare subsp. vulgare]}	{sp|Q65CJ7|HPPR_PLESU; Hydroxyphenylpyruvate reductase OS=Plectranthus scutellarioides GN=HPPR PE=1 SV=2}	{ats:F775_29904; K15919 HPR2 hydroxypyruvate reductase 2 - ko01200; Metabolism; Global and overview maps; Carbon metabolism | ko00630; Metabolism; Carbohydrate metabolism; Glyoxylate and dicarboxylate metabolism | ko00260; Metabolism; Amino acid metabolism; Glycine, serine and threonine metabolism}	{At1g79870; KOG0069 Glyoxylate/hydroxypyruvate reductase (D-isomer-specific 2-hydroxy acid dehydrogenase superfamily) C Energy production and conversion ;}	{GO:0055114; oxidation-reduction process; biological_process GO:0016616; oxidoreductase activity, acting on the CH-OH group of donors, NAD or NADP as acceptor; molecular_function GO:0048037; cofactor binding; molecular_function}	{HG670306.1; Triticum aestivum chromosome 3B, genomic scaffold, cultivar Chinese Spring}	{PF02826:D-isomer specific 2-hydroxyacid dehydrogenase, NAD binding domain}
Novelgene0788	3B	192879310	192885067	+	Cold treated sample	2	Novelgene0788	{CDM82530.1; unnamed protein product [Triticum aestivum]}	{NA}	{dosa:Os02t0147600-01; - - - - -}	{NA}	{NA}	{HG670306.1; Triticum aestivum chromosome 3B, genomic scaffold, cultivar Chinese Spring}	{NA}
Novelgene0789	3B	194325636	194326549	+	Control sample	2	Novelgene0789	{CDM82529.1; unnamed protein product [Triticum aestivum]}	{sp|A2WMG6|SRS1_ORYSI; Salt stress root protein RS1 OS=Oryza sativa subsp. indica GN=OsI_001009 PE=1 SV=1}	{osa:4324284; - - - - -}	{NA}	{NA}	{HG670306.1; Triticum aestivum chromosome 3B, genomic scaffold, cultivar Chinese Spring}	{NA}
Novelgene0791	3B	201487611	201489052	+	Control sample	1	Novelgene0791	{YP_008239174.1; ribosomal protein S4 (chloroplast) [Secale cereale]}	{sp|Q95H61|RR4_WHEAT; 30S ribosomal protein S4, chloroplastic OS=Triticum aestivum GN=rps4 PE=3 SV=1}	{mtr:MTR_0002s0590; K02986 RP-S4, rpsD small subunit ribosomal protein S4 - ko03010; Genetic Information Processing; Translation; Ribosome}	{AtCh025; KOG3301 Ribosomal protein S4 J Translation, ribosomal structure and biogenesis ;}	{GO:0019843; rRNA binding; molecular_function GO:0003723; RNA binding; molecular_function GO:0005622; intracellular; cellular_component}	{LC005978.1; Triticum macha chloroplast DNA, complete genome}	{PF01479:S4 domain PF00163:Ribosomal protein S4/S9 N-terminal domain}
Novelgene0792	3B	201502443	201503944	+	Cold treated sample	1	Novelgene0792	{YP_009057939.1; chloroplast envelope membrane protein (chloroplast) [Aegilops longissima]}	{sp|P69373|CEMA_WHEAT; Chloroplast envelope membrane protein OS=Triticum aestivum GN=cemA PE=3 SV=1}	{mtr:MTR_0002s0690; K02634 petA apocytochrome f - ko00195; Metabolism; Energy metabolism; Photosynthesis}	{NA}	{GO:0016021; integral to membrane; cellular_component}	{HG670306.1; Triticum aestivum chromosome 3B, genomic scaffold, cultivar Chinese Spring}	{PF03040:CemA family}
Novelgene0793	3B	201521639	201525481	+	Control sample	5	Novelgene0793	{YP_008474337.1; ribosomal protein S3 (chloroplast) [Aegilops tauschii]}	{sp|Q95H49|RR3_WHEAT; 30S ribosomal protein S3, chloroplastic OS=Triticum aestivum GN=rps3 PE=3 SV=1}	{mtr:MTR_0002s0790; K02982 RP-S3, rpsC small subunit ribosomal protein S3 - ko03010; Genetic Information Processing; Translation; Ribosome}	{AtCh059; KOG3422 Mitochondrial ribosomal protein L16 J Translation, ribosomal structure and biogenesis ;}	{GO:0003735; structural constituent of ribosome; molecular_function GO:0005840; ribosome; cellular_component GO:0006412; translation; biological_process GO:0005840; ribosome; cellular_component GO:0006412; translation; biological_process GO:0003735; structural constituent of ribosome; molecular_function GO:0006412; translation; biological_process GO:0005840; ribosome; cellular_component GO:000373…	{HG670306.1; Triticum aestivum chromosome 3B, genomic scaffold, cultivar Chinese Spring}	{PF00252:Ribosomal protein L16p/L10e PF00237:Ribosomal protein L22p/L17e PF00189:Ribosomal protein S3, C-terminal domain PF00238:Ribosomal protein L14p/L23e}
Novelgene0794	3B	201525603	201528025	+	Control sample	2	Novelgene0794	{ALT16945.1; ribosomal protein L23 (chloroplast) [Endiandra globosa]}	{sp|P41096|RK2_HORVU; 50S ribosomal protein L2, chloroplastic OS=Hordeum vulgare GN=rpl2-A PE=2 SV=1}	{eus:EUTSA_v10028045mg; K02886 RP-L2, MRPL2, rplB large subunit ribosomal protein L2 - ko03010; Genetic Information Processing; Translation; Ribosome}	{AtCh063; KOG0438 Mitochondrial/chloroplast ribosomal protein L2 J Translation, ribosomal structure and biogenesis ;}	{GO:0006412; translation; biological_process GO:0005840; ribosome; cellular_component GO:0003735; structural constituent of ribosome; molecular_function GO:0006412; translation; biological_process GO:0005840; ribosome; cellular_component GO:0003735; structural constituent of ribosome; molecular_function GO:0003735; structural constituent of ribosome; molecular_function GO:0005840; ribosome; cellu…	{HG670306.1; Triticum aestivum chromosome 3B, genomic scaffold, cultivar Chinese Spring}	{PF00276:Ribosomal protein L23 PF03947:Ribosomal Proteins L2, C-terminal domain PF00203:Ribosomal protein S19}
Novelgene0795	3B	201561337	201564088	+	Cold treated sample	1	Novelgene0795	{XP_018628448.1; PREDICTED: uncharacterized protein LOC108946218 [Nicotiana tomentosiformis]}	{sp|Q95H42|NDHH_WHEAT; NAD(P)H-quinone oxidoreductase subunit H, chloroplastic OS=Triticum aestivum GN=ndhH PE=3 SV=1}	{mtr:MTR_0002s0150; K05579 ndhH NAD(P)H-quinone oxidoreductase subunit H 1.6.5.3 ko00190; Metabolism; Energy metabolism; Oxidative phosphorylation}	{AtCh079; KOG2870 NADH:ubiquinone oxidoreductase, NDUFS2/49 kDa subunit C Energy production and conversion ;}	{GO:0016651; oxidoreductase activity, acting on NADH or NADPH; molecular_function GO:0051287; NAD binding; molecular_function GO:0055114; oxidation-reduction process; biological_process GO:0016151; nickel ion binding; molecular_function GO:0048038; quinone binding; molecular_function GO:0055114; oxidation-reduction process; biological_process GO:0016020; membrane; cellular_component}	{HG670306.1; Triticum aestivum chromosome 3B, genomic scaffold, cultivar Chinese Spring}	{PF00374:Nickel-dependent hydrogenase PF00346:Respiratory-chain NADH dehydrogenase, 49 Kd subunit PF00146:NADH dehydrogenase}
Novelgene0796	3B	206193048	206193214	+	Cold treated sample	1	Novelgene0796	{NA}	{NA}	{NA}	{NA}	{NA}	{HG670306.1; Triticum aestivum chromosome 3B, genomic scaffold, cultivar Chinese Spring}	{NA}
Novelgene0797	3B	221912389	221913607	+	Control sample	1	Novelgene0797	{CDM82544.1; unnamed protein product [Triticum aestivum]}	{sp|Q5BKS4|ERI2_MOUSE; ERI1 exoribonuclease 2 OS=Mus musculus GN=Eri2 PE=2 SV=1}	{bdi:100825577; K18417 ERI2 ERI1 exoribonuclease 2 3.1.-.- -}	{Hs18087835; KOG0542 Predicted exonuclease L Replication, recombination and repair ;}	{NA}	{HG670306.1; Triticum aestivum chromosome 3B, genomic scaffold, cultivar Chinese Spring}	{NA}
Novelgene0798	3B	223676723	223677659	+	Control sample	1	Novelgene0798	{CDM82495.1; unnamed protein product [Triticum aestivum]}	{sp|Q5HZL1|ERI2_XENLA; ERI1 exoribonuclease 2 OS=Xenopus laevis GN=eri2 PE=2 SV=1}	{bdi:100825577; K18417 ERI2 ERI1 exoribonuclease 2 3.1.-.- -}	{7291363; KOG0542 Predicted exonuclease L Replication, recombination and repair ;}	{GO:0008270; zinc ion binding; molecular_function}	{AK330171.1; Triticum aestivum cDNA, clone: SET3_M19, cultivar: Chinese Spring}	{PF06839:GRF zinc finger}
Novelgene0799	3B	224163222	224164161	+	Control sample	1	Novelgene0799	{CDM82495.1; unnamed protein product [Triticum aestivum]}	{sp|Q5HZL1|ERI2_XENLA; ERI1 exoribonuclease 2 OS=Xenopus laevis GN=eri2 PE=2 SV=1}	{bdi:100825577; K18417 ERI2 ERI1 exoribonuclease 2 3.1.-.- -}	{7291363; KOG0542 Predicted exonuclease L Replication, recombination and repair ;}	{GO:0008270; zinc ion binding; molecular_function}	{AK330171.1; Triticum aestivum cDNA, clone: SET3_M19, cultivar: Chinese Spring}	{PF06839:GRF zinc finger}
Novelgene0800	3B	224273169	224273824	+	Control sample	1	Novelgene0800	{EMS60323.1; hypothetical protein TRIUR3_26907 [Triticum urartu]}	{NA}	{ats:F775_08728; - - - - -}	{NA}	{NA}	{HG670306.1; Triticum aestivum chromosome 3B, genomic scaffold, cultivar Chinese Spring}	{NA}
Novelgene0801	3B	224285678	224287040	+	Control sample	2	Novelgene0801	{CDM82495.1; unnamed protein product [Triticum aestivum]}	{sp|Q5HZL1|ERI2_XENLA; ERI1 exoribonuclease 2 OS=Xenopus laevis GN=eri2 PE=2 SV=1}	{bdi:100825577; K18417 ERI2 ERI1 exoribonuclease 2 3.1.-.- -}	{Hs18087835; KOG0542 Predicted exonuclease L Replication, recombination and repair ;}	{GO:0008270; zinc ion binding; molecular_function}	{AK330171.1; Triticum aestivum cDNA, clone: SET3_M19, cultivar: Chinese Spring}	{PF06839:GRF zinc finger}
Novelgene0802	3B	232567587	232568307	+	Control sample	1	Novelgene0802	{EMS61913.1; hypothetical protein TRIUR3_27053 [Triticum urartu]}	{NA}	{bdi:100840175; - - - - -}	{NA}	{NA}	{HG670306.1; Triticum aestivum chromosome 3B, genomic scaffold, cultivar Chinese Spring}	{NA}
Novelgene0803	3B	236498337	236498876	+	Cold treated sample	1	Novelgene0803	{EMT27556.1; Receptor-like protein kinase ANXUR1 [Aegilops tauschii]}	{NA}	{ats:F775_21655; - - - - -}	{At4g02010; KOG1187 Serine/threonine protein kinase T Signal transduction mechanisms ;}	{NA}	{AK331149.1; Triticum aestivum cDNA, clone: SET6_G17, cultivar: Chinese Spring}	{NA}
Novelgene0805	3B	238112282	238113749	+	Control sample	1	Novelgene0805	{CDM82407.1; unnamed protein product [Triticum aestivum]}	{NA}	{ats:F775_11083; - - - - -}	{NA}	{NA}	{HG670306.1; Triticum aestivum chromosome 3B, genomic scaffold, cultivar Chinese Spring}	{NA}
Novelgene0806	3B	238308522	238309003	+	Cold treated sample	1	Novelgene0806	{CDM82632.1; unnamed protein product [Triticum aestivum]}	{sp|Q5NBT9|TPR1_ORYSJ; Protein TPR1 OS=Oryza sativa subsp. japonica GN=TPR1 PE=1 SV=1}	{ats:F775_09004; - - - - -}	{At1g15750; KOG0266 WD40 repeat-containing protein R General function prediction only ;}	{NA}	{HG670306.1; Triticum aestivum chromosome 3B, genomic scaffold, cultivar Chinese Spring}	{NA}
Novelgene0808	3B	244662695	244663526	+	Cold treated sample	1	Novelgene0808	{EMT26140.1; hypothetical protein F775_21328 [Aegilops tauschii]}	{NA}	{ats:F775_21328; - - - - -}	{NA}	{NA}	{HG670306.1; Triticum aestivum chromosome 3B, genomic scaffold, cultivar Chinese Spring}	{NA}
Novelgene0809	3B	246160110	246161283	+	Cold treated sample	1	Novelgene0809	{CDM82672.1; unnamed protein product [Triticum aestivum]}	{sp|Q93ZL5|CDF2_ARATH; Cyclic dof factor 2 OS=Arabidopsis thaliana GN=CDF2 PE=1 SV=2}	{bdi:100820888; - - - - -}	{NA}	{GO:0031224; intrinsic to membrane; cellular_component}	{HG670306.1; Triticum aestivum chromosome 3B, genomic scaffold, cultivar Chinese Spring}	{PF11057:Cortexin of kidney}
Novelgene0810	3B	250274084	250274497	+	Cold treated sample	1	Novelgene0810	{NA}	{NA}	{NA}	{NA}	{NA}	{HG670306.1; Triticum aestivum chromosome 3B, genomic scaffold, cultivar Chinese Spring}	{NA}
Novelgene0811	3B	250817859	250819505	+	Control sample	1	Novelgene0811	{CDM80736.1; unnamed protein product [Triticum aestivum]}	{sp|Q9LES2|UBA2A_ARATH; UBP1-associated protein 2A OS=Arabidopsis thaliana GN=UBA2A PE=1 SV=1}	{obr:102722542; K12741 HNRNPA1_3 heterogeneous nuclear ribonucleoprotein A1/A3 - ko03040; Genetic Information Processing; Transcription; Spliceosome}	{At3g56860; KOG0118 FOG: RRM domain R General function prediction only ;}	{GO:0031144; proteasome localization; biological_process GO:0005634; nucleus; cellular_component GO:0071630; nucleus-associated proteasomal ubiquitin-dependent protein catabolic process; biological_process GO:0003676; nucleic acid binding; molecular_function}	{HG670306.1; Triticum aestivum chromosome 3B, genomic scaffold, cultivar Chinese Spring}	{PF08559:Cut8, nuclear proteasome tether protein PF00076:RNA recognition motif. (a.k.a. RRM, RBD, or RNP domain)}
Novelgene0812	3B	254467385	254468052	+	Cold treated sample	1	Novelgene0812	{EMT00985.1; hypothetical protein F775_00750 [Aegilops tauschii]}	{NA}	{NA}	{NA}	{NA}	{HG670306.1; Triticum aestivum chromosome 3B, genomic scaffold, cultivar Chinese Spring}	{NA}
Novelgene0814	3B	257037234	257038432	+	Control sample	2	Novelgene0814	{CDM82781.1; unnamed protein product [Triticum aestivum]}	{sp|A2BIJ3|BSDC1_DANRE; BSD domain-containing protein 1 OS=Danio rerio GN=bsdc1 PE=1 SV=1}	{bdi:100827662; - - - - -}	{At1g03350; KOG2690 Uncharacterized conserved protein, contains BSD domain S Function unknown ;}	{NA}	{HG670306.1; Triticum aestivum chromosome 3B, genomic scaffold, cultivar Chinese Spring}	{NA}
Novelgene0815	3B	257047361	257048399	+	Cold treated sample	1	Novelgene0815	{EMT28941.1; hypothetical protein F775_24470 [Aegilops tauschii]}	{NA}	{ats:F775_24470; - - - - -}	{NA}	{NA}	{HG670306.1; Triticum aestivum chromosome 3B, genomic scaffold, cultivar Chinese Spring}	{NA}
Novelgene0816	3B	261787992	261788957	+	Cold treated sample	1	Novelgene0816	{CDM82952.1; unnamed protein product [Triticum aestivum]}	{sp|Q42954|KPYC_TOBAC; Pyruvate kinase, cytosolic isozyme OS=Nicotiana tabacum PE=2 SV=1}	{sbi:SORBI_03g011130; K00873 PK, pyk pyruvate kinase 2.7.1.40 ko01200; Metabolism; Global and overview maps; Carbon metabolism | ko01230; Metabolism; Global and overview maps; Biosynthesis of amino acids | ko00010; Metabolism; Carbohydrate metabolism; Glycolysis / Gluconeogenesis | ko00620; Metabolism; Carbohydrate metabolism; Pyruvate metabolism | ko00230; Metabolism; Nucleotide metabolism; Puri…	{At5g56350; KOG2323 Pyruvate kinase G Carbohydrate transport and metabolism ;}	{GO:0000287; magnesium ion binding; molecular_function GO:0030955; potassium ion binding; molecular_function GO:0006096; glycolysis; biological_process GO:0004743; pyruvate kinase activity; molecular_function}	{HG670306.1; Triticum aestivum chromosome 3B, genomic scaffold, cultivar Chinese Spring}	{PF00224:Pyruvate kinase, barrel domain}
Novelgene0817	3B	265879492	265880693	+	Control sample	1	Novelgene0817	{NA}	{NA}	{bdi:104582439; - - - - -}	{NA}	{NA}	{HG670306.1; Triticum aestivum chromosome 3B, genomic scaffold, cultivar Chinese Spring}	{NA}
Novelgene0818	3B	268958162	268960020	+	Cold treated sample	1	Novelgene0818	{NA}	{NA}	{NA}	{NA}	{NA}	{HG670306.1; Triticum aestivum chromosome 3B, genomic scaffold, cultivar Chinese Spring}	{NA}
Novelgene0819	3B	269555276	269556235	+	Control sample	1	Novelgene0819	{CDM82920.1; unnamed protein product [Triticum aestivum]}	{NA}	{obr:102713676; K18417 ERI2 ERI1 exoribonuclease 2 3.1.-.- -}	{7291363; KOG0542 Predicted exonuclease L Replication, recombination and repair ;}	{GO:0008270; zinc ion binding; molecular_function}	{HG670306.1; Triticum aestivum chromosome 3B, genomic scaffold, cultivar Chinese Spring}	{PF06839:GRF zinc finger}
Novelgene0820	3B	271287673	271290842	+	Control sample	1	Novelgene0820	{EMT19606.1; Myb family transcription factor APL [Aegilops tauschii]}	{NA}	{bdi:100823547; - - - - -}	{NA}	{NA}	{HG670306.1; Triticum aestivum chromosome 3B, genomic scaffold, cultivar Chinese Spring}	{NA}
Novelgene0821	3B	273753051	273754155	+	Cold treated sample	1	Novelgene0821	{NA}	{NA}	{NA}	{NA}	{NA}	{HG670306.1; Triticum aestivum chromosome 3B, genomic scaffold, cultivar Chinese Spring}	{NA}
Novelgene0822	3B	274027445	274028278	+	Cold treated sample	1	Novelgene0822	{NA}	{NA}	{NA}	{NA}	{NA}	{HG670306.1; Triticum aestivum chromosome 3B, genomic scaffold, cultivar Chinese Spring}	{NA}
Novelgene0823	3B	274516569	274516949	+	Cold treated sample	1	Novelgene0823	{NA}	{NA}	{NA}	{NA}	{NA}	{HG670306.1; Triticum aestivum chromosome 3B, genomic scaffold, cultivar Chinese Spring}	{NA}
Novelgene0824	3B	276911112	276912268	+	Control sample	1	Novelgene0824	{NA}	{NA}	{NA}	{NA}	{NA}	{HG670306.1; Triticum aestivum chromosome 3B, genomic scaffold, cultivar Chinese Spring}	{NA}
Novelgene0825	3B	277656514	277659522	+	Control sample	1	Novelgene0825	{EMT10550.1; hypothetical protein F775_00253 [Aegilops tauschii]}	{NA}	{ats:F775_25913; - - - - -}	{NA}	{NA}	{HG670306.1; Triticum aestivum chromosome 3B, genomic scaffold, cultivar Chinese Spring}	{NA}
Novelgene0826	3B	279754835	279756428	+	Control sample	1	Novelgene0826	{EMT10519.1; hypothetical protein F775_32922 [Aegilops tauschii]}	{NA}	{ats:F775_09106; - - - - -}	{NA}	{NA}	{HG670306.1; Triticum aestivum chromosome 3B, genomic scaffold, cultivar Chinese Spring}	{NA}
Novelgene0827	3B	283576673	283581674	+	Control sample	1	Novelgene0827	{XP_015696407.1; PREDICTED: uncharacterized protein LOC102711564, partial [Oryza brachyantha]}	{NA}	{obr:102706069; - - - - -}	{NA}	{GO:0001104; RNA polymerase II transcription cofactor activity; molecular_function GO:0006357; regulation of transcription from RNA polymerase II promoter; biological_process GO:0016592; mediator complex; cellular_component}	{HG670306.1; Triticum aestivum chromosome 3B, genomic scaffold, cultivar Chinese Spring}	{PF11593:Mediator complex subunit 3 fungal}
Novelgene0828	3B	299598274	299600703	+	Cold treated sample	1	Novelgene0828	{NA}	{NA}	{NA}	{NA}	{NA}	{HG670306.1; Triticum aestivum chromosome 3B, genomic scaffold, cultivar Chinese Spring}	{NA}
Novelgene0829	3B	303986089	303988131	+	Control sample	1	Novelgene0829	{NA}	{NA}	{NA}	{NA}	{NA}	{HG670306.1; Triticum aestivum chromosome 3B, genomic scaffold, cultivar Chinese Spring}	{NA}
Novelgene0831	3B	322222288	322222487	+	Control sample	1	Novelgene0831	{NA}	{NA}	{NA}	{NA}	{NA}	{HG670306.1; Triticum aestivum chromosome 3B, genomic scaffold, cultivar Chinese Spring}	{NA}
Novelgene0832	3B	324683901	324685904	+	Control sample	1	Novelgene0832	{NA}	{NA}	{NA}	{NA}	{NA}	{HG670306.1; Triticum aestivum chromosome 3B, genomic scaffold, cultivar Chinese Spring}	{NA}
Novelgene0834	3B	328645807	328646916	+	Cold treated sample	1	Novelgene0834	{EMT24418.1; Polygalacturonase [Aegilops tauschii]}	{NA}	{ats:F775_10992; - - - - -}	{NA}	{GO:0006633; fatty acid biosynthetic process; biological_process GO:0016491; oxidoreductase activity; molecular_function GO:0055114; oxidation-reduction process; biological_process GO:0005506; iron ion binding; molecular_function}	{HG670306.1; Triticum aestivum chromosome 3B, genomic scaffold, cultivar Chinese Spring}	{PF04116:Fatty acid hydroxylase superfamily}
Novelgene0835	3B	330799356	330800535	+	Control sample	2	Novelgene0835	{EMT05283.1; S-adenosylmethionine synthetase 1 [Aegilops tauschii]}	{sp|A6XMY9|METK1_TRIMO; S-adenosylmethionine synthase 1 OS=Triticum monococcum GN=SAMS1 PE=2 SV=1}	{osa:4326996; K00789 metK S-adenosylmethionine synthetase 2.5.1.6 ko01230; Metabolism; Global and overview maps; Biosynthesis of amino acids | ko00270; Metabolism; Amino acid metabolism; Cysteine and methionine metabolism}	{At3g17390; KOG1506 S-adenosylmethionine synthetase H Coenzyme transport and metabolism ;}	{GO:0004478; methionine adenosyltransferase activity; molecular_function GO:0006556; S-adenosylmethionine biosynthetic process; biological_process}	{HG670306.1; Triticum aestivum chromosome 3B, genomic scaffold, cultivar Chinese Spring}	{PF02772:S-adenosylmethionine synthetase, central domain PF02773:S-adenosylmethionine synthetase, C-terminal domain}
Novelgene0837	3B	341339812	341342805	+	Cold treated sample	1	Novelgene0837	{EMT08492.1; hypothetical protein F775_30099 [Aegilops tauschii]}	{NA}	{NA}	{NA}	{NA}	{HG670306.1; Triticum aestivum chromosome 3B, genomic scaffold, cultivar Chinese Spring}	{NA}
Novelgene0838	3B	350287901	350290422	+	Cold treated sample	1	Novelgene0838	{NA}	{NA}	{NA}	{NA}	{NA}	{HG670306.1; Triticum aestivum chromosome 3B, genomic scaffold, cultivar Chinese Spring}	{NA}
Novelgene0839	3B	353861708	353861858	+	Cold treated sample	1	Novelgene0839	{NA}	{NA}	{NA}	{NA}	{NA}	{HG670306.1; Triticum aestivum chromosome 3B, genomic scaffold, cultivar Chinese Spring}	{NA}
Novelgene0840	3B	353862780	353867345	+	Control sample	2	Novelgene0840	{NA}	{NA}	{NA}	{NA}	{NA}	{HG670306.1; Triticum aestivum chromosome 3B, genomic scaffold, cultivar Chinese Spring}	{NA}
Novelgene0842	3B	359223118	359223408	+	Control sample	1	Novelgene0842	{NA}	{NA}	{NA}	{NA}	{NA}	{HG670306.1; Triticum aestivum chromosome 3B, genomic scaffold, cultivar Chinese Spring}	{NA}
Novelgene0843	3B	370228821	370230416	+	Cold treated sample	1	Novelgene0843	{EMS53418.1; hypothetical protein TRIUR3_10557 [Triticum urartu]}	{NA}	{NA}	{NA}	{NA}	{HG670306.1; Triticum aestivum chromosome 3B, genomic scaffold, cultivar Chinese Spring}	{NA}
Novelgene0844	3B	370725853	370726715	+	Control sample	1	Novelgene0844	{NA}	{NA}	{NA}	{NA}	{NA}	{HG670306.1; Triticum aestivum chromosome 3B, genomic scaffold, cultivar Chinese Spring}	{NA}
Novelgene0845	3B	370929654	370929815	+	Cold treated sample	1	Novelgene0845	{NA}	{NA}	{NA}	{NA}	{NA}	{HG670306.1; Triticum aestivum chromosome 3B, genomic scaffold, cultivar Chinese Spring}	{NA}
Novelgene0846	3B	373873331	373875188	+	Cold treated sample	2	Novelgene0846	{CDM83233.1; unnamed protein product [Triticum aestivum]}	{sp|B9EXM2|CARB_ORYSJ; Carbamoyl-phosphate synthase large chain, chloroplastic OS=Oryza sativa subsp. japonica GN=CARB PE=2 SV=1}	{ats:F775_32185; K01955 carB, CPA2 carbamoyl-phosphate synthase large subunit 6.3.5.5 ko00240; Metabolism; Nucleotide metabolism; Pyrimidine metabolism | ko00250; Metabolism; Amino acid metabolism; Alanine, aspartate and glutamate metabolism}	{At1g29900; KOG0370 Multifunctional pyrimidine synthesis protein CAD (includes carbamoyl-phophate synthetase, aspartate transcarbamylase, and glutamine amidotransferase) R General function prediction only ;}	{GO:0006750; glutathione biosynthetic process; biological_process GO:0008716; D-alanine-D-alanine ligase activity; molecular_function GO:0046872; metal ion binding; molecular_function GO:0005524; ATP binding; molecular_function GO:0004363; glutathione synthase activity; molecular_function}	{HG670306.1; Triticum aestivum chromosome 3B, genomic scaffold, cultivar Chinese Spring}	{PF02655:ATP-grasp domain PF02955:Prokaryotic glutathione synthetase, ATP-grasp domain PF07478:D-ala D-ala ligase C-terminus PF02786:Carbamoyl-phosphate synthase L chain, ATP binding domain}
Novelgene0847	3B	375496280	375497189	+	Control sample	2	Novelgene0847	{CDM83167.1; unnamed protein product [Triticum aestivum]}	{NA}	{osa:4326345; K02218 CSNK1, CKI casein kinase 1 2.7.11.1 ko04011; Environmental Information Processing; Signal transduction; MAPK signaling pathway - yeast | ko04392; Environmental Information Processing; Signal transduction; Hippo signaling pathway -multiple species}	{NA}	{NA}	{HG670306.1; Triticum aestivum chromosome 3B, genomic scaffold, cultivar Chinese Spring}	{NA}
Novelgene0848	3B	383541627	383542864	+	Control sample	1	Novelgene0848	{EMT03808.1; hypothetical protein F775_00516 [Aegilops tauschii]}	{NA}	{ats:F775_19926; - - - - -}	{NA}	{GO:0009968; negative regulation of signal transduction; biological_process GO:0005737; cytoplasm; cellular_component GO:0003682; chromatin binding; molecular_function GO:0007155; cell adhesion; biological_process GO:0008270; zinc ion binding; molecular_function GO:0001503; ossification; biological_process GO:0003677; DNA binding; molecular_function GO:0000775; chromosome, centromeric region; cel…	{HG670306.1; Triticum aestivum chromosome 3B, genomic scaffold, cultivar Chinese Spring}	{PF06524:NOA36 protein PF02362:B3 DNA binding domain PF00865:Osteopontin PF09026:Centromere protein B dimerisation domain PF07809:RTP801 C-terminal region}
Novelgene0849	3B	385463419	385466260	+	Cold treated sample	1	Novelgene0849	{CDM83112.1; unnamed protein product [Triticum aestivum]}	{NA}	{bdi:100835186; - - - - -}	{NA}	{NA}	{HG670306.1; Triticum aestivum chromosome 3B, genomic scaffold, cultivar Chinese Spring}	{NA}
Novelgene0850	3B	385937228	385938077	+	Control sample	1	Novelgene0850	{NA}	{NA}	{NA}	{NA}	{NA}	{HG670306.1; Triticum aestivum chromosome 3B, genomic scaffold, cultivar Chinese Spring}	{NA}
Novelgene0851	3B	387427440	387431266	+	Cold treated sample	2	Novelgene0851	{BAK01499.1; predicted protein [Hordeum vulgare subsp. vulgare]}	{NA}	{osa:4331255; K00872 thrB1 homoserine kinase 2.7.1.39 ko01230; Metabolism; Global and overview maps; Biosynthesis of amino acids | ko00260; Metabolism; Amino acid metabolism; Glycine, serine and threonine metabolism}	{NA}	{GO:0006355; regulation of transcription, DNA-dependent; biological_process GO:0003700; sequence-specific DNA binding transcription factor activity; molecular_function GO:0003677; DNA binding; molecular_function}	{HG670306.1; Triticum aestivum chromosome 3B, genomic scaffold, cultivar Chinese Spring}	{PF00853:Runt domain}
Novelgene0852	3B	398588381	398589977	+	Cold treated sample	2	Novelgene0852	{CDM83400.1; unnamed protein product [Triticum aestivum]}	{NA}	{obr:102708475; - - - - -}	{NA}	{GO:0006511; ubiquitin-dependent protein catabolic process; biological_process GO:0005634; nucleus; cellular_component GO:0007275; multicellular organismal development; biological_process}	{HG670306.1; Triticum aestivum chromosome 3B, genomic scaffold, cultivar Chinese Spring}	{PF03145:Seven in absentia protein family}
Novelgene0853	3B	401412020	401412870	+	Cold treated sample	1	Novelgene0853	{CDM83386.1; unnamed protein product [Triticum aestivum]}	{sp|Q0DJH7|AT5_ORYSJ; Acyl transferase 5 OS=Oryza sativa subsp. japonica GN=AT5 PE=2 SV=1}	{bdi:100826859; - - - - -}	{NA}	{GO:0016747; transferase activity, transferring acyl groups other than amino-acyl groups; molecular_function}	{HG670306.1; Triticum aestivum chromosome 3B, genomic scaffold, cultivar Chinese Spring}	{PF02458:Transferase family}
Novelgene0854	3B	405426922	405428128	+	Cold treated sample	1	Novelgene0854	{BAK03085.1; predicted protein [Hordeum vulgare subsp. vulgare]}	{sp|P10978|POLX_TOBAC; Retrovirus-related Pol polyprotein from transposon TNT 1-94 OS=Nicotiana tabacum PE=2 SV=1}	{zma:103644205; - - - - -}	{NA}	{NA}	{HG670306.1; Triticum aestivum chromosome 3B, genomic scaffold, cultivar Chinese Spring}	{NA}
Novelgene0855	3B	405938884	405939705	+	Control sample	1	Novelgene0855	{EMS55087.1; hypothetical protein TRIUR3_12487 [Triticum urartu]}	{NA}	{NA}	{NA}	{NA}	{HG670306.1; Triticum aestivum chromosome 3B, genomic scaffold, cultivar Chinese Spring}	{NA}
Novelgene0856	3B	406550255	406551698	+	Control sample	2	Novelgene0856	{EMS51126.1; Transcription factor TRY [Triticum urartu]}	{NA}	{dosa:Os01t0619900-01; - - - - -}	{NA}	{NA}	{HG670306.1; Triticum aestivum chromosome 3B, genomic scaffold, cultivar Chinese Spring}	{NA}
Novelgene0857	3B	406558596	406560796	+	Control sample	2	Novelgene0857	{CDM83431.1; unnamed protein product [Triticum aestivum]}	{sp|Q93VR9|SEH1_ARATH; Protein SEH1 OS=Arabidopsis thaliana GN=SEH1 PE=1 SV=1}	{ats:F775_28174; K14299 SEH1 nucleoporin SEH1 - ko03013; Genetic Information Processing; Translation; RNA transport | ko04150; Environmental Information Processing; Signal transduction; mTOR signaling pathway}	{At1g64350; KOG2445 Nuclear pore complex component (sc Seh1) YU Nuclear structure ; Intracellular trafficking, secretion, and vesicular transport ;}	{NA}	{HG670306.1; Triticum aestivum chromosome 3B, genomic scaffold, cultivar Chinese Spring}	{NA}
Novelgene0858	3B	406565660	406566323	+	Control sample	1	Novelgene0858	{EMT29429.1; Phytosulfokine receptor 1 [Aegilops tauschii]}	{NA}	{ats:F775_06061; - - - - -}	{NA}	{NA}	{HG670306.1; Triticum aestivum chromosome 3B, genomic scaffold, cultivar Chinese Spring}	{NA}
Novelgene0859	3B	410844535	410846583	+	Control sample	2	Novelgene0859	{EMS61253.1; hypothetical protein TRIUR3_28815 [Triticum urartu]}	{NA}	{NA}	{NA}	{NA}	{NA}	{NA}
Novelgene0860	3B	414019945	414020762	+	Control sample	1	Novelgene0860	{EMS54536.1; Mitogen-activated protein kinase 10 [Triticum urartu]}	{sp|Q5ZCI1|MPK10_ORYSJ; Mitogen-activated protein kinase 10 OS=Oryza sativa subsp. japonica GN=MPK10 PE=2 SV=2}	{ats:F775_26833; - - - - -}	{NA}	{NA}	{HG670306.1; Triticum aestivum chromosome 3B, genomic scaffold, cultivar Chinese Spring}	{NA}
Novelgene0861	3B	414209441	414210348	+	Cold treated sample	1	Novelgene0861	{NA}	{NA}	{NA}	{NA}	{NA}	{HG670306.1; Triticum aestivum chromosome 3B, genomic scaffold, cultivar Chinese Spring}	{NA}
Novelgene0862	3B	415758204	415758690	+	Cold treated sample	1	Novelgene0862	{CDM83483.1; unnamed protein product [Triticum aestivum]}	{sp|Q9FWS4|RK31_ARATH; 50S ribosomal protein L31, chloroplastic OS=Arabidopsis thaliana GN=RPL31 PE=2 SV=1}	{bdi:100845083; K02909 RP-L31, rpmE large subunit ribosomal protein L31 - ko03010; Genetic Information Processing; Translation; Ribosome}	{NA}	{GO:0006412; translation; biological_process GO:0003735; structural constituent of ribosome; molecular_function GO:0005622; intracellular; cellular_component GO:0005840; ribosome; cellular_component}	{HG670306.1; Triticum aestivum chromosome 3B, genomic scaffold, cultivar Chinese Spring}	{PF01197:Ribosomal protein L31}
Novelgene0863	3B	417236980	417257884	+	Control sample	1	Novelgene0863	{EMT30833.1; hypothetical protein F775_52654 [Aegilops tauschii]}	{NA}	{ats:F775_52654; K19951 TBC1D8_9 TBC1 domain family member 8/9 - -}	{NA}	{GO:0016788; hydrolase activity, acting on ester bonds; molecular_function}	{HG670306.1; Triticum aestivum chromosome 3B, genomic scaffold, cultivar Chinese Spring}	{PF04827:Plant transposon protein}
Novelgene0864	3B	423797895	423798392	+	Cold treated sample	1	Novelgene0864	{NA}	{NA}	{NA}	{NA}	{NA}	{HG670306.1; Triticum aestivum chromosome 3B, genomic scaffold, cultivar Chinese Spring}	{NA}
Novelgene0865	3B	424790547	424792757	+	Cold treated sample	1	Novelgene0865	{BAK04338.1; predicted protein, partial [Hordeum vulgare subsp. vulgare]}	{sp|B9DG24|TAF7_ARATH; Transcription initiation factor TFIID subunit 7 OS=Arabidopsis thaliana GN=TAF7 PE=1 SV=1}	{ats:F775_29782; K03132 TAF7 transcription initiation factor TFIID subunit 7 - ko03022; Genetic Information Processing; Transcription; Basal transcription factors}	{At1g55300; KOG4011 Transcription initiation factor TFIID, subunit TAF7 K Transcription ;}	{GO:0006367; transcription initiation from RNA polymerase II promoter; biological_process GO:0005669; transcription factor TFIID complex; cellular_component GO:0005669; transcription factor TFIID complex; cellular_component GO:0006367; transcription initiation from RNA polymerase II promoter; biological_process}	{HG670306.1; Triticum aestivum chromosome 3B, genomic scaffold, cultivar Chinese Spring}	{PF04658:TAFII55 protein conserved region PF04658:TAFII55 protein conserved region}
Novelgene0866	3B	427316376	427317439	+	Cold treated sample	1	Novelgene0866	{CDM82118.1; unnamed protein product [Triticum aestivum]}	{NA}	{sbi:SORBI_03g029930; - - - - -}	{NA}	{GO:0006886; intracellular protein transport; biological_process GO:0006914; autophagy; biological_process GO:0005882; intermediate filament; cellular_component GO:0005737; cytoplasm; cellular_component GO:0042803; protein homodimerization activity; molecular_function GO:0005801; cis-Golgi network; cellular_component GO:0005643; nuclear pore; cellular_component GO:0005198; NA GO:0072686; mitotic …	{HG670306.1; Triticum aestivum chromosome 3B, genomic scaffold, cultivar Chinese Spring}	{PF08653:DASH complex subunit Dam1 PF04111:Autophagy protein Apg6 PF06818:Fez1 PF07926:TPR/MLP1/MLP2-like protein PF05531:Nucleopolyhedrovirus P10 protein PF00769:Ezrin/radixin/moesin family PF04136:Sec34-like family PF00038:Intermediate filament protein PF10473:Leucine-rich repeats of kinetochore protein Cenp-F/LEK1}
Novelgene0867	3B	434305937	434310738	+	Cold treated sample	1	Novelgene0867	{CDM85837.1; unnamed protein product [Triticum aestivum]}	{NA}	{NA}	{NA}	{GO:0008234; cysteine-type peptidase activity; molecular_function GO:0006508; proteolysis; biological_process}	{AK331898.1; Triticum aestivum cDNA, clone: WT002_K08, cultivar: Chinese Spring}	{PF02902:Ulp1 protease family, C-terminal catalytic domain}
Novelgene0868	3B	435291883	435292207	+	Control sample	1	Novelgene0868	{NA}	{NA}	{NA}	{NA}	{NA}	{HG670306.1; Triticum aestivum chromosome 3B, genomic scaffold, cultivar Chinese Spring}	{NA}
Novelgene0869	3B	438118018	438118739	+	Control sample	1	Novelgene0869	{NA}	{NA}	{NA}	{NA}	{GO:0055114; oxidation-reduction process; biological_process GO:0016636; oxidoreductase activity, acting on the CH-CH group of donors, iron-sulfur protein as acceptor; molecular_function GO:0050897; cobalt ion binding; molecular_function GO:0010024; phytochromobilin biosynthetic process; biological_process}	{HG670306.1; Triticum aestivum chromosome 3B, genomic scaffold, cultivar Chinese Spring}	{PF05996:Ferredoxin-dependent bilin reductase}
Novelgene0870	3B	438579575	438579875	+	Cold treated sample	1	Novelgene0870	{NA}	{NA}	{NA}	{NA}	{NA}	{HG670306.1; Triticum aestivum chromosome 3B, genomic scaffold, cultivar Chinese Spring}	{NA}
Novelgene0871	3B	444833932	444835464	+	Control sample	1	Novelgene0871	{CDM83618.1; unnamed protein product [Triticum aestivum]}	{sp|P31757|ALLN_ALLCE; Alliin lyase OS=Allium cepa PE=1 SV=2}	{obr:102714135; - - - - -}	{NA}	{GO:0016846; carbon-sulfur lyase activity; molecular_function}	{HG670306.1; Triticum aestivum chromosome 3B, genomic scaffold, cultivar Chinese Spring}	{PF04863:Alliinase EGF-like domain}
Novelgene0873	3B	451841215	451841813	+	Cold treated sample	1	Novelgene0873	{EMS66353.1; Casein kinase I isoform delta-like protein [Triticum urartu]}	{NA}	{osa:9267711; K02218 CSNK1, CKI casein kinase 1 2.7.11.1 ko04011; Environmental Information Processing; Signal transduction; MAPK signaling pathway - yeast | ko04392; Environmental Information Processing; Signal transduction; Hippo signaling pathway -multiple species}	{NA}	{GO:0009036; Type II site-specific deoxyribonuclease activity; molecular_function GO:0003677; DNA binding; molecular_function GO:0009307; DNA restriction-modification system; biological_process}	{HG670306.1; Triticum aestivum chromosome 3B, genomic scaffold, cultivar Chinese Spring}	{PF09570:SinI restriction endonuclease}
Novelgene0874	3B	452102985	452103617	+	Cold treated sample	1	Novelgene0874	{CDM83747.1; unnamed protein product [Triticum aestivum]}	{sp|Q9LTR9|NMT1_ARATH; Glycylpeptide N-tetradecanoyltransferase 1 OS=Arabidopsis thaliana GN=NMT1 PE=1 SV=2}	{ats:F775_31863; K00671 E2.3.1.97, NMT glycylpeptide N-tetradecanoyltransferase 2.3.1.97 -}	{At5g57020; KOG2779 N-myristoyl transferase I Lipid transport and metabolism ;}	{GO:0004379; glycylpeptide N-tetradecanoyltransferase activity; molecular_function}	{HG670306.1; Triticum aestivum chromosome 3B, genomic scaffold, cultivar Chinese Spring}	{PF02799:Myristoyl-CoA:protein N-myristoyltransferase, C-terminal domain}
Novelgene0875	3B	455675961	455676798	+	Cold treated sample	1	Novelgene0875	{EMT13152.1; hypothetical protein F775_31310 [Aegilops tauschii]}	{NA}	{sbi:SORBI_03g032440; K19476 IST1 vacuolar protein sorting-associated protein IST1 - ko04144; Cellular Processes; Transport and catabolism; Endocytosis}	{NA}	{NA}	{HG670306.1; Triticum aestivum chromosome 3B, genomic scaffold, cultivar Chinese Spring}	{NA}
Novelgene0876	3B	459442751	459444148	+	Cold treated sample	1	Novelgene0876	{KQL06581.1; hypothetical protein SETIT_002478mg [Setaria italica]}	{sp|Q5N8J1|SWT2B_ORYSJ; Bidirectional sugar transporter SWEET2b OS=Oryza sativa subsp. japonica GN=SWEET2B PE=1 SV=1}	{bdi:100832956; K15382 SLC50A, SWEET solute carrier family 50 (sugar transporter) - -}	{At3g14770; KOG1623 Multitransmembrane protein R General function prediction only ;}	{GO:0016021; integral to membrane; cellular_component GO:0016021; integral to membrane; cellular_component}	{HG670306.1; Triticum aestivum chromosome 3B, genomic scaffold, cultivar Chinese Spring}	{PF03083:Sugar efflux transporter for intercellular exchange PF05656:Protein of unknown function (DUF805) PF03083:Sugar efflux transporter for intercellular exchange}
Novelgene0877	3B	461049657	461050361	+	Control sample	1	Novelgene0877	{NA}	{NA}	{NA}	{NA}	{GO:0045893; positive regulation of transcription, DNA-dependent; biological_process}	{HG670306.1; Triticum aestivum chromosome 3B, genomic scaffold, cultivar Chinese Spring}	{PF04441:Poxvirus early transcription factor (VETF), large subunit }
Novelgene0878	3B	465339197	465339899	+	Cold treated sample	1	Novelgene0878	{EMT33047.1; Splicing factor, arginine/serine-rich 8 [Aegilops tauschii]}	{NA}	{ats:F775_08561; - - - - -}	{NA}	{NA}	{HG670306.1; Triticum aestivum chromosome 3B, genomic scaffold, cultivar Chinese Spring}	{NA}
Novelgene0879	3B	473181313	473181600	+	Cold treated sample	1	Novelgene0879	{CDM83686.1; unnamed protein product [Triticum aestivum]}	{sp|Q9SX52|FYPP1_ARATH; Phytochrome-associated serine/threonine-protein phosphatase 1 OS=Arabidopsis thaliana GN=FYPP1 PE=2 SV=1}	{sbi:SORBI_03g031760; K15498 PPP6C serine/threonine-protein phosphatase 6 catalytic subunit 3.1.3.16 -}	{At1g50370; KOG0373 Serine/threonine specific protein phosphatase involved in cell cycle control, PP2A-related DT Cell cycle control, cell division, chromosome partitioning ; Signal transduction mechanisms ;}	{NA}	{HG670306.1; Triticum aestivum chromosome 3B, genomic scaffold, cultivar Chinese Spring}	{NA}
Novelgene0880	3B	473694721	473695670	+	Cold treated sample	1	Novelgene0880	{BAJ91290.1; predicted protein [Hordeum vulgare subsp. vulgare]}	{sp|F4HQ22|LRL24_ARATH; LEAF RUST 10 DISEASE-RESISTANCE LOCUS RECEPTOR-LIKE PROTEIN KINASE-like 2.4 OS=Arabidopsis thaliana GN=LRK10L-2.4 PE=3 SV=1}	{obr:102717106; K04733 IRAK4 interleukin-1 receptor-associated kinase 4 2.7.11.1 ko04064; Environmental Information Processing; Signal transduction; NF-kappa B signaling pathway | ko04620; Organismal Systems; Immune system; Toll-like receptor signaling pathway | ko04624; Organismal Systems; Immune system; Toll and Imd signaling pathway | ko04621; Organismal Systems; Immune system; NOD-like recept…	{At1g66920; KOG1187 Serine/threonine protein kinase T Signal transduction mechanisms ;}	{GO:0005524; ATP binding; molecular_function GO:0006468; protein phosphorylation; biological_process GO:0004672; protein kinase activity; molecular_function}	{HG670306.1; Triticum aestivum chromosome 3B, genomic scaffold, cultivar Chinese Spring}	{PF00069:Protein kinase domain PF07714:Protein tyrosine kinase}
Novelgene0881	3B	476289562	476290983	+	Control sample	2	Novelgene0881	{CDM83864.1; unnamed protein product [Triticum aestivum]}	{NA}	{osa:4324116; - - - - -}	{NA}	{NA}	{HG670306.1; Triticum aestivum chromosome 3B, genomic scaffold, cultivar Chinese Spring}	{NA}
Novelgene0882	3B	480423828	480424505	+	Cold treated sample	2	Novelgene0882	{EMT02896.1; hypothetical protein F775_13283 [Aegilops tauschii]}	{NA}	{NA}	{NA}	{NA}	{HG670306.1; Triticum aestivum chromosome 3B, genomic scaffold, cultivar Chinese Spring}	{NA}
Novelgene0883	3B	480499150	480501339	+	Control sample	3	Novelgene0883	{NA}	{NA}	{NA}	{NA}	{NA}	{HG670306.1; Triticum aestivum chromosome 3B, genomic scaffold, cultivar Chinese Spring}	{NA}
Novelgene0885	3B	483390922	483391320	+	Control sample	1	Novelgene0885	{NA}	{NA}	{NA}	{NA}	{NA}	{HG670306.1; Triticum aestivum chromosome 3B, genomic scaffold, cultivar Chinese Spring}	{NA}
Novelgene0886	3B	483569877	483570825	+	Cold treated sample	1	Novelgene0886	{NA}	{NA}	{NA}	{NA}	{NA}	{HG670306.1; Triticum aestivum chromosome 3B, genomic scaffold, cultivar Chinese Spring}	{NA}
Novelgene0887	3B	487882730	487883647	+	Control sample	1	Novelgene0887	{CDM83960.1; unnamed protein product [Triticum aestivum]}	{NA}	{bdi:100835227; - - - - -}	{NA}	{NA}	{HG670306.1; Triticum aestivum chromosome 3B, genomic scaffold, cultivar Chinese Spring}	{NA}
Novelgene0889	3B	498463476	498466415	+	Control sample	1	Novelgene0889	{EMT05662.1; hypothetical protein F775_25148 [Aegilops tauschii]}	{sp|Q8GZB6|SUVH4_ARATH; Histone-lysine N-methyltransferase, H3 lysine-9 specific SUVH4 OS=Arabidopsis thaliana GN=SUVH4 PE=1 SV=2}	{ats:F775_28081; K11420 EHMT euchromatic histone-lysine N-methyltransferase 2.1.1.43 ko00310; Metabolism; Amino acid metabolism; Lysine degradation | ko04211; Organismal Systems; Aging; Longevity regulating pathway}	{At5g13960_2; KOG1082 Histone H3 (Lys9) methyltransferase SUV39H1/Clr4, required for transcriptional silencing BK Chromatin structure and dynamics ; Transcription ;}	{GO:0005515; protein binding; molecular_function}	{HG670306.1; Triticum aestivum chromosome 3B, genomic scaffold, cultivar Chinese Spring}	{PF00856:SET domain}
Novelgene0890	3B	500316127	500317179	+	Cold treated sample	2	Novelgene0890	{CDM84008.1; unnamed protein product [Triticum aestivum]}	{NA}	{obr:102707722; - - - - -}	{NA}	{GO:0019079; viral genome replication; biological_process}	{HG670306.1; Triticum aestivum chromosome 3B, genomic scaffold, cultivar Chinese Spring}	{PF00739:Trans-activation protein X}
Novelgene0891	3B	501774239	501775579	+	Control sample	1	Novelgene0891	{NA}	{NA}	{NA}	{NA}	{GO:0004867; serine-type endopeptidase inhibitor activity; molecular_function}	{HG670306.1; Triticum aestivum chromosome 3B, genomic scaffold, cultivar Chinese Spring}	{PF00720:Subtilisin inhibitor-like}
Novelgene0892	3B	502635040	502636285	+	Control sample	1	Novelgene0892	{CDM84032.1; unnamed protein product [Triticum aestivum]}	{sp|Q680H3|PP170_ARATH; Pentatricopeptide repeat-containing protein At2g25580 OS=Arabidopsis thaliana GN=PCMP-H75 PE=2 SV=2}	{ats:F775_09918; - - - - -}	{At2g25580; KOG4197 FOG: PPR repeat R General function prediction only ;}	{NA}	{HG670306.1; Triticum aestivum chromosome 3B, genomic scaffold, cultivar Chinese Spring}	{NA}
Novelgene0893	3B	507501058	507501818	+	Control sample	3	Novelgene0893	{EMT17131.1; hypothetical protein F775_26809 [Aegilops tauschii]}	{NA}	{NA}	{NA}	{NA}	{HG670306.1; Triticum aestivum chromosome 3B, genomic scaffold, cultivar Chinese Spring}	{NA}
Novelgene0894	3B	508251798	508252322	+	Control sample	1	Novelgene0894	{NA}	{NA}	{NA}	{NA}	{NA}	{HG670306.1; Triticum aestivum chromosome 3B, genomic scaffold, cultivar Chinese Spring}	{NA}
Novelgene0895	3B	508707447	508708649	+	Control sample	1	Novelgene0895	{EMS52204.1; hypothetical protein TRIUR3_19697 [Triticum urartu]}	{sp|Q682H0|HA22F_ARATH; HVA22-like protein f OS=Arabidopsis thaliana GN=HVA22F PE=2 SV=1}	{ats:F775_16802; - - - - -}	{At1g74520; KOG1725 Protein involved in membrane traffic (YOP1/TB2/DP1/HVA22 family) U Intracellular trafficking, secretion, and vesicular transport ;}	{GO:0016021; integral to membrane; cellular_component}	{XM_003569673.3; PREDICTED: Brachypodium distachyon HVA22-like protein f (LOC100835410), mRNA}	{PF05478:Prominin}
Novelgene0897	3B	513663201	513663889	+	Control sample	1	Novelgene0897	{NA}	{NA}	{NA}	{NA}	{NA}	{HG670306.1; Triticum aestivum chromosome 3B, genomic scaffold, cultivar Chinese Spring}	{NA}
Novelgene0898	3B	513665302	513666171	+	Control sample	1	Novelgene0898	{EMT00753.1; hypothetical protein F775_16956 [Aegilops tauschii]}	{sp|Q15751|HERC1_HUMAN; Probable E3 ubiquitin-protein ligase HERC1 OS=Homo sapiens GN=HERC1 PE=1 SV=2}	{sbi:SORBI_03g033330; - - - - -}	{At5g11580; KOG1426 FOG: RCC1 domain S Function unknown ;}	{NA}	{HG670306.1; Triticum aestivum chromosome 3B, genomic scaffold, cultivar Chinese Spring}	{NA}
Novelgene0899	3B	520143393	520149598	+	Control sample	1	Novelgene0899	{XP_003579860.1; PREDICTED: mitochondrial phosphate carrier protein 3, mitochondrial-like [Brachypodium distachyon]}	{sp|Q9FMU6|MPCP3_ARATH; Mitochondrial phosphate carrier protein 3, mitochondrial OS=Arabidopsis thaliana GN=MPT3 PE=1 SV=1}	{lang:109338156; K15102 SLC25A3, PHC, PIC solute carrier family 25 (mitochondrial phosphate transporter), member 3 - -; lang:109338156; - - - - -}	{At5g14040; KOG0767 Mitochondrial phosphate carrier protein C Energy production and conversion ;}	{NA}	{HG670306.1; Triticum aestivum chromosome 3B, genomic scaffold, cultivar Chinese Spring}	{NA}
Novelgene0900	3B	520459270	520460411	+	Control sample	1	Novelgene0900	{EMT18916.1; Disease resistance protein RGA2 [Aegilops tauschii]}	{NA}	{osa:4324656; - - - - -}	{NA}	{GO:0019079; viral genome replication; biological_process GO:0043531; ADP binding; molecular_function}	{AK357815.1; Hordeum vulgare subsp. vulgare mRNA for predicted protein, complete cds, clone: NIASHv1062G02}	{PF00931:NB-ARC domain PF00739:Trans-activation protein X}
Novelgene0901	3B	521790785	521791307	+	Cold treated sample	1	Novelgene0901	{CDM84700.1; unnamed protein product [Triticum aestivum]}	{NA}	{ats:F775_08135; - - - - -}	{NA}	{NA}	{HG670306.1; Triticum aestivum chromosome 3B, genomic scaffold, cultivar Chinese Spring}	{NA}
Novelgene0902	3B	524449443	524450278	+	Cold treated sample	1	Novelgene0902	{CBH32509.1; trehalose synthase, putative, expressed, partial [Triticum aestivum]}	{sp|Q9LMI0|TPS7_ARATH; Probable alpha,alpha-trehalose-phosphate synthase [UDP-forming] 7 OS=Arabidopsis thaliana GN=TPS7 PE=1 SV=1}	{osa:4324621; K16055 TPS trehalose 6-phosphate synthase/phosphatase [EC:2.4.1.15 3.1.3.12] 2.4.1.15,3.1.3.12 ko00500; Metabolism; Carbohydrate metabolism; Starch and sucrose metabolism}	{At1g06410; KOG1050 Trehalose-6-phosphate synthase component TPS1 and related subunits G Carbohydrate transport and metabolism ;}	{GO:0003824; NA GO:0005992; trehalose biosynthetic process; biological_process}	{HG670306.1; Triticum aestivum chromosome 3B, genomic scaffold, cultivar Chinese Spring}	{PF02358:Trehalose-phosphatase}
Novelgene0903	3B	525241777	525242362	+	Control sample	1	Novelgene0903	{CBH32504.1; WRKY transcription factor, putative, expressed [Triticum aestivum]}	{NA}	{bdi:100837685; - - - - -}	{NA}	{NA}	{HG670306.1; Triticum aestivum chromosome 3B, genomic scaffold, cultivar Chinese Spring}	{NA}
Novelgene0904	3B	526683407	526684281	+	Cold treated sample	1	Novelgene0904	{NA}	{NA}	{NA}	{NA}	{NA}	{HG670306.1; Triticum aestivum chromosome 3B, genomic scaffold, cultivar Chinese Spring}	{NA}
Novelgene0905	3B	527237016	527237776	+	Control sample	1	Novelgene0905	{CDM84115.1; unnamed protein product [Triticum aestivum]}	{sp|Q9SGQ0|VOZ1_ARATH; Transcription factor VOZ1 OS=Arabidopsis thaliana GN=VOZ1 PE=1 SV=1}	{dosa:Os01t0753000-01; - - - - -}	{NA}	{NA}	{HG670306.1; Triticum aestivum chromosome 3B, genomic scaffold, cultivar Chinese Spring}	{NA}
Novelgene0906	3B	528077125	528077489	+	Cold treated sample	1	Novelgene0906	{NA}	{NA}	{NA}	{NA}	{NA}	{HG670306.1; Triticum aestivum chromosome 3B, genomic scaffold, cultivar Chinese Spring}	{NA}
Novelgene0907	3B	530699955	530706493	+	Control sample	3	Novelgene0907	{EMS55253.1; hypothetical protein TRIUR3_34000 [Triticum urartu]}	{NA}	{ats:F775_23879; K15196 BRF1, GTF3B transcription factor IIIB 90 kDa subunit - -}	{NA}	{NA}	{HG670306.1; Triticum aestivum chromosome 3B, genomic scaffold, cultivar Chinese Spring}	{NA}
Novelgene0910	3B	539067446	539068126	+	Control sample	1	Novelgene0910	{KQL14760.1; hypothetical protein SETIT_023971mg [Setaria italica]}	{sp|Q2W1A2|RL33_MAGSA; 50S ribosomal protein L33 OS=Magnetospirillum magneticum (strain AMB-1 / ATCC 700264) GN=rpmG PE=3 SV=1}	{ats:F775_28423; K02913 RP-L33, MRPL33, rpmG large subunit ribosomal protein L33 - ko03010; Genetic Information Processing; Translation; Ribosome}	{At3g06320; KOG3505 Mitochondrial/chloroplast ribosomal protein L33-like J Translation, ribosomal structure and biogenesis ;}	{GO:0005622; intracellular; cellular_component GO:0006412; translation; biological_process GO:0005840; ribosome; cellular_component GO:0003735; structural constituent of ribosome; molecular_function}	{HG670306.1; Triticum aestivum chromosome 3B, genomic scaffold, cultivar Chinese Spring}	{PF00471:Ribosomal protein L33}
Novelgene0911	3B	539097774	539099342	+	Cold treated sample	1	Novelgene0911	{CDM84281.1; unnamed protein product [Triticum aestivum]}	{sp|Q9LZA6|SDP1_ARATH; Triacylglycerol lipase SDP1 OS=Arabidopsis thaliana GN=SDP1 PE=1 SV=1}	{ats:F775_28422; K14674 TGL4 TAG lipase / steryl ester hydrolase / phospholipase A2 / LPA acyltransferase [EC:3.1.1.3 3.1.1.13 3.1.1.4 2.3.1.51] 3.1.1.3,3.1.1.13,3.1.1.4,2.3.1.51 ko00100; Metabolism; Lipid metabolism; Steroid biosynthesis | ko00561; Metabolism; Lipid metabolism; Glycerolipid metabolism | ko00564; Metabolism; Lipid metabolism; Glycerophospholipid metabolism | ko00565; Metabolism; …	{At5g04040; KOG2214 Predicted esterase of the alpha-beta hydrolase superfamily R General function prediction only ;}	{NA}	{HG670306.1; Triticum aestivum chromosome 3B, genomic scaffold, cultivar Chinese Spring}	{NA}
Novelgene0912	3B	540657786	540658293	+	Cold treated sample	1	Novelgene0912	{CDM84266.1; unnamed protein product [Triticum aestivum]}	{sp|P12653|GSTF1_MAIZE; Glutathione S-transferase 1 OS=Zea mays GN=GST1 PE=1 SV=4}	{ats:F775_30949; K00799 GST, gst glutathione S-transferase 2.5.1.18 ko00480; Metabolism; Metabolism of other amino acids; Glutathione metabolism | ko00980; Metabolism; Xenobiotics biodegradation and metabolism; Metabolism of xenobiotics by cytochrome P450 | ko00982; Metabolism; Xenobiotics biodegradation and metabolism; Drug metabolism - cytochrome P450 | ko05204; Human Diseases; Cancers: Overvie…	{At1g02930; KOG0867 Glutathione S-transferase O Posttranslational modification, protein turnover, chaperones ;}	{NA}	{HG670306.1; Triticum aestivum chromosome 3B, genomic scaffold, cultivar Chinese Spring}	{NA}
Novelgene0913	3B	543843503	543846267	+	Cold treated sample	1	Novelgene0913	{EMT05662.1; hypothetical protein F775_25148 [Aegilops tauschii]}	{sp|Q8GZB6|SUVH4_ARATH; Histone-lysine N-methyltransferase, H3 lysine-9 specific SUVH4 OS=Arabidopsis thaliana GN=SUVH4 PE=1 SV=2}	{ats:F775_28081; K11420 EHMT euchromatic histone-lysine N-methyltransferase 2.1.1.43 ko00310; Metabolism; Amino acid metabolism; Lysine degradation | ko04211; Organismal Systems; Aging; Longevity regulating pathway}	{At5g13960_2; KOG1082 Histone H3 (Lys9) methyltransferase SUV39H1/Clr4, required for transcriptional silencing BK Chromatin structure and dynamics ; Transcription ;}	{GO:0005515; protein binding; molecular_function}	{HG670306.1; Triticum aestivum chromosome 3B, genomic scaffold, cultivar Chinese Spring}	{PF00856:SET domain}
Novelgene0914	3B	547449494	547450025	+	Control sample	1	Novelgene0914	{CDM84395.1; unnamed protein product [Triticum aestivum]}	{NA}	{obr:102704584; - - - - -}	{NA}	{NA}	{HG670306.1; Triticum aestivum chromosome 3B, genomic scaffold, cultivar Chinese Spring}	{NA}
Novelgene0915	3B	548447839	548451105	+	Cold treated sample	1	Novelgene0915	{NA}	{NA}	{NA}	{NA}	{NA}	{HG670306.1; Triticum aestivum chromosome 3B, genomic scaffold, cultivar Chinese Spring}	{NA}
Novelgene0917	3B	551890411	551894700	+	Cold treated sample	2	Novelgene0917	{NA}	{NA}	{NA}	{NA}	{NA}	{HG670306.1; Triticum aestivum chromosome 3B, genomic scaffold, cultivar Chinese Spring}	{NA}
Novelgene0919	3B	555157538	555157973	+	Cold treated sample	1	Novelgene0919	{OIT26191.1; retrovirus-related pol polyprotein from transposon tnt 1-94, partial [Nicotiana attenuata]}	{sp|P04146|COPIA_DROME; Copia protein OS=Drosophila melanogaster GN=GIP PE=1 SV=3}	{spen:107024343; - - - - -; spen:107024343; - - - - -}	{At4g03810; KOG0017 FOG: Transposon-encoded proteins with TYA, reverse transcriptase, integrase domains in various combinations R General function prediction only ;}	{NA}	{HG670306.1; Triticum aestivum chromosome 3B, genomic scaffold, cultivar Chinese Spring}	{NA}
Novelgene0920	3B	555543616	555544999	+	Cold treated sample	2	Novelgene0920	{KQL07222.1; hypothetical protein SETIT_002987mg [Setaria italica]}	{NA}	{dosa:Os01t0776700-01; - - - - -}	{NA}	{NA}	{HG670306.1; Triticum aestivum chromosome 3B, genomic scaffold, cultivar Chinese Spring}	{NA}
Novelgene0921	3B	561405134	561405441	+	Control sample	1	Novelgene0921	{NA}	{NA}	{NA}	{NA}	{NA}	{HG670306.1; Triticum aestivum chromosome 3B, genomic scaffold, cultivar Chinese Spring}	{NA}
Novelgene0922	3B	565438202	565438738	+	Control sample	1	Novelgene0922	{NA}	{NA}	{NA}	{NA}	{NA}	{HG670306.1; Triticum aestivum chromosome 3B, genomic scaffold, cultivar Chinese Spring}	{NA}
Novelgene0923	3B	571268879	571272333	+	Cold treated sample	2	Novelgene0923	{NA}	{NA}	{NA}	{NA}	{NA}	{HG670306.1; Triticum aestivum chromosome 3B, genomic scaffold, cultivar Chinese Spring}	{NA}
Novelgene0924	3B	571309153	571312679	+	Control sample	3	Novelgene0924	{EMT26426.1; hypothetical protein F775_17554 [Aegilops tauschii]}	{sp|Q9SZL8|FRS5_ARATH; Protein FAR1-RELATED SEQUENCE 5 OS=Arabidopsis thaliana GN=FRS5 PE=2 SV=1}	{ats:F775_17554; - - - - -}	{NA}	{NA}	{HG670306.1; Triticum aestivum chromosome 3B, genomic scaffold, cultivar Chinese Spring}	{NA}
Novelgene0925	3B	572935549	572937053	+	Control sample	1	Novelgene0925	{CDM84598.1; unnamed protein product [Triticum aestivum]}	{sp|Q9SKJ7|PT225_ARATH; Probable sugar phosphate/phosphate translocator At2g25520 OS=Arabidopsis thaliana GN=At2g25520 PE=1 SV=1}	{dosa:Os01t0802850-00; - - - - -}	{At2g25520; KOG1441 Glucose-6-phosphate/phosphate and phosphoenolpyruvate/phosphate antiporter GE Carbohydrate transport and metabolism ; Amino acid transport and metabolism ;}	{GO:0016020; membrane; cellular_component GO:0055085; transmembrane transport; biological_process}	{HG670306.1; Triticum aestivum chromosome 3B, genomic scaffold, cultivar Chinese Spring}	{PF08449:UAA transporter family PF00892:EamA-like transporter family}
Novelgene0926	3B	575794813	575796034	+	Control sample	1	Novelgene0926	{NA}	{NA}	{NA}	{NA}	{NA}	{HG670306.1; Triticum aestivum chromosome 3B, genomic scaffold, cultivar Chinese Spring}	{NA}
Novelgene0927	3B	581334935	581336102	+	Control sample	2	Novelgene0927	{EMS51169.1; hypothetical protein TRIUR3_15264 [Triticum urartu]}	{NA}	{bdi:100822925; K13141 INTS4 integrator complex subunit 4 - -}	{NA}	{NA}	{HG670306.1; Triticum aestivum chromosome 3B, genomic scaffold, cultivar Chinese Spring}	{NA}
Novelgene0928	3B	581646253	581651828	+	Cold treated sample	1	Novelgene0928	{EMT06962.1; SKP1-like protein 11 [Aegilops tauschii]}	{NA}	{ats:F775_07750; - - - - -}	{NA}	{NA}	{HG670306.1; Triticum aestivum chromosome 3B, genomic scaffold, cultivar Chinese Spring}	{NA}
Novelgene0929	3B	581963944	581965763	+	Control sample	3	Novelgene0929	{ABO29885.1; 91A protein, partial [Triticum aestivum]}	{NA}	{sbi:SORBI_03g037840; - - - - -}	{NA}	{GO:0016021; integral to membrane; cellular_component GO:0004190; aspartic-type endopeptidase activity; molecular_function}	{HG670306.1; Triticum aestivum chromosome 3B, genomic scaffold, cultivar Chinese Spring}	{PF01080:Presenilin PF09726:Transmembrane protein}
Novelgene0930	3B	585277634	585280965	+	Control sample	1	Novelgene0930	{NA}	{NA}	{NA}	{NA}	{NA}	{HG670306.1; Triticum aestivum chromosome 3B, genomic scaffold, cultivar Chinese Spring}	{NA}
Novelgene0931	3B	586142520	586143300	+	Cold treated sample	1	Novelgene0931	{CDM84739.1; unnamed protein product [Triticum aestivum]}	{NA}	{NA}	{NA}	{NA}	{HG670306.1; Triticum aestivum chromosome 3B, genomic scaffold, cultivar Chinese Spring}	{NA}
Novelgene0933	3B	587427808	587432906	+	Control sample	2	Novelgene0933	{EMT17816.1; hypothetical protein F775_28384 [Aegilops tauschii]}	{NA}	{osa:4327446; - - - - -}	{NA}	{NA}	{AK376674.1; Hordeum vulgare subsp. vulgare mRNA for predicted protein, complete cds, clone: NIASHv3131D24}	{NA}
Novelgene0935	3B	599812494	599813566	+	Control sample	1	Novelgene0935	{NA}	{NA}	{NA}	{NA}	{NA}	{HG670306.1; Triticum aestivum chromosome 3B, genomic scaffold, cultivar Chinese Spring}	{NA}
Novelgene0936	3B	602355837	602356447	+	Cold treated sample	1	Novelgene0936	{EMS62812.1; UPF0051 protein ABCI8, chloroplastic [Triticum urartu]}	{sp|Q9ZS97|AB8I_ARATH; UPF0051 protein ABCI8, chloroplastic OS=Arabidopsis thaliana GN=ABCI8 PE=2 SV=1}	{obr:102715710; - - - - -}	{NA}	{GO:0016226; iron-sulfur cluster assembly; biological_process}	{HG670306.1; Triticum aestivum chromosome 3B, genomic scaffold, cultivar Chinese Spring}	{PF01458:Uncharacterized protein family (UPF0051)}
Novelgene0937	3B	606656230	606657059	+	Control sample	1	Novelgene0937	{CDM84865.1; unnamed protein product [Triticum aestivum]}	{sp|Q96G75|RMD5B_HUMAN; Protein RMD5 homolog B OS=Homo sapiens GN=RMND5B PE=1 SV=1}	{ats:F775_31740; - - - - -}	{At5g09630; KOG2817 Predicted E3 ubiquitin ligase O Posttranslational modification, protein turnover, chaperones ;}	{GO:0046872; metal ion binding; molecular_function GO:0008270; zinc ion binding; molecular_function GO:0005515; protein binding; molecular_function}	{HG670306.1; Triticum aestivum chromosome 3B, genomic scaffold, cultivar Chinese Spring}	{PF14634:zinc-RING finger domain PF13639:Ring finger domain PF00097:Zinc finger, C3HC4 type (RING finger)}
Novelgene0938	3B	607406892	607407491	+	Control sample	1	Novelgene0938	{CDM84893.1; unnamed protein product [Triticum aestivum]}	{NA}	{ats:F775_06337; - - - - -}	{NA}	{GO:0009405; pathogenesis; biological_process GO:0005576; NA}	{HG670306.1; Triticum aestivum chromosome 3B, genomic scaffold, cultivar Chinese Spring}	{PF08116:PhTx neurotoxin family}
Novelgene0939	3B	610177167	610178485	+	Control sample	2	Novelgene0939	{AJF98628.1; GPR107-like protein, partial [Triticum aestivum]}	{sp|Q8BUV8|GP107_MOUSE; Protein GPR107 OS=Mus musculus GN=Gpr107 PE=1 SV=2}	{osa:4327461; - - - - -}	{At3g09570; KOG2569 G protein-coupled seven transmembrane receptor T Signal transduction mechanisms ;}	{GO:0003677; DNA binding; molecular_function GO:0004803; transposase activity; molecular_function GO:0016021; integral to membrane; cellular_component GO:0006313; transposition, DNA-mediated; biological_process}	{HG670306.1; Triticum aestivum chromosome 3B, genomic scaffold, cultivar Chinese Spring}	{PF06814:Lung seven transmembrane receptor PF01548:Transposase}
Novelgene0940	3B	610497560	610498160	+	Control sample	1	Novelgene0940	{CDM84871.1; unnamed protein product [Triticum aestivum]}	{sp|A2CIR5|NPR4_ORYSJ; Ankyrin repeat-containing protein NPR4 OS=Oryza sativa subsp. japonica GN=NPR4 PE=2 SV=1}	{obr:102709238; - - - - -}	{At3g09550; KOG0504 FOG: Ankyrin repeat R General function prediction only ;}	{GO:0009678; hydrogen-translocating pyrophosphatase activity; molecular_function GO:0015992; proton transport; biological_process GO:0016020; membrane; cellular_component GO:0005216; ion channel activity; molecular_function GO:0006811; ion transport; biological_process GO:0004427; inorganic diphosphatase activity; molecular_function GO:0016021; integral to membrane; cellular_component}	{HG670306.1; Triticum aestivum chromosome 3B, genomic scaffold, cultivar Chinese Spring}	{PF02038:ATP1G1/PLM/MAT8 family PF00335:Tetraspanin family PF03030:Inorganic H+ pyrophosphatase}
Novelgene0944	3B	620453918	620455696	+	Control sample	1	Novelgene0944	{CDM84956.1; unnamed protein product [Triticum aestivum]}	{NA}	{bdi:100822987; - - - - -}	{NA}	{GO:0055085; transmembrane transport; biological_process GO:0016021; integral to membrane; cellular_component}	{HG670306.1; Triticum aestivum chromosome 3B, genomic scaffold, cultivar Chinese Spring}	{PF07690:Major Facilitator Superfamily}
Novelgene0946	3B	629592293	629593231	+	Control sample	1	Novelgene0946	{NA}	{NA}	{NA}	{NA}	{NA}	{HG670306.1; Triticum aestivum chromosome 3B, genomic scaffold, cultivar Chinese Spring}	{NA}
Novelgene0947	3B	633295385	633296216	+	Cold treated sample	1	Novelgene0947	{EMT00985.1; hypothetical protein F775_00750 [Aegilops tauschii]}	{NA}	{ats:F775_01781; K20098 ERCC6L2 DNA excision repair protein ERCC-6-like 2 3.6.4.- -}	{NA}	{NA}	{HG670306.1; Triticum aestivum chromosome 3B, genomic scaffold, cultivar Chinese Spring}	{NA}
Novelgene0948	3B	644315655	644316373	+	Control sample	1	Novelgene0948	{NA}	{NA}	{NA}	{NA}	{NA}	{HG670306.1; Triticum aestivum chromosome 3B, genomic scaffold, cultivar Chinese Spring}	{NA}
Novelgene0949	3B	647549593	647551171	+	Control sample	1	Novelgene0949	{EMT21153.1; hypothetical protein F775_01099 [Aegilops tauschii]}	{NA}	{NA}	{NA}	{NA}	{HG670306.1; Triticum aestivum chromosome 3B, genomic scaffold, cultivar Chinese Spring}	{NA}
Novelgene0950	3B	651719663	651720188	+	Cold treated sample	1	Novelgene0950	{NA}	{NA}	{NA}	{NA}	{NA}	{HG670306.1; Triticum aestivum chromosome 3B, genomic scaffold, cultivar Chinese Spring}	{NA}
Novelgene0951	3B	655632209	655633649	+	Control sample	2	Novelgene0951	{EMS55087.1; hypothetical protein TRIUR3_12487 [Triticum urartu]}	{NA}	{NA}	{NA}	{NA}	{HG670306.1; Triticum aestivum chromosome 3B, genomic scaffold, cultivar Chinese Spring}	{NA}
Novelgene0952	3B	660789664	660790838	+	Control sample	1	Novelgene0952	{NA}	{NA}	{NA}	{NA}	{NA}	{HG670306.1; Triticum aestivum chromosome 3B, genomic scaffold, cultivar Chinese Spring}	{NA}
Novelgene0953	3B	667642661	667643339	+	Cold treated sample	1	Novelgene0953	{EMS47023.1; hypothetical protein TRIUR3_21136 [Triticum urartu]}	{NA}	{ats:F775_29890; - - - - -}	{NA}	{NA}	{HG670306.1; Triticum aestivum chromosome 3B, genomic scaffold, cultivar Chinese Spring}	{NA}
Novelgene0954	3B	668069695	668069880	+	Cold treated sample	1	Novelgene0954	{NA}	{NA}	{NA}	{NA}	{NA}	{HG670306.1; Triticum aestivum chromosome 3B, genomic scaffold, cultivar Chinese Spring}	{NA}
Novelgene0955	3B	668218021	668220097	+	Cold treated sample	1	Novelgene0955	{EMT26650.1; hypothetical protein F775_24621 [Aegilops tauschii]}	{NA}	{ats:F775_24621; - - - - -}	{NA}	{NA}	{HG670306.1; Triticum aestivum chromosome 3B, genomic scaffold, cultivar Chinese Spring}	{NA}
Novelgene0956	3B	670068090	670068787	+	Cold treated sample	1	Novelgene0956	{NA}	{NA}	{NA}	{NA}	{NA}	{HG670306.1; Triticum aestivum chromosome 3B, genomic scaffold, cultivar Chinese Spring}	{NA}
Novelgene0957	3B	670738652	670740548	+	Cold treated sample	1	Novelgene0957	{CDM85288.1; unnamed protein product [Triticum aestivum]}	{sp|Q9LT31|VPS9A_ARATH; Vacuolar protein sorting-associated protein 9A OS=Arabidopsis thaliana GN=VPS9A PE=1 SV=1}	{ats:F775_07723; K20131 RABGEF1 Rab5 GDP/GTP exchange factor - -}	{At5g09320_1; KOG2319 Vacuolar assembly/sorting protein VPS9 U Intracellular trafficking, secretion, and vesicular transport ;}	{NA}	{HG670306.1; Triticum aestivum chromosome 3B, genomic scaffold, cultivar Chinese Spring}	{NA}
Novelgene0958	3B	671017093	671017382	+	Control sample	1	Novelgene0958	{NA}	{NA}	{NA}	{NA}	{NA}	{HG670306.1; Triticum aestivum chromosome 3B, genomic scaffold, cultivar Chinese Spring}	{NA}
Novelgene0959	3B	672099271	672100402	+	Control sample	1	Novelgene0959	{CDM85362.1; unnamed protein product [Triticum aestivum]}	{sp|Q9M651|RAGP2_ARATH; RAN GTPase-activating protein 2 OS=Arabidopsis thaliana GN=RANGAP2 PE=1 SV=2}	{sita:101785754; K14319 RANGAP1 Ran GTPase-activating protein 1 - ko03013; Genetic Information Processing; Translation; RNA transport}	{At5g19320_2; KOG1909 Ran GTPase-activating protein AYT RNA processing and modification ; Nuclear structure ; Signal transduction mechanisms ;}	{NA}	{HG670306.1; Triticum aestivum chromosome 3B, genomic scaffold, cultivar Chinese Spring}	{NA}
Novelgene0960	3B	672675500	672676394	+	Control sample	2	Novelgene0960	{EMT26580.1; hypothetical protein F775_00145 [Aegilops tauschii]}	{NA}	{ats:F775_00145; - - - - -}	{NA}	{NA}	{HG670306.1; Triticum aestivum chromosome 3B, genomic scaffold, cultivar Chinese Spring}	{NA}
Novelgene0961	3B	680680649	680681407	+	Control sample	1	Novelgene0961	{BAK07311.1; predicted protein [Hordeum vulgare subsp. vulgare]}	{NA}	{NA}	{NA}	{NA}	{HG670306.1; Triticum aestivum chromosome 3B, genomic scaffold, cultivar Chinese Spring}	{NA}
Novelgene0962	3B	682120379	682121814	+	Cold treated sample	1	Novelgene0962	{EMT33678.1; hypothetical protein F775_00987 [Aegilops tauschii]}	{NA}	{ats:F775_00987; - - - - -}	{NA}	{GO:0005515; protein binding; molecular_function}	{HG670306.1; Triticum aestivum chromosome 3B, genomic scaffold, cultivar Chinese Spring}	{PF00646:F-box domain}
Novelgene0963	3B	683425864	683427393	+	Control sample	1	Novelgene0963	{NA}	{NA}	{NA}	{NA}	{NA}	{HG670306.1; Triticum aestivum chromosome 3B, genomic scaffold, cultivar Chinese Spring}	{NA}
Novelgene0964	3B	684672533	684673942	+	Cold treated sample	1	Novelgene0964	{EMT13264.1; Tryptophan synthase beta chain 2 [Aegilops tauschii]}	{NA}	{bdi:100844752; K06001 trpB tryptophan synthase beta chain 4.2.1.20 ko01230; Metabolism; Global and overview maps; Biosynthesis of amino acids | ko00260; Metabolism; Amino acid metabolism; Glycine, serine and threonine metabolism | ko00400; Metabolism; Amino acid metabolism; Phenylalanine, tyrosine and tryptophan biosynthesis}	{At5g38530; KOG1395 Tryptophan synthase beta chain E Amino acid transport and metabolism ;}	{NA}	{HG670306.1; Triticum aestivum chromosome 3B, genomic scaffold, cultivar Chinese Spring}	{NA}
Novelgene0965	3B	691922184	691922506	+	Cold treated sample	1	Novelgene0965	{NA}	{NA}	{NA}	{NA}	{NA}	{HG670306.1; Triticum aestivum chromosome 3B, genomic scaffold, cultivar Chinese Spring}	{NA}
Novelgene0966	3B	692127813	692128314	+	Control sample	2	Novelgene0966	{CDM85603.1; unnamed protein product [Triticum aestivum]}	{NA}	{bdi:100832320; - - - - -}	{NA}	{NA}	{HG670306.1; Triticum aestivum chromosome 3B, genomic scaffold, cultivar Chinese Spring}	{NA}
Novelgene0967	3B	692837098	692841505	+	Control sample	10	Novelgene0967	{CBH32545.1; dolichyl-diphosphooligosaccharide--protein glycosyltransferase, putative, expressed [Triticum aestivum]}	{sp|Q5N7W3|RPN2_ORYSJ; Dolichyl-diphosphooligosaccharide--protein glycosyltransferase subunit 2 OS=Oryza sativa subsp. japonica GN=RPN2 PE=2 SV=1}	{dosa:Os01t0911200-01; K12667 SWP1, RPN2 oligosaccharyltransferase complex subunit delta (ribophorin II) - ko00510; Metabolism; Glycan biosynthesis and metabolism; N-Glycan biosynthesis | ko00513; Metabolism; Glycan biosynthesis and metabolism; Various types of N-glycan biosynthesis | ko04141; Genetic Information Processing; Folding, sorting and degradation; Protein processing in endoplasmic reti…	{At4g21150; KOG2447 Oligosaccharyltransferase, delta subunit (ribophorin II) O Posttranslational modification, protein turnover, chaperones ;}	{GO:0006487; protein N-linked glycosylation; biological_process GO:0008250; oligosaccharyltransferase complex; cellular_component GO:0016021; integral to membrane; cellular_component}	{AK332701.1; Triticum aestivum cDNA, clone: WT004_K12, cultivar: Chinese Spring}	{PF05817:Oligosaccharyltransferase subunit Ribophorin II}
Novelgene0968	3B	696787813	696788240	+	Cold treated sample	1	Novelgene0968	{AEE80931.1; putative lipid-transfer protein [Triticum aestivum]}	{NA}	{obr:102722346; - - - - -}	{NA}	{GO:0003824; NA}	{HG670306.1; Triticum aestivum chromosome 3B, genomic scaffold, cultivar Chinese Spring}	{PF01663:Type I phosphodiesterase / nucleotide pyrophosphatase}
Novelgene0969	3B	702364447	702365161	+	Control sample	1	Novelgene0969	{NA}	{NA}	{NA}	{NA}	{NA}	{AK334179.1; Triticum aestivum cDNA, clone: WT009_E04, cultivar: Chinese Spring}	{NA}
Novelgene0970	3B	704260915	704261612	+	Control sample	1	Novelgene0970	{CDM85706.1; unnamed protein product [Triticum aestivum]}	{sp|Q7X7X4|C99A2_ORYSJ; Cytochrome P450 99A2 OS=Oryza sativa subsp. japonica GN=CYP99A2 PE=2 SV=2}	{sita:101776959; - - - - -}	{At5g25120; KOG0156 Cytochrome P450 CYP2 subfamily Q Secondary metabolites biosynthesis, transport and catabolism ;}	{GO:0055114; oxidation-reduction process; biological_process GO:0005506; iron ion binding; molecular_function GO:0016705; oxidoreductase activity, acting on paired donors, with incorporation or reduction of molecular oxygen; molecular_function GO:0020037; heme binding; molecular_function}	{HG670306.1; Triticum aestivum chromosome 3B, genomic scaffold, cultivar Chinese Spring}	{PF00067:Cytochrome P450}
Novelgene0971	3B	705285410	705287625	+	Control sample	2	Novelgene0971	{NA}	{NA}	{NA}	{NA}	{NA}	{HG670306.1; Triticum aestivum chromosome 3B, genomic scaffold, cultivar Chinese Spring}	{NA}
Novelgene0972	3B	705817059	705817848	+	Control sample	1	Novelgene0972	{CDM85667.1; unnamed protein product [Triticum aestivum]}	{sp|A2WYF4|STAD2_ORYSI; Stearoyl-[acyl-carrier-protein] 9-desaturase 2, chloroplastic OS=Oryza sativa subsp. indica GN=SSI2 PE=3 SV=1}	{sbi:SORBI_03g043970; K03921 FAB2, SSI2, desA1 acyl-[acyl-carrier-protein] desaturase [EC:1.14.19.2 1.14.19.11 1.14.19.26] 1.14.19.2,1.14.19.11,1.14.19.26 ko01212; Metabolism; Global and overview maps; Fatty acid metabolism | ko00061; Metabolism; Lipid metabolism; Fatty acid biosynthesis | ko01040; Metabolism; Lipid metabolism; Biosynthesis of unsaturated fatty acids}	{NA}	{GO:0055114; oxidation-reduction process; biological_process GO:0006631; fatty acid metabolic process; biological_process GO:0045300; acyl-[acyl-carrier-protein] desaturase activity; molecular_function}	{HG670306.1; Triticum aestivum chromosome 3B, genomic scaffold, cultivar Chinese Spring}	{PF03405:Fatty acid desaturase}
Novelgene0973	3B	707440465	707441871	+	Cold treated sample	1	Novelgene0973	{EMS67531.1; hypothetical protein TRIUR3_27776 [Triticum urartu]}	{sp|Q6M9M7|Y1998_PARUW; Uncharacterized RNA methyltransferase pc1998 OS=Protochlamydia amoebophila (strain UWE25) GN=pc1998 PE=3 SV=1}	{obr:102710176; - - - - -}	{NA}	{NA}	{HG670306.1; Triticum aestivum chromosome 3B, genomic scaffold, cultivar Chinese Spring}	{NA}
Novelgene0974	3B	708516551	708517242	+	Control sample	1	Novelgene0974	{CDM85748.1; unnamed protein product [Triticum aestivum]}	{sp|Q9SD53|Y3720_ARATH; UPF0481 protein At3g47200 OS=Arabidopsis thaliana GN=At3g47200 PE=2 SV=1}	{ats:F775_18577; - - - - -}	{NA}	{NA}	{HG670306.1; Triticum aestivum chromosome 3B, genomic scaffold, cultivar Chinese Spring}	{NA}
Novelgene0975	3B	710976245	710977274	+	Cold treated sample	1	Novelgene0975	{AAL76001.1; putative gag-pol polyprotein [Zea mays]}	{sp|Q99315|YG31B_YEAST; Transposon Ty3-G Gag-Pol polyprotein OS=Saccharomyces cerevisiae (strain ATCC 204508 / S288c) GN=TY3B-G PE=1 SV=3}	{zma:103648418; - - - - -}	{At3g11970_2; KOG0017 FOG: Transposon-encoded proteins with TYA, reverse transcriptase, integrase domains in various combinations R General function prediction only ;}	{NA}	{HG670306.1; Triticum aestivum chromosome 3B, genomic scaffold, cultivar Chinese Spring}	{NA}
Novelgene0977	3B	713968242	713968841	+	Control sample	1	Novelgene0977	{EMT04258.1; hypothetical protein F775_22591 [Aegilops tauschii]}	{NA}	{ats:F775_43353; - - - - -}	{NA}	{NA}	{HG670306.1; Triticum aestivum chromosome 3B, genomic scaffold, cultivar Chinese Spring}	{NA}
Novelgene0978	3B	714999463	715000994	+	Control sample	1	Novelgene0978	{EMS48266.1; putative inactive purple acid phosphatase 1 [Triticum urartu]}	{sp|Q9LMX4|PPA1_ARATH; Probable inactive purple acid phosphatase 1 OS=Arabidopsis thaliana GN=PAP1 PE=2 SV=1}	{ats:F775_17852; - - - - -}	{At1g13750; KOG1378 Purple acid phosphatase G Carbohydrate transport and metabolism ;}	{GO:0006353; transcription termination, DNA-dependent; biological_process}	{HG670306.1; Triticum aestivum chromosome 3B, genomic scaffold, cultivar Chinese Spring}	{PF07498:Rho termination factor, N-terminal domain}
Novelgene0979	3B	716339169	716339776	+	Control sample	1	Novelgene0979	{CDM85795.1; unnamed protein product [Triticum aestivum]}	{NA}	{bdi:100825803; - - - - -}	{NA}	{NA}	{HG670306.1; Triticum aestivum chromosome 3B, genomic scaffold, cultivar Chinese Spring}	{NA}
Novelgene0980	3B	720195228	720195487	+	Cold treated sample	1	Novelgene0980	{NA}	{NA}	{NA}	{NA}	{NA}	{HG670306.1; Triticum aestivum chromosome 3B, genomic scaffold, cultivar Chinese Spring}	{NA}
Novelgene0981	3B	720217613	720217993	+	Control sample	1	Novelgene0981	{NA}	{NA}	{NA}	{NA}	{NA}	{HG670306.1; Triticum aestivum chromosome 3B, genomic scaffold, cultivar Chinese Spring}	{NA}
Novelgene0982	3B	725115628	725116370	+	Control sample	1	Novelgene0982	{ONM34536.1; Proline synthase co-transcribed bacterial homolog protein [Zea mays]}	{sp|Q1ZXI6|PROSC_DICDI; Proline synthase co-transcribed bacterial homolog protein OS=Dictyostelium discoideum GN=prosc PE=3 SV=2}	{obr:102709241; - - - - -}	{At1g11930; KOG3157 Proline synthetase co-transcribed protein R General function prediction only ;}	{NA}	{HG670306.1; Triticum aestivum chromosome 3B, genomic scaffold, cultivar Chinese Spring}	{NA}
Novelgene0983	3B	726438519	726439737	+	Cold treated sample	2	Novelgene0983	{NA}	{NA}	{NA}	{NA}	{NA}	{HG670306.1; Triticum aestivum chromosome 3B, genomic scaffold, cultivar Chinese Spring}	{NA}
Novelgene0984	3B	732864878	732865736	+	Control sample	1	Novelgene0984	{EMT04719.1; hypothetical protein F775_08101 [Aegilops tauschii]}	{NA}	{NA}	{NA}	{NA}	{HG670306.1; Triticum aestivum chromosome 3B, genomic scaffold, cultivar Chinese Spring}	{NA}
Novelgene0985	3B	733826727	733827319	+	Cold treated sample	1	Novelgene0985	{NA}	{NA}	{NA}	{NA}	{NA}	{HG670306.1; Triticum aestivum chromosome 3B, genomic scaffold, cultivar Chinese Spring}	{NA}
Novelgene0986	3B	734732624	734733745	+	Control sample	1	Novelgene0986	{CDM86028.1; unnamed protein product [Triticum aestivum]}	{NA}	{bdi:100841416; - - - - -}	{NA}	{NA}	{HG670306.1; Triticum aestivum chromosome 3B, genomic scaffold, cultivar Chinese Spring}	{NA}
Novelgene0987	3B	738684359	738684726	+	Cold treated sample	1	Novelgene0987	{NA}	{NA}	{NA}	{NA}	{GO:0004252; serine-type endopeptidase activity; molecular_function GO:0004197; cysteine-type endopeptidase activity; molecular_function GO:0017111; nucleoside-triphosphatase activity; molecular_function GO:0003968; RNA-directed RNA polymerase activity; molecular_function}	{AK332281.1; Triticum aestivum cDNA, clone: WT003_J16, cultivar: Chinese Spring}	{PF01001:Hepatitis C virus non-structural protein NS4b}
Novelgene0988	3B	739218816	739219516	+	Cold treated sample	1	Novelgene0988	{EMT09726.1; Disease resistance protein RPP13 [Aegilops tauschii]}	{NA}	{ats:F775_22867; - - - - -}	{NA}	{NA}	{HG670306.1; Triticum aestivum chromosome 3B, genomic scaffold, cultivar Chinese Spring}	{NA}
Novelgene0989	3B	742170186	742171358	+	Cold treated sample	1	Novelgene0989	{CDM86090.1; unnamed protein product [Triticum aestivum]}	{NA}	{NA}	{NA}	{NA}	{HG670306.1; Triticum aestivum chromosome 3B, genomic scaffold, cultivar Chinese Spring}	{NA}
Novelgene0990	3B	742243629	742256524	+	Control sample	1	Novelgene0990	{CDM86091.1; unnamed protein product [Triticum aestivum]}	{sp|Q05091|PGIP_PYRCO; Polygalacturonase inhibitor OS=Pyrus communis GN=PGIP PE=1 SV=1}	{bdi:100827147; - - - - -}	{NA}	{GO:0005515; protein binding; molecular_function}	{HG670306.1; Triticum aestivum chromosome 3B, genomic scaffold, cultivar Chinese Spring}	{PF00560:Leucine Rich Repeat}
Novelgene0992	3B	753166856	753167640	+	Control sample	1	Novelgene0992	{NA}	{NA}	{NA}	{NA}	{NA}	{HG670306.1; Triticum aestivum chromosome 3B, genomic scaffold, cultivar Chinese Spring}	{NA}
Novelgene0993	3B	754760866	754765516	+	Cold treated sample	2	Novelgene0993	{AQK70986.1; putative UDP-N-acetylglucosamine--peptide N-acetylglucosaminyltransferase SEC [Zea mays]}	{sp|Q9M8Y0|SEC_ARATH; Probable UDP-N-acetylglucosamine--peptide N-acetylglucosaminyltransferase SEC OS=Arabidopsis thaliana GN=SEC PE=2 SV=1}	{sita:101783948; K09667 OGT protein O-GlcNAc transferase 2.4.1.255 ko00514; Metabolism; Glycan biosynthesis and metabolism; Other types of O-glycan biosynthesis | ko04931; Human Diseases; Endocrine and metabolic diseases; Insulin resistance}	{At3g04240; KOG4626 O-linked N-acetylglucosamine transferase OGT GOT Carbohydrate transport and metabolism ; Posttranslational modification, protein turnover, chaperones ; Signal transduction mechanisms ;}	{NA}	{HG670306.1; Triticum aestivum chromosome 3B, genomic scaffold, cultivar Chinese Spring}	{NA}
Novelgene0994	3B	755171081	755172568	+	Cold treated sample	1	Novelgene0994	{EMT23752.1; hypothetical protein F775_13866 [Aegilops tauschii]}	{sp|Q9M358|UVSSA_ARATH; UV-stimulated scaffold protein A homolog OS=Arabidopsis thaliana GN=At3g61800 PE=3 SV=1}	{osa:4329068; - - - - -}	{At3g61800; KOG2374 Uncharacterized conserved protein S Function unknown ;}	{NA}	{HG670306.1; Triticum aestivum chromosome 3B, genomic scaffold, cultivar Chinese Spring}	{NA}
Novelgene0995	3B	761599627	761609510	+	Cold treated sample	1	Novelgene0995	{EMT03808.1; hypothetical protein F775_00516 [Aegilops tauschii]}	{NA}	{ats:F775_19926; - - - - -}	{NA}	{NA}	{HG670306.1; Triticum aestivum chromosome 3B, genomic scaffold, cultivar Chinese Spring}	{NA}
Novelgene0996	3B	765392268	765394894	+	Control sample	3	Novelgene0996	{CDM86306.1; unnamed protein product [Triticum aestivum]}	{NA}	{NA}	{NA}	{NA}	{HG670306.1; Triticum aestivum chromosome 3B, genomic scaffold, cultivar Chinese Spring}	{NA}
Novelgene0997	3B	766697781	766698877	+	Control sample	1	Novelgene0997	{NA}	{NA}	{NA}	{NA}	{NA}	{HG670306.1; Triticum aestivum chromosome 3B, genomic scaffold, cultivar Chinese Spring}	{NA}
Novelgene0998	3B	771437234	771438347	+	Control sample	1	Novelgene0998	{EMS49795.1; hypothetical protein TRIUR3_27818 [Triticum urartu]}	{NA}	{ats:F775_25052; - - - - -}	{NA}	{NA}	{AK333706.1; Triticum aestivum cDNA, clone: WT008_I07, cultivar: Chinese Spring}	{NA}
Novelgene1001	3B	786724103	786724541	+	Cold treated sample	1	Novelgene1001	{EMS47930.1; 30S ribosomal protein S11 [Triticum urartu]}	{sp|Q8VZT8|RT11_ARATH; Probable ribosomal protein S11, mitochondrial OS=Arabidopsis thaliana GN=NFD3 PE=2 SV=1}	{obr:102699577; K02948 RP-S11, MRPS11, rpsK small subunit ribosomal protein S11 - ko03010; Genetic Information Processing; Translation; Ribosome}	{NA}	{GO:0045444; fat cell differentiation; biological_process GO:0005840; ribosome; cellular_component GO:0006412; translation; biological_process GO:0003735; structural constituent of ribosome; molecular_function}	{HG670306.1; Triticum aestivum chromosome 3B, genomic scaffold, cultivar Chinese Spring}	{PF15202:Adipogenin PF00411:Ribosomal protein S11}
Novelgene1002	3B	786785405	786787864	+	Control sample	4	Novelgene1002	{EMT03217.1; hypothetical protein F775_01496 [Aegilops tauschii]}	{NA}	{bdi:106865823; - - - - -}	{NA}	{NA}	{HG670306.1; Triticum aestivum chromosome 3B, genomic scaffold, cultivar Chinese Spring}	{NA}
Novelgene1003	3B	789832238	789832504	+	Control sample	1	Novelgene1003	{NA}	{NA}	{NA}	{NA}	{NA}	{HG670306.1; Triticum aestivum chromosome 3B, genomic scaffold, cultivar Chinese Spring}	{NA}
Novelgene1004	3B	792878336	792879791	+	Control sample	2	Novelgene1004	{NA}	{NA}	{NA}	{NA}	{NA}	{HG670306.1; Triticum aestivum chromosome 3B, genomic scaffold, cultivar Chinese Spring}	{NA}
Novelgene1006	3B	798164258	798166007	+	Cold treated sample	1	Novelgene1006	{CDM86736.1; unnamed protein product [Triticum aestivum]}	{sp|Q9LI00|6PGD1_ORYSJ; 6-phosphogluconate dehydrogenase, decarboxylating 1 OS=Oryza sativa subsp. japonica GN=G6PGH1 PE=2 SV=1}	{ats:F775_28926; K00033 PGD, gnd, gntZ 6-phosphogluconate dehydrogenase [EC:1.1.1.44 1.1.1.343] 1.1.1.44,1.1.1.343 ko01200; Metabolism; Global and overview maps; Carbon metabolism | ko00030; Metabolism; Carbohydrate metabolism; Pentose phosphate pathway | ko00480; Metabolism; Metabolism of other amino acids; Glutathione metabolism}	{At3g02360; KOG2653 6-phosphogluconate dehydrogenase G Carbohydrate transport and metabolism ;}	{GO:0004616; phosphogluconate dehydrogenase (decarboxylating) activity; molecular_function GO:0050661; NADP binding; molecular_function GO:0006098; pentose-phosphate shunt; biological_process GO:0055114; oxidation-reduction process; biological_process GO:0008677; 2-dehydropantoate 2-reductase activity; molecular_function}	{HG670306.1; Triticum aestivum chromosome 3B, genomic scaffold, cultivar Chinese Spring}	{PF02558:Ketopantoate reductase PanE/ApbA PF03446:NAD binding domain of 6-phosphogluconate dehydrogenase PF00393:6-phosphogluconate dehydrogenase, C-terminal domain}
Novelgene1008	3B	805424486	805425593	+	Control sample	2	Novelgene1008	{CDM86919.1; unnamed protein product [Triticum aestivum]}	{sp|Q6PQJ9|5BPOR_DIGLA; 3-oxo-Delta(4,5)-steroid 5-beta-reductase OS=Digitalis lanata PE=1 SV=1}	{bdi:100833464; - - - - -}	{NA}	{NA}	{HG670306.1; Triticum aestivum chromosome 3B, genomic scaffold, cultivar Chinese Spring}	{NA}
Novelgene1009	3B	806127926	806128443	+	Cold treated sample	1	Novelgene1009	{NA}	{NA}	{ats:F775_05593; - - - - -}	{NA}	{NA}	{HG670306.1; Triticum aestivum chromosome 3B, genomic scaffold, cultivar Chinese Spring}	{NA}
Novelgene1010	3B	808873771	808874798	+	Cold treated sample	1	Novelgene1010	{EMS60108.1; hypothetical protein TRIUR3_33265 [Triticum urartu]}	{sp|Q9STW5|MACP2_ARATH; MACPF domain-containing protein At4g24290 OS=Arabidopsis thaliana GN=At4g24290 PE=2 SV=1}	{obr:102717753; - - - - -}	{NA}	{NA}	{AK334751.1; Triticum aestivum cDNA, clone: WT010_O18, cultivar: Chinese Spring}	{NA}
Novelgene1012	3B	810115533	810117076	+	Cold treated sample	1	Novelgene1012	{NA}	{NA}	{bdi:100830053; - - - - -}	{NA}	{NA}	{HE996596.1; Triticum aestivum cv. Arina SNP, chromosome 3B, clone Taes_arina_ctg_59343}	{NA}
Novelgene1013	3B	811219994	811220923	+	Control sample	1	Novelgene1013	{NA}	{NA}	{NA}	{NA}	{NA}	{HG670306.1; Triticum aestivum chromosome 3B, genomic scaffold, cultivar Chinese Spring}	{NA}
Novelgene1014	3B	812337356	812338034	+	Cold treated sample	1	Novelgene1014	{CDM86982.1; unnamed protein product [Triticum aestivum]}	{NA}	{obr:102711847; - - - - -}	{NA}	{NA}	{HG670306.1; Triticum aestivum chromosome 3B, genomic scaffold, cultivar Chinese Spring}	{NA}
Novelgene1015	3B	816255982	816257861	+	Control sample	1	Novelgene1015	{EMS58242.1; hypothetical protein TRIUR3_22116 [Triticum urartu]}	{NA}	{bdi:100838383; - - - - -}	{NA}	{NA}	{AK354005.1; Hordeum vulgare subsp. vulgare mRNA for predicted protein, partial cds, clone: NIASHv1004F16}	{NA}
Novelgene1016	3B	816522228	816523932	+	Control sample	2	Novelgene1016	{CDM80655.1; unnamed protein product [Triticum aestivum]}	{sp|Q9C999|PILS2_ARATH; Protein PIN-LIKES 2 OS=Arabidopsis thaliana GN=PILS2 PE=2 SV=1}	{sita:101773408; - - - - -}	{At1g71090; KOG2722 Predicted membrane protein S Function unknown ;}	{GO:0009512; cytochrome b6f complex; cellular_component GO:0055085; transmembrane transport; biological_process GO:0017004; cytochrome complex assembly; biological_process GO:0045158; electron transporter, transferring electrons within cytochrome b6/f complex of photosystem II activity; molecular_function GO:0016021; integral to membrane; cellular_component}	{HG670306.1; Triticum aestivum chromosome 3B, genomic scaffold, cultivar Chinese Spring}	{PF03742:PetN PF03547:Membrane transport protein}
Novelgene1017	3B	816812625	816813545	+	Control sample	2	Novelgene1017	{EMT28144.1; hypothetical protein F775_31257 [Aegilops tauschii]}	{NA}	{ats:F775_31257; - - - - -}	{NA}	{NA}	{HG670306.1; Triticum aestivum chromosome 3B, genomic scaffold, cultivar Chinese Spring}	{NA}
Novelgene1018	3B	817316582	817317532	+	Cold treated sample	1	Novelgene1018	{BAJ91462.1; predicted protein [Hordeum vulgare subsp. vulgare]}	{sp|Q8LDS4|NAKR1_ARATH; Protein SODIUM POTASSIUM ROOT DEFECTIVE 1 OS=Arabidopsis thaliana GN=NAKR1 PE=1 SV=1}	{bdi:100845276; - - - - -}	{At5g02600; KOG1603 Copper chaperone P Inorganic ion transport and metabolism ;}	{GO:0030001; metal ion transport; biological_process GO:0046872; metal ion binding; molecular_function}	{AK372035.1; Hordeum vulgare subsp. vulgare mRNA for predicted protein, complete cds, clone: NIASHv2145F12}	{PF00403:Heavy-metal-associated domain}
Novelgene1019	3B	821076592	821078451	+	Control sample	2	Novelgene1019	{AAP80664.1; S28 ribosomal protein, partial [Triticum aestivum]}	{sp|P46302|RS28_MAIZE; 40S ribosomal protein S28 OS=Zea mays GN=RPS28 PE=3 SV=1}	{pda:103706732; K02979 RP-S28e, RPS28 small subunit ribosomal protein S28e - ko03010; Genetic Information Processing; Translation; Ribosome}	{At5g64140; KOG3502 40S ribosomal protein S28 J Translation, ribosomal structure and biogenesis ;}	{GO:0003735; structural constituent of ribosome; molecular_function GO:0005840; ribosome; cellular_component GO:0006412; translation; biological_process GO:0005622; intracellular; cellular_component}	{AK332219.1; Triticum aestivum cDNA, clone: WT003_H04, cultivar: Chinese Spring}	{PF01200:Ribosomal protein S28e}
Novelgene1020	3B	821089136	821089476	+	Cold treated sample	1	Novelgene1020	{XP_015689776.1; PREDICTED: IQ domain-containing protein IQM2-like [Oryza brachyantha]}	{sp|P46302|RS28_MAIZE; 40S ribosomal protein S28 OS=Zea mays GN=RPS28 PE=3 SV=1}	{obr:102719941; - - - - -}	{7291066; KOG3502 40S ribosomal protein S28 J Translation, ribosomal structure and biogenesis ;}	{NA}	{HG670306.1; Triticum aestivum chromosome 3B, genomic scaffold, cultivar Chinese Spring}	{NA}
Novelgene1021	3B	822832978	822834028	+	Control sample	2	Novelgene1021	{AFS49947.1; ZnFP [Triticum aestivum]}	{sp|Q688R3|C3H33_ORYSJ; Zinc finger CCCH domain-containing protein 33 OS=Oryza sativa subsp. japonica GN=Os05g0128200 PE=2 SV=1}	{sita:101785209; - - - - -}	{At2g40140; KOG1595 CCCH-type Zn-finger protein R General function prediction only ;}	{GO:0046872; metal ion binding; molecular_function}	{HG670306.1; Triticum aestivum chromosome 3B, genomic scaffold, cultivar Chinese Spring}	{PF00642:Zinc finger C-x8-C-x5-C-x3-H type (and similar)}
Novelgene1022	3B	823095433	823100021	+	Cold treated sample	1	Novelgene1022	{NA}	{NA}	{NA}	{NA}	{NA}	{HG670306.1; Triticum aestivum chromosome 3B, genomic scaffold, cultivar Chinese Spring}	{NA}
Novelgene1025	3B	826615733	826616590	+	Cold treated sample	1	Novelgene1025	{EMS51118.1; hypothetical protein TRIUR3_18176 [Triticum urartu]}	{sp|Q5JL08|MON1_ORYSJ; Vacuolar fusion protein MON1 homolog OS=Oryza sativa subsp. japonica GN=MON1 PE=3 SV=1}	{mus:104000924; K20195 MON1 vacuolar fusion protein MON1 - ko04138; Cellular Processes; Transport and catabolism; Autophagy - yeast}	{Hs14150159; KOG0997 Uncharacterized conserved protein Sand S Function unknown ;}	{NA}	{XM_014805275.1; PREDICTED: Setaria italica protein SAND (LOC101773136), transcript variant X1, mRNA}	{NA}
Novelgene1026	3B	829361370	829362566	+	Control sample	1	Novelgene1026	{EMS55693.1; hypothetical protein TRIUR3_08442 [Triticum urartu]}	{NA}	{NA}	{NA}	{NA}	{HG670306.1; Triticum aestivum chromosome 3B, genomic scaffold, cultivar Chinese Spring}	{NA}
Novelgene1027	3B	829541241	829542631	+	Control sample	2	Novelgene1027	{AQK79343.1; Putative MYB DNA-binding domain superfamily protein [Zea mays]}	{sp|Q4JL76|MYBA2_ORYSJ; Myb-related protein MYBAS2 OS=Oryza sativa subsp. japonica GN=MYBAS2 PE=2 SV=1}	{ats:F775_29427; K09422 MYBP myb proto-oncogene protein, plant - -}	{At5g59780; KOG0048 Transcription factor, Myb superfamily K Transcription ;}	{GO:0004190; aspartic-type endopeptidase activity; molecular_function GO:0019083; viral transcription; biological_process GO:0003968; RNA-directed RNA polymerase activity; molecular_function GO:0016021; integral to membrane; cellular_component GO:0003682; chromatin binding; molecular_function GO:0003682; chromatin binding; molecular_function}	{HG670306.1; Triticum aestivum chromosome 3B, genomic scaffold, cultivar Chinese Spring}	{PF00249:Myb-like DNA-binding domain PF03012:Phosphoprotein PF09726:Transmembrane protein PF00249:Myb-like DNA-binding domain PF01080:Presenilin}
Novelgene1028	5D	344182	345697	+	Control sample	6	Novelgene1028	{EMT16933.1; hypothetical protein F775_27030 [Aegilops tauschii]}	{NA}	{NA}	{NA}	{NA}	{EU835980.1; Triticum aestivum clone BAC 502E09, complete sequence}	{NA}
Novelgene1030	5D	3659077	3660661	+	Control sample	2	Novelgene1030	{CAH10209.1; Cell Division Protein AAA ATPase family [Triticum aestivum]}	{sp|Q9FLD5|ASD_ARATH; AAA-ATPase ASD, mitochondrial OS=Arabidopsis thaliana GN=AATP1 PE=1 SV=1}	{sita:101758077; - - - - -}	{At5g40010; KOG0743 AAA+-type ATPase O Posttranslational modification, protein turnover, chaperones ;}	{GO:0003723; RNA binding; molecular_function GO:0016887; ATPase activity; molecular_function GO:0015995; chlorophyll biosynthetic process; biological_process GO:0016851; magnesium chelatase activity; molecular_function GO:0015979; photosynthesis; biological_process GO:0006281; DNA repair; biological_process GO:0005524; ATP binding; molecular_function GO:0006310; DNA recombination; biological_proc…	{CT009735.1; Triticum aestivum}	{PF00910:RNA helicase PF07726:ATPase family associated with various cellular activities (AAA) PF01078:Magnesium chelatase, subunit ChlI PF01443:Viral (Superfamily 1) RNA helicase PF00005:ABC transporter PF07728:AAA domain (dynein-related subfamily) PF05496:Holliday junction DNA helicase ruvB N-terminus PF00004:ATPase family associated with various cellular activities (AAA)}
Novelgene1031	5D	3965003	3965525	+	Cold treated sample	1	Novelgene1031	{EMT10496.1; hypothetical protein F775_43634 [Aegilops tauschii]}	{NA}	{NA}	{NA}	{NA}	{NA}	{NA}
Novelgene1032	5D	5170359	5170707	+	Cold treated sample	1	Novelgene1032	{NA}	{NA}	{NA}	{NA}	{NA}	{AK252722.1; Hordeum vulgare subsp. vulgare cDNA clone: FLbaf166f09, mRNA sequence}	{NA}
Novelgene1033	5D	6200286	6202440	+	Control sample	1	Novelgene1033	{YP_008474324.1; photosystem II 47 kDa protein (chloroplast) [Aegilops tauschii]}	{sp|P24065|PSBB_WHEAT; Photosystem II CP47 reaction center protein OS=Triticum aestivum GN=psbB PE=3 SV=2}	{mtr:MTR_0002s0740; K02704 psbB photosystem II CP47 chlorophyll apoprotein - ko00195; Metabolism; Energy metabolism; Photosynthesis}	{NA}	{GO:0016020; membrane; cellular_component GO:0009521; photosystem; cellular_component GO:0019684; photosynthesis, light reaction; biological_process GO:0016168; chlorophyll binding; molecular_function GO:0009767; photosynthetic electron transport chain; biological_process GO:0009521; photosystem; cellular_component GO:0009767; photosynthetic electron transport chain; biological_process GO:0016168…	{KJ614412.1; Aegilops tauschii cultivar AL8/78 chloroplast, complete genome}	{PF00421:Photosystem II protein PF00421:Photosystem II protein PF00421:Photosystem II protein PF00330:Aconitase family (aconitate hydratase)}
Novelgene1035	5D	6256160	6263156	+	Control sample	5	Novelgene1035	{YP_008963819.1; RNA polymerase beta' subunit (chloroplast) [Aegilops cylindrica]}	{sp|Q9XPS9|RPOC2_WHEAT; DNA-directed RNA polymerase subunit beta'' OS=Triticum aestivum GN=rpoC2 PE=3 SV=1}	{mtr:MTR_0002s0510; - - - - -}	{NA}	{GO:0003899; DNA-directed RNA polymerase activity; molecular_function GO:0003677; DNA binding; molecular_function GO:0006351; transcription, DNA-dependent; biological_process GO:0003677; DNA binding; molecular_function GO:0003899; DNA-directed RNA polymerase activity; molecular_function GO:0006351; transcription, DNA-dependent; biological_process GO:0003899; DNA-directed RNA polymerase activity; …	{JQ754651.1; Aegilops tauschii chloroplast, complete genome}	{PF04998:RNA polymerase Rpb1, domain 5 PF04997:RNA polymerase Rpb1, domain 1 PF00623:RNA polymerase Rpb1, domain 2 PF00562:RNA polymerase Rpb2, domain 6 PF04560:RNA polymerase Rpb2, domain 7 PF04997:RNA polymerase Rpb1, domain 1 PF05000:RNA polymerase Rpb1, domain 4 PF04998:RNA polymerase Rpb1, domain 5 PF04983:RNA polymerase Rpb1, domain 3 PF04983:RNA polymerase Rpb1, domain 3 PF07886:BA14K-like…
Novelgene1036	5D	6479652	6480884	+	Cold treated sample	2	Novelgene1036	{EMS49354.1; Obtusifoliol 14-alpha demethylase [Triticum urartu]}	{sp|P93846|CP51_SORBI; Obtusifoliol 14-alpha demethylase OS=Sorghum bicolor GN=CYP51 PE=1 SV=1}	{ats:F775_02892; K05917 CYP51 sterol 14-demethylase 1.14.13.70 ko00100; Metabolism; Lipid metabolism; Steroid biosynthesis}	{At1g11680; KOG0684 Cytochrome P450 Q Secondary metabolites biosynthesis, transport and catabolism ;}	{GO:0005506; iron ion binding; molecular_function GO:0055114; oxidation-reduction process; biological_process GO:0020037; heme binding; molecular_function GO:0016705; oxidoreductase activity, acting on paired donors, with incorporation or reduction of molecular oxygen; molecular_function}	{XM_015790774.1; PREDICTED: Oryza sativa Japonica Group obtusifoliol 14-alpha demethylase-like (LOC107275872), mRNA}	{PF00067:Cytochrome P450}
[truncated: 5,976 more rows]

## Sheet: new isoforms
Supplementaral Table S2-2. Novel genes discovered by iso-seq.
Gene ID	Isoform ID	Chromosome	Start	End	Strand	Exon_number
TraesCS5B02G270000	TraesCS5B02G270000_novel03	5B	455736893	455739191	+	4
TraesCS5B02G270000	TraesCS5B02G270000_novel04	5B	455737812	455739189	+	2
TraesCS7D02G380700	TraesCS7D02G380700_novel03	7D	493566681	493568931	-	6
[truncated: 47,964 more rows]
