# Supplementary material for: Isoform Sequencing Provides Insight Into Freezing Response of Common Wheat (Triticum aestivum L.)
Source: Front Genet. 2020 Jun 11;11:462. doi: 10.3389/fgene.2020.00462 (PMC7300213; doi:10.3389/fgene.2020.00462)
Supplement: Supplementary file 5 [file Table_3.XLSX]

## Sheet: different genes
Supplementary Table 3. Functional annotated of new discovered genes. Green color indicates genes only be found in the un-treated sample, red color indicate genes can only be found in freezing treated sample
Dif gene id	{nr}	{SwissProt}	{KEGG}	{KOG}	{GO}	{nt}	{pfam}
Novelgene3208	{CDM85813.1; unnamed protein product [Triticum aestivum]}	{NA}	{osa:4327239; K00616 E2.2.1.2, talA, talB transaldolase 2.2.1.2 ko01200; Metabolism; Global and overview maps; Carbon metabolism | ko01230; Metabolism; Global and overview maps; Biosynthesis of amino acids | ko00030; Metabolism; Carbohydrate metabolism; Pentose phosphate pathway}	{At5g13420; KOG2772 Transaldolase G Carbohydrate transport and metabolism ;}	{GO:0000148; 1,3-beta-D-glucan synthase complex; cellular_component GO:0016020; membrane; cellular_component GO:0003843; 1,3-beta-D-glucan synthase activity; molecular_function GO:0006075; 1,3-beta-D-glucan biosynthetic process; biological_process}	{AK364955.1; Hordeum vulgare subsp. vulgare mRNA for predicted protein, complete cds, clone: NIASHv2029L06}	{PF03229:Alphavirus glycoprotein J PF05038:Cytochrome Cytochrome b558 alpha-subunit}
Novelgene6527	{EMS47567.1; putative dimethyladenosine transferase [Triticum urartu]}	{sp|O22268|DIM1A_ARATH; Ribosomal RNA small subunit methyltransferase OS=Arabidopsis thaliana GN=DIM1A PE=1 SV=1}	{sita:101772992; K14191 DIM1 18S rRNA (adenine1779-N6/adenine1780-N6)-dimethyltransferase 2.1.1.183 -}	{At2g47420; KOG0820 Ribosomal RNA adenine dimethylase A RNA processing and modification ;}	{GO:0000154; rRNA modification; biological_process GO:0008649; rRNA methyltransferase activity; molecular_function GO:0000179; rRNA (adenine-N6,N6-)-dimethyltransferase activity; molecular_function}	{AK249867.1; Hordeum vulgare subsp. vulgare cDNA clone: FLbaf58m24, mRNA sequence}	{PF02724:CDC45-like protein PF03839:Translocation protein Sec62 PF02862:DDHD domain}
Novelgene4764	{BAJ91289.1; predicted protein [Hordeum vulgare subsp. vulgare]}	{sp|Q9ZTS1|SYM_ORYSJ; Probable methionine--tRNA ligase OS=Oryza sativa subsp. japonica GN=Os06g0508700 PE=2 SV=2}	{bdi:100833517; K01874 MARS, metG methionyl-tRNA synthetase 6.1.1.10 ko00450; Metabolism; Metabolism of other amino acids; Selenocompound metabolism | ko00970; Genetic Information Processing; Translation; Aminoacyl-tRNA biosynthesis}	{At4g13780_1; KOG1247 Methionyl-tRNA synthetase J Translation, ribosomal structure and biogenesis ;}	{GO:0000166; nucleotide binding; molecular_function GO:0004812; aminoacyl-tRNA ligase activity; molecular_function GO:0016740; transferase activity; molecular_function GO:0008242; omega peptidase activity; molecular_function GO:0004197; cysteine-type endopeptidase activity; molecular_function GO:0000049; tRNA binding; molecular_function GO:0005524; ATP binding; molecular_function GO:0006418; tRNA…	{AK360080.1; Hordeum vulgare subsp. vulgare mRNA for predicted protein, complete cds, clone: NIASHv1109M13}	{NA}
Novelgene4237	{EMS56251.1; Zinc finger CCCH domain-containing protein 31 [Triticum urartu]}	{sp|Q7XPK1|C3H31_ORYSJ; Zinc finger CCCH domain-containing protein 31 OS=Oryza sativa subsp. japonica GN=Os04g0665700 PE=2 SV=1}	{sita:101785208; - - - - -}	{At3g12130; KOG1677 CCCH-type Zn-finger protein R General function prediction only ;}	{GO:0000166; nucleotide binding; molecular_function GO:0015833; peptide transport; biological_process GO:0003723; RNA binding; molecular_function GO:0005524; ATP binding; molecular_function GO:0046872; metal ion binding; molecular_function}	{AK250693.1; Hordeum vulgare subsp. vulgare cDNA clone: FLbaf85e04, mRNA sequence}	{NA}
Novelgene1641	{EMS45692.1; U-box domain-containing protein 43 [Triticum urartu]}	{sp|Q9LM76|PUB44_ARATH; U-box domain-containing protein 44 OS=Arabidopsis thaliana GN=PUB44 PE=1 SV=1}	{ats:F775_28500; - - - - -}	{At1g20780; KOG0167 FOG: Armadillo/beta-catenin-like repeats S Function unknown ;}	{GO:0000221; vacuolar proton-transporting V-type ATPase, V1 domain; cellular_component GO:0005515; protein binding; molecular_function GO:0016820; hydrolase activity, acting on acid anhydrides, catalyzing transmembrane movement of substances; molecular_function GO:0015991; ATP hydrolysis coupled proton transport; biological_process GO:0044183; protein binding involved in protein folding; molecula…	{AK335126.1; Triticum aestivum cDNA, clone: WT012_C03, cultivar: Chinese Spring}	{PF07690:Major Facilitator Superfamily PF00083:Sugar (and other) transporter PF00711:Beta defensin}
Novelgene3787	{BAJ87503.1; predicted protein [Hordeum vulgare subsp. vulgare]}	{NA}	{NA}	{NA}	{GO:0000287; magnesium ion binding; molecular_function GO:0004016; adenylate cyclase activity; molecular_function GO:0006171; cAMP biosynthetic process; biological_process}	{AK356566.1; Hordeum vulgare subsp. vulgare mRNA for predicted protein, complete cds, clone: NIASHv1036H06}	{NA}
Novelgene3951	{EMS60115.1; Pyruvate kinase, cytosolic isozyme [Triticum urartu]}	{sp|P22200|KPYC_SOLTU; Pyruvate kinase, cytosolic isozyme OS=Solanum tuberosum PE=2 SV=1}	{ats:F775_26624; K00873 PK, pyk pyruvate kinase 2.7.1.40 ko01200; Metabolism; Global and overview maps; Carbon metabolism | ko01230; Metabolism; Global and overview maps; Biosynthesis of amino acids | ko00010; Metabolism; Carbohydrate metabolism; Glycolysis / Gluconeogenesis | ko00620; Metabolism; Carbohydrate metabolism; Pyruvate metabolism | ko00230; Metabolism; Nucleotide metabolism; Purine me…	{At5g08570; KOG2323 Pyruvate kinase G Carbohydrate transport and metabolism ;}	{GO:0000287; magnesium ion binding; molecular_function GO:0006096; glycolysis; biological_process GO:0004743; pyruvate kinase activity; molecular_function GO:0030955; potassium ion binding; molecular_function}	{AK356755.1; Hordeum vulgare subsp. vulgare mRNA for predicted protein, complete cds, clone: NIASHv1039F24}	{NA}
Novelgene0816	{CDM82952.1; unnamed protein product [Triticum aestivum]}	{sp|Q42954|KPYC_TOBAC; Pyruvate kinase, cytosolic isozyme OS=Nicotiana tabacum PE=2 SV=1}	{sbi:SORBI_03g011130; K00873 PK, pyk pyruvate kinase 2.7.1.40 ko01200; Metabolism; Global and overview maps; Carbon metabolism | ko01230; Metabolism; Global and overview maps; Biosynthesis of amino acids | ko00010; Metabolism; Carbohydrate metabolism; Glycolysis / Gluconeogenesis | ko00620; Metabolism; Carbohydrate metabolism; Pyruvate metabolism | ko00230; Metabolism; Nucleotide metabolism; Puri…	{At5g56350; KOG2323 Pyruvate kinase G Carbohydrate transport and metabolism ;}	{GO:0000287; magnesium ion binding; molecular_function GO:0030955; potassium ion binding; molecular_function GO:0006096; glycolysis; biological_process GO:0004743; pyruvate kinase activity; molecular_function}	{HG670306.1; Triticum aestivum chromosome 3B, genomic scaffold, cultivar Chinese Spring}	{PF04857:CAF1 family ribonuclease}
Novelgene1374	{EMT02217.1; Pyruvate kinase, cytosolic isozyme [Aegilops tauschii]}	{sp|Q42954|KPYC_TOBAC; Pyruvate kinase, cytosolic isozyme OS=Nicotiana tabacum PE=2 SV=1}	{sbi:SORBI_03g011130; K00873 PK, pyk pyruvate kinase 2.7.1.40 ko01200; Metabolism; Global and overview maps; Carbon metabolism | ko01230; Metabolism; Global and overview maps; Biosynthesis of amino acids | ko00010; Metabolism; Carbohydrate metabolism; Glycolysis / Gluconeogenesis | ko00620; Metabolism; Carbohydrate metabolism; Pyruvate metabolism | ko00230; Metabolism; Nucleotide metabolism; Puri…	{At5g56350; KOG2323 Pyruvate kinase G Carbohydrate transport and metabolism ;}	{GO:0000287; magnesium ion binding; molecular_function GO:0030955; potassium ion binding; molecular_function GO:0006096; glycolysis; biological_process GO:0004743; pyruvate kinase activity; molecular_function}	{HG670306.1; Triticum aestivum chromosome 3B, genomic scaffold, cultivar Chinese Spring}	{NA}
Novelgene5899	{NA}	{NA}	{NA}	{NA}	{GO:0000287; magnesium ion binding; molecular_function GO:0050532; 2-phosphosulfolactate phosphatase activity; molecular_function}	{HG670306.1; Triticum aestivum chromosome 3B, genomic scaffold, cultivar Chinese Spring}	{NA}
Novelgene1424	{AOG74966.1; ribulose-1,5-bisphosphate carboxylase/oxygenase large subunit (chloroplast) [Poa ligularis]}	{sp|P11383|RBL_WHEAT; Ribulose bisphosphate carboxylase large chain OS=Triticum aestivum GN=rbcL PE=1 SV=2}	{mtr:MTR_0002s0660; K01601 rbcL ribulose-bisphosphate carboxylase large chain 4.1.1.39 ko01200; Metabolism; Global and overview maps; Carbon metabolism | ko00630; Metabolism; Carbohydrate metabolism; Glyoxylate and dicarboxylate metabolism | ko00710; Metabolism; Energy metabolism; Carbon fixation in photosynthetic organisms}	{NA}	{GO:0000287; magnesium ion binding; molecular_function}	{KJ174105.1; Triticum urartu chloroplast, complete genome}	{NA}
Novelgene3110	{EMS57461.1; hypothetical protein TRIUR3_28201 [Triticum urartu]}	{NA}	{bdi:100829496; - - - - -}	{NA}	{GO:0000398; nuclear mRNA splicing, via spliceosome; biological_process GO:0005681; spliceosomal complex; cellular_component}	{AK356511.1; Hordeum vulgare subsp. vulgare mRNA for predicted protein, complete cds, clone: NIASHv1035K20}	{PF02178:AT hook motif PF04434:SWIM zinc finger PF00872:Transposase, Mutator family PF06203:CCT motif}
Novelgene1683	{EMS51240.1; Triacylglycerol lipase 1 [Triticum urartu]}	{sp|Q71DJ5|LIP1_ARATH; Triacylglycerol lipase 1 OS=Arabidopsis thaliana GN=LIP1 PE=1 SV=1}	{sita:101785302; K01052 LIPA lysosomal acid lipase/cholesteryl ester hydrolase 3.1.1.13 ko00100; Metabolism; Lipid metabolism; Steroid biosynthesis | ko04142; Cellular Processes; Transport and catabolism; Lysosome}	{At2g15230; KOG2624 Triglyceride lipase-cholesterol esterase I Lipid transport and metabolism ;}	{GO:0000398; nuclear mRNA splicing, via spliceosome; biological_process}	{AK360330.1; Hordeum vulgare subsp. vulgare mRNA for predicted protein, complete cds, clone: NIASHv1115N07}	{NA}
Novelgene6727	{EMT31252.1; hypothetical protein F775_01688 [Aegilops tauschii]}	{NA}	{ats:F775_01688; - - - - -}	{NA}	{GO:0000723; telomere maintenance; biological_process GO:0000784; nuclear chromosome, telomeric region; cellular_component GO:0003677; DNA binding; molecular_function}	{HG670306.1; Triticum aestivum chromosome 3B, genomic scaffold, cultivar Chinese Spring}	{NA}
Novelgene0126	{NA}	{NA}	{cic:CICLE_v10033686mg; K15255 PIF1 ATP-dependent DNA helicase PIF1 3.6.4.12 -}	{NA}	{GO:0000723; telomere maintenance; biological_process GO:0006281; DNA repair; biological_process GO:0003678; DNA helicase activity; molecular_function}	{NA}	{NA}
Novelgene3829	{ABA95557.1; AT hook motif-containing protein, putative [Oryza sativa Japonica Group]}	{NA}	{spen:107022947; - - - - -; spen:107022947; - - - - -}	{NA}	{GO:0000723; telomere maintenance; biological_process GO:0006281; DNA repair; biological_process GO:0003678; DNA helicase activity; molecular_function}	{HG670306.1; Triticum aestivum chromosome 3B, genomic scaffold, cultivar Chinese Spring}	{PF07714:Protein tyrosine kinase PF00069:Protein kinase domain PF05445:Poxvirus serine/threonine protein kinase PF02517:CAAX protease self-immunity}
Novelgene5519	{EMT02080.1; DNA/RNA-binding protein KIN17 [Aegilops tauschii]}	{sp|A2XIP9|KIN17_ORYSI; KIN17-like protein OS=Oryza sativa subsp. indica GN=KIN17 PE=3 SV=1}	{sind:105167427; K13102 KIN DNA/RNA-binding protein KIN17 - -}	{7296288; KOG2837 Protein containing a U1-type Zn-finger and implicated in RNA splicing or processing A RNA processing and modification ;}	{GO:0000775; chromosome, centromeric region; cellular_component GO:0003910; DNA ligase (ATP) activity; molecular_function GO:0007067; mitosis; biological_process GO:0006310; DNA recombination; biological_process GO:0007049; cell cycle; biological_process GO:0006351; transcription, DNA-dependent; biological_process GO:0003887; DNA-directed DNA polymerase activity; molecular_function GO:0003677; DN…	{AK334695.1; Triticum aestivum cDNA, clone: WT010_L23, cultivar: Chinese Spring}	{PF00224:Pyruvate kinase, barrel domain}
Novelgene4226	{BAK03965.1; predicted protein [Hordeum vulgare subsp. vulgare]}	{NA}	{NA}	{NA}	{GO:0000776; kinetochore; cellular_component GO:0016021; integral to membrane; cellular_component GO:0046873; metal ion transmembrane transporter activity; molecular_function GO:0051382; kinetochore assembly; biological_process GO:0008146; sulfotransferase activity; molecular_function GO:0030001; metal ion transport; biological_process GO:0016020; membrane; cellular_component GO:0055085; transmem…	{HG670306.1; Triticum aestivum chromosome 3B, genomic scaffold, cultivar Chinese Spring}	{PF00627:UBA/TS-N domain}
Novelgene5298	{EMT07404.1; Putative HVA22-like protein g [Aegilops tauschii]}	{NA}	{ats:F775_00506; - - - - -}	{NA}	{GO:0000796; condensin complex; cellular_component GO:0007076; mitotic chromosome condensation; biological_process}	{HG670306.1; Triticum aestivum chromosome 3B, genomic scaffold, cultivar Chinese Spring}	{PF01428:AN1-like Zinc finger}
Novelgene4541	{EMS50129.1; Heat shock cognate 70 kDa protein 1 [Triticum urartu]}	{sp|P27322|HSP72_SOLLC; Heat shock cognate 70 kDa protein 2 OS=Solanum lycopersicum GN=HSC-2 PE=2 SV=1}	{jcu:105647790; K03283 HSPA1_8 heat shock 70kDa protein 1/8 - ko03040; Genetic Information Processing; Transcription; Spliceosome | ko04141; Genetic Information Processing; Folding, sorting and degradation; Protein processing in endoplasmic reticulum | ko04010; Environmental Information Processing; Signal transduction; MAPK signaling pathway | ko04144; Cellular Processes; Transport and catabolism…	{At5g02500; KOG0101 Molecular chaperones HSP70/HSC70, HSP70 superfamily O Posttranslational modification, protein turnover, chaperones ;}	{GO:0000902; cell morphogenesis; biological_process GO:0005975; carbohydrate metabolic process; biological_process GO:0016787; hydrolase activity; molecular_function GO:0016773; phosphotransferase activity, alcohol group as acceptor; molecular_function}	{X67711.2; O.sativa hsp70 gene for heat shock protein 70}	{NA}
Novelgene0380	{EMS68426.1; Heat shock cognate 70 kDa protein 4 [Triticum urartu]}	{sp|Q9LHA8|MD37C_ARATH; Probable mediator of RNA polymerase II transcription subunit 37c OS=Arabidopsis thaliana GN=MED37C PE=1 SV=1}	{sita:101785219; K03283 HSPA1_8 heat shock 70kDa protein 1/8 - ko03040; Genetic Information Processing; Transcription; Spliceosome | ko04141; Genetic Information Processing; Folding, sorting and degradation; Protein processing in endoplasmic reticulum | ko04010; Environmental Information Processing; Signal transduction; MAPK signaling pathway | ko04144; Cellular Processes; Transport and catabolis…	{At3g12580; KOG0101 Molecular chaperones HSP70/HSC70, HSP70 superfamily O Posttranslational modification, protein turnover, chaperones ;}	{GO:0000902; cell morphogenesis; biological_process GO:0015628; protein secretion by the type II secretion system; biological_process GO:0008565; protein transporter activity; molecular_function GO:0015627; type II protein secretion system complex; cellular_component}	{AF005993.1; Triticum aestivum 70 kDa heat shock protein (TaHSP70d) mRNA, complete cds}	{NA}
Novelgene5210	{BAJ94065.1; predicted protein [Hordeum vulgare subsp. vulgare]}	{sp|A6QPF8|T120B_BOVIN; Transmembrane protein 120B OS=Bos taurus GN=TMEM120B PE=2 SV=1}	{sita:101772176; - - - - -}	{At1g33230; KOG4758 Predicted membrane protein R General function prediction only ;}	{GO:0000975; regulatory region DNA binding; molecular_function GO:0016021; integral to membrane; cellular_component}	{AK331663.1; Triticum aestivum cDNA, clone: WT002_A24, cultivar: Chinese Spring}	{PF01119:DNA mismatch repair protein, C-terminal domain}
Novelgene6296	{NA}	{NA}	{NA}	{NA}	{GO:0001104; RNA polymerase II transcription cofactor activity; molecular_function GO:0006357; regulation of transcription from RNA polymerase II promoter; biological_process GO:0016592; mediator complex; cellular_component GO:0003779; actin binding; molecular_function GO:0007010; cytoskeleton organization; biological_process}	{HG670306.1; Triticum aestivum chromosome 3B, genomic scaffold, cultivar Chinese Spring}	{NA}
Novelgene0827	{XP_015696407.1; PREDICTED: uncharacterized protein LOC102711564, partial [Oryza brachyantha]}	{NA}	{obr:102706069; - - - - -}	{NA}	{GO:0001104; RNA polymerase II transcription cofactor activity; molecular_function GO:0006357; regulation of transcription from RNA polymerase II promoter; biological_process GO:0016592; mediator complex; cellular_component}	{HG670306.1; Triticum aestivum chromosome 3B, genomic scaffold, cultivar Chinese Spring}	{NA}
Novelgene6174	{EMT09050.1; hypothetical protein F775_23604 [Aegilops tauschii]}	{NA}	{ats:F775_22850; - - - - -}	{NA}	{GO:0001518; voltage-gated sodium channel complex; cellular_component GO:0005248; voltage-gated sodium channel activity; molecular_function GO:0008270; zinc ion binding; molecular_function GO:0005634; nucleus; cellular_component GO:0006814; sodium ion transport; biological_process}	{AK334426.1; Triticum aestivum cDNA, clone: WT009_L06, cultivar: Chinese Spring}	{NA}
Novelgene1672	{EMT19324.1; hypothetical protein F775_10009 [Aegilops tauschii]}	{sp|O22929|BL1S1_ARATH; Biogenesis of lysosome-related organelles complex 1 subunit 1 OS=Arabidopsis thaliana GN=BLOS1 PE=1 SV=1}	{pda:108511376; K20185 BLOC1S1 biogenesis of lysosome-related organelles complex 1 subunit 1 - -}	{At2g30330; KOG3390 General control of amino-acid synthesis 5-like 1 K Transcription ;}	{GO:0001539; ciliary or flagellar motility; biological_process GO:0009425; bacterial-type flagellum basal body; cellular_component GO:0006935; chemotaxis; biological_process}	{AK364585.1; Hordeum vulgare subsp. vulgare mRNA for predicted protein, complete cds, clone: NIASHv2026L14}	{NA}
Novelgene2062	{EMS67187.1; hypothetical protein TRIUR3_20824 [Triticum urartu]}	{NA}	{dosa:Os02t0459001-00; - - - - -}	{NA}	{GO:0001733; galactosylceramide sulfotransferase activity; molecular_function GO:0016021; integral to membrane; cellular_component GO:0005794; Golgi apparatus; cellular_component GO:0009058; biosynthetic process; biological_process}	{AK335637.1; Triticum aestivum cDNA, clone: WT013_G14, cultivar: Chinese Spring}	{NA}
Novelgene7037	{EMT26229.1; hypothetical protein F775_31679 [Aegilops tauschii]}	{NA}	{ats:F775_31679; - - - - -}	{NA}	{GO:0001881; receptor recycling; biological_process}	{AK252548.1; Hordeum vulgare subsp. vulgare cDNA clone: FLbaf162j18, mRNA sequence}	{NA}
Novelgene4418	{EMT09584.1; Nuclear pore complex protein [Aegilops tauschii]}	{sp|F4IGA5|NU133_ARATH; Nuclear pore complex protein NUP133 OS=Arabidopsis thaliana GN=NUP133 PE=1 SV=1}	{ats:F775_26044; K14300 NUP133 nuclear pore complex protein Nup133 - ko03013; Genetic Information Processing; Translation; RNA transport}	{NA}	{GO:0002143; tRNA wobble position uridine thiolation; biological_process GO:0005737; cytoplasm; cellular_component}	{AK335133.1; Triticum aestivum cDNA, clone: WT012_C10, cultivar: Chinese Spring}	{NA}
Novelgene1513	{APT69332.1; ATP-citrate lyase large subunit [Dunaliella tertiolecta]}	{sp|Q93VT8|ACLB1_ORYSJ; ATP-citrate synthase beta chain protein 1 OS=Oryza sativa subsp. japonica GN=ACLB-1 PE=2 SV=1}	{vcn:VOLCADRAFT_79099; K01648 ACLY ATP citrate (pro-S)-lyase 2.3.3.8 ko00020; Metabolism; Carbohydrate metabolism; Citrate cycle (TCA cycle) | ko00720; Metabolism; Energy metabolism; Carbon fixation pathways in prokaryotes}	{At3g06650; KOG1254 ATP-citrate lyase C Energy production and conversion ;}	{GO:0002532; production of molecular mediator involved in inflammatory response; biological_process GO:0016021; integral to membrane; cellular_component GO:0004896; cytokine receptor activity; molecular_function}	{HG670306.1; Triticum aestivum chromosome 3B, genomic scaffold, cultivar Chinese Spring}	{PF12801:4Fe-4S binding domain}
Novelgene5568	{XP_018719294.1; PREDICTED: uncharacterized protein LOC108955652 [Eucalyptus grandis]}	{sp|Q99315|YG31B_YEAST; Transposon Ty3-G Gag-Pol polyprotein OS=Saccharomyces cerevisiae (strain ATCC 204508 / S288c) GN=TY3B-G PE=1 SV=3}	{egr:108955652; - - - - -}	{At2g06890; KOG0017 FOG: Transposon-encoded proteins with TYA, reverse transcriptase, integrase domains in various combinations R General function prediction only ;}	{GO:0003676; nucleic acid binding; molecular_function GO:0003964; RNA-directed DNA polymerase activity; molecular_function GO:0008270; zinc ion binding; molecular_function GO:0003723; RNA binding; molecular_function GO:0006278; RNA-dependent DNA replication; biological_process}	{HG670306.1; Triticum aestivum chromosome 3B, genomic scaffold, cultivar Chinese Spring}	{PF00097:Zinc finger, C3HC4 type (RING finger) PF13639:Ring finger domain PF14634:zinc-RING finger domain}
Novelgene2327	{XP_003571712.1; PREDICTED: probable pre-mRNA-splicing factor ATP-dependent RNA helicase [Brachypodium distachyon]}	{sp|Q38953|DEAH5_ARATH; Probable pre-mRNA-splicing factor ATP-dependent RNA helicase DEAH5 OS=Arabidopsis thaliana GN=At3g26560 PE=1 SV=2}	{sbi:SORBI_07g026490; K12818 DHX8, PRP22 ATP-dependent RNA helicase DHX8/PRP22 3.6.4.13 ko03040; Genetic Information Processing; Transcription; Spliceosome}	{At3g26560; KOG0922 DEAH-box RNA helicase A RNA processing and modification ;}	{GO:0003676; nucleic acid binding; molecular_function GO:0004386; helicase activity; molecular_function GO:0005524; ATP binding; molecular_function}	{XM_003571664.3; PREDICTED: Brachypodium distachyon probable pre-mRNA-splicing factor ATP-dependent RNA helicase (LOC100835731), mRNA}	{PF00190:Cupin PF02311:AraC-like ligand binding domain}
Novelgene0046	{EMT28540.1; Protein FAR1-RELATED SEQUENCE 5 [Aegilops tauschii]}	{sp|Q9SZL8|FRS5_ARATH; Protein FAR1-RELATED SEQUENCE 5 OS=Arabidopsis thaliana GN=FRS5 PE=2 SV=1}	{ats:F775_00001; - - - - -}	{NA}	{GO:0003676; nucleic acid binding; molecular_function GO:0004803; transposase activity; molecular_function GO:0006313; transposition, DNA-mediated; biological_process GO:0003677; DNA binding; molecular_function}	{AF497474.1; Aegilops tauschii leucine-rich-like protein gene, partial cds; seed globulin (Glo-2) gene, complete cds; HMW-glutenin (Glu-Dty) gene, Glu-Dty-T2 allele, complete cds; and HMW-glutenin (HMW) gene, HMW-Dtx2 allele, complete cds}	{NA}
Novelgene4525	{NA}	{NA}	{NA}	{NA}	{GO:0003676; nucleic acid binding; molecular_function GO:0005622; intracellular; cellular_component GO:0006355; regulation of transcription, DNA-dependent; biological_process}	{HG670306.1; Triticum aestivum chromosome 3B, genomic scaffold, cultivar Chinese Spring}	{NA}
Novelgene6491	{NA}	{NA}	{NA}	{NA}	{GO:0003676; nucleic acid binding; molecular_function GO:0006310; DNA recombination; biological_process GO:0006281; DNA repair; biological_process}	{HG670306.1; Triticum aestivum chromosome 3B, genomic scaffold, cultivar Chinese Spring}	{PF00348:Polyprenyl synthetase}
Novelgene0497	{AAV85747.1; Integrase core domain, putative [Oryza sativa Japonica Group]}	{NA}	{ats:F775_42264; - - - - -}	{NA}	{GO:0003676; nucleic acid binding; molecular_function GO:0008270; zinc ion binding; molecular_function GO:0004871; signal transducer activity; molecular_function GO:0005634; nucleus; cellular_component GO:0006355; regulation of transcription, DNA-dependent; biological_process GO:0007165; signal transduction; biological_process GO:0003700; sequence-specific DNA binding transcription factor activit…	{NA}	{NA}
Novelgene1268	{NA}	{NA}	{NA}	{NA}	{GO:0003676; nucleic acid binding; molecular_function GO:0008270; zinc ion binding; molecular_function}	{AK374569.1; Hordeum vulgare subsp. vulgare mRNA for predicted protein, complete cds, clone: NIASHv3069F13}	{NA}
Novelgene2318	{NA}	{NA}	{NA}	{NA}	{GO:0003676; nucleic acid binding; molecular_function GO:0008270; zinc ion binding; molecular_function}	{AK252084.1; Hordeum vulgare subsp. vulgare cDNA clone: FLbaf148j11, mRNA sequence}	{NA}
Novelgene2405	{EMS55335.1; hypothetical protein TRIUR3_10275 [Triticum urartu]}	{NA}	{sita:101759449; - - - - -}	{NA}	{GO:0003676; nucleic acid binding; molecular_function GO:0008270; zinc ion binding; molecular_function}	{XM_003568066.3; PREDICTED: Brachypodium distachyon uncharacterized LOC100835098 (LOC100835098), mRNA}	{PF00067:Cytochrome P450}
Novelgene2621	{EMT08720.1; Cellular nucleic acid-binding protein [Aegilops tauschii]}	{sp|O65639|CSP1_ARATH; Cold shock protein 1 OS=Arabidopsis thaliana GN=CSP1 PE=1 SV=1}	{pda:103707257; - - - - -}	{At3g43590; KOG4400 E3 ubiquitin ligase interacting with arginine methyltransferase O Posttranslational modification, protein turnover, chaperones ;}	{GO:0003676; nucleic acid binding; molecular_function GO:0008270; zinc ion binding; molecular_function}	{AK335450.1; Triticum aestivum cDNA, clone: WT012_O23, cultivar: Chinese Spring}	{PF01213:Adenylate cyclase associated (CAP) N terminal}
Novelgene4086	{BAK07163.1; predicted protein [Hordeum vulgare subsp. vulgare]}	{NA}	{zma:103645963; - - - - -}	{At4g03530; KOG0017 FOG: Transposon-encoded proteins with TYA, reverse transcriptase, integrase domains in various combinations R General function prediction only ;}	{GO:0003676; nucleic acid binding; molecular_function GO:0008270; zinc ion binding; molecular_function}	{HG670306.1; Triticum aestivum chromosome 3B, genomic scaffold, cultivar Chinese Spring}	{PF02237:Biotin protein ligase C terminal domain}
Novelgene4350	{AAM22635.1; Gag and Pol [Zea mays]}	{sp|P10978|POLX_TOBAC; Retrovirus-related Pol polyprotein from transposon TNT 1-94 OS=Nicotiana tabacum PE=2 SV=1}	{bdi:106866058; - - - - -}	{NA}	{GO:0003676; nucleic acid binding; molecular_function GO:0008270; zinc ion binding; molecular_function}	{HG670306.1; Triticum aestivum chromosome 3B, genomic scaffold, cultivar Chinese Spring}	{NA}
Novelgene5921	{EMT21582.1; Zinc finger protein GIS2 [Aegilops tauschii]}	{sp|Q04832|HEXP_LEIMA; DNA-binding protein HEXBP OS=Leishmania major GN=HEXBP PE=4 SV=1}	{sbi:SORBI_01g030150; K09250 CNBP cellular nucleic acid-binding protein - -}	{Hs4827071; KOG4400 E3 ubiquitin ligase interacting with arginine methyltransferase O Posttranslational modification, protein turnover, chaperones ;}	{GO:0003676; nucleic acid binding; molecular_function GO:0008270; zinc ion binding; molecular_function}	{AK333423.1; Triticum aestivum cDNA, clone: WT006_H01, cultivar: Chinese Spring}	{PF04434:SWIM zinc finger PF00872:Transposase, Mutator family}
Novelgene5961	{EMT21149.1; Protein FAR1-RELATED SEQUENCE 3 [Aegilops tauschii]}	{sp|Q9ZVC9|FRS3_ARATH; Protein FAR1-RELATED SEQUENCE 3 OS=Arabidopsis thaliana GN=FRS3 PE=2 SV=2}	{ats:F775_00001; - - - - -}	{NA}	{GO:0003676; nucleic acid binding; molecular_function GO:0008270; zinc ion binding; molecular_function}	{HG670306.1; Triticum aestivum chromosome 3B, genomic scaffold, cultivar Chinese Spring}	{NA}
Novelgene6709	{EMT30227.1; hypothetical protein F775_02685 [Aegilops tauschii]}	{NA}	{ats:F775_02685; - - - - -}	{At2g06950; KOG0017 FOG: Transposon-encoded proteins with TYA, reverse transcriptase, integrase domains in various combinations R General function prediction only ;}	{GO:0003676; nucleic acid binding; molecular_function GO:0008270; zinc ion binding; molecular_function}	{HG670306.1; Triticum aestivum chromosome 3B, genomic scaffold, cultivar Chinese Spring}	{NA}
Novelgene6872	{EMT28540.1; Protein FAR1-RELATED SEQUENCE 5 [Aegilops tauschii]}	{sp|Q9SZL8|FRS5_ARATH; Protein FAR1-RELATED SEQUENCE 5 OS=Arabidopsis thaliana GN=FRS5 PE=2 SV=1}	{ats:F775_00001; - - - - -}	{NA}	{GO:0003676; nucleic acid binding; molecular_function GO:0008270; zinc ion binding; molecular_function}	{DQ537337.1; Triticum aestivum clone BAC 897M20, complete sequence}	{PF07931:Chloramphenicol phosphotransferase-like protein}
Novelgene3035	{EMS56188.1; Transcription factor bHLH13 [Triticum urartu]}	{sp|Q9ZPY8|AIB_ARATH; Transcription factor ABA-INDUCIBLE bHLH-TYPE OS=Arabidopsis thaliana GN=AIB PE=2 SV=2}	{obr:102707619; - - - - -}	{NA}	{GO:0003676; nucleic acid binding; molecular_function GO:0046983; protein dimerization activity; molecular_function}	{AK376820.1; Hordeum vulgare subsp. vulgare mRNA for predicted protein, complete cds, clone: NIASHv3137B23}	{NA}
Novelgene2202	{EMT27491.1; Zinc finger CCCH domain-containing protein 40 [Aegilops tauschii]}	{sp|Q5SNN4|C3H40_ORYSJ; Zinc finger CCCH domain-containing protein 40 OS=Oryza sativa subsp. japonica GN=Os06g0170500 PE=2 SV=1}	{ats:F775_31868; K12872 RBM22, SLT11 pre-mRNA-splicing factor RBM22/SLT11 - ko03040; Genetic Information Processing; Transcription; Spliceosome}	{At2g29580; KOG0153 Predicted RNA-binding protein (RRM superfamily) R General function prediction only ;}	{GO:0003676; nucleic acid binding; molecular_function}	{AK250256.1; Hordeum vulgare subsp. vulgare cDNA clone: FLbaf68d17, mRNA sequence}	{PF09066:Beta2-adaptin appendage, C-terminal sub-domain}
Novelgene2401	{EMT02046.1; hypothetical protein F775_16393 [Aegilops tauschii]}	{sp|Q9SY59|NFXL1_ARATH; NF-X1-type zinc finger protein NFXL1 OS=Arabidopsis thaliana GN=NFXL1 PE=2 SV=1}	{bdi:100843639; K12236 NFX1 transcriptional repressor NF-X1 - -}	{At1g10170; KOG1952 Transcription factor NF-X1, contains NFX-type Zn2+-binding and R3H domains K Transcription ;}	{GO:0003676; nucleic acid binding; molecular_function}	{AK360582.1; Hordeum vulgare subsp. vulgare mRNA for predicted protein, complete cds, clone: NIASHv1121G13}	{NA}
Novelgene2728	{EMS60621.1; Zinc finger CCCH domain-containing protein 40 [Triticum urartu]}	{sp|Q5SNN4|C3H40_ORYSJ; Zinc finger CCCH domain-containing protein 40 OS=Oryza sativa subsp. japonica GN=Os06g0170500 PE=2 SV=1}	{ats:F775_31868; K12872 RBM22, SLT11 pre-mRNA-splicing factor RBM22/SLT11 - ko03040; Genetic Information Processing; Transcription; Spliceosome}	{At2g29580; KOG0153 Predicted RNA-binding protein (RRM superfamily) R General function prediction only ;}	{GO:0003676; nucleic acid binding; molecular_function}	{AK250256.1; Hordeum vulgare subsp. vulgare cDNA clone: FLbaf68d17, mRNA sequence}	{NA}
Novelgene2791	{EMS56916.1; hypothetical protein TRIUR3_28812 [Triticum urartu]}	{NA}	{sbi:SORBI_07g027680; - - - - -}	{NA}	{GO:0003676; nucleic acid binding; molecular_function}	{AK369089.1; Hordeum vulgare subsp. vulgare mRNA for predicted protein, complete cds, clone: NIASHv2085B11}	{NA}
Novelgene3258	{EMT24913.1; hypothetical protein F775_32981 [Aegilops tauschii]}	{sp|Q6K9U2|RFA2A_ORYSJ; Replication protein A 32 kDa subunit A OS=Oryza sativa subsp. japonica GN=RPA2A PE=1 SV=1}	{ats:F775_32981; - - - - -}	{NA}	{GO:0003676; nucleic acid binding; molecular_function}	{HG670306.1; Triticum aestivum chromosome 3B, genomic scaffold, cultivar Chinese Spring}	{PF10394:Histone acetyl transferase HAT1 N-terminus}
Novelgene5216	{EMT04432.1; Epithelial splicing regulatory protein 1 [Aegilops tauschii]}	{sp|Q3US41|ESRP1_MOUSE; Epithelial splicing regulatory protein 1 OS=Mus musculus GN=Esrp1 PE=1 SV=2}	{obr:102714619; K12898 HNRNPF_H heterogeneous nuclear ribonucleoprotein F/H - -}	{At5g66010; KOG4211 Splicing factor hnRNP-F and related RNA-binding proteins A RNA processing and modification ;}	{GO:0003676; nucleic acid binding; molecular_function}	{XM_003572830.3; PREDICTED: Brachypodium distachyon heterogeneous nuclear ribonucleoprotein F (LOC100845704), mRNA}	{PF00097:Zinc finger, C3HC4 type (RING finger) PF00628:PHD-finger PF12861:Anaphase-promoting complex subunit 11 RING-H2 finger PF12678:RING-H2 zinc finger domain PF14634:zinc-RING finger domain PF03854:P-11 zinc finger PF13639:Ring finger domain}
Novelgene5492	{EMT04432.1; Epithelial splicing regulatory protein 1 [Aegilops tauschii]}	{sp|Q3US41|ESRP1_MOUSE; Epithelial splicing regulatory protein 1 OS=Mus musculus GN=Esrp1 PE=1 SV=2}	{obr:102714619; K12898 HNRNPF_H heterogeneous nuclear ribonucleoprotein F/H - -}	{At5g66010; KOG4211 Splicing factor hnRNP-F and related RNA-binding proteins A RNA processing and modification ;}	{GO:0003676; nucleic acid binding; molecular_function}	{XM_003572830.3; PREDICTED: Brachypodium distachyon heterogeneous nuclear ribonucleoprotein F (LOC100845704), mRNA}	{PF00569:Zinc finger, ZZ type}
Novelgene5700	{EMS45518.1; Histidyl-tRNA synthetase [Triticum urartu]}	{sp|P93422|SYHC_ORYSJ; Histidine--tRNA ligase, cytoplasmic OS=Oryza sativa subsp. japonica GN=Os05g0150900 PE=2 SV=2}	{sita:101776314; K01892 HARS, hisS histidyl-tRNA synthetase 6.1.1.21 ko00970; Genetic Information Processing; Translation; Aminoacyl-tRNA biosynthesis}	{At3g02760; KOG1936 Histidyl-tRNA synthetase J Translation, ribosomal structure and biogenesis ;}	{GO:0003676; nucleic acid binding; molecular_function}	{AK332583.1; Triticum aestivum cDNA, clone: WT004_F12, cultivar: Chinese Spring}	{NA}
Novelgene2737	{BAK07946.1; predicted protein [Hordeum vulgare subsp. vulgare]}	{sp|O64843|CID7_ARATH; Polyadenylate-binding protein-interacting protein 7 OS=Arabidopsis thaliana GN=CID7 PE=1 SV=1}	{bdi:100836319; - - - - -}	{At2g26280; KOG2401 Predicted MutS-related protein involved in mismatch repair L Replication, recombination and repair ;}	{GO:0003677; DNA binding; molecular_function GO:0000786; nucleosome; cellular_component GO:0007283; spermatogenesis; biological_process GO:0005634; nucleus; cellular_component}	{AK335994.1; Triticum aestivum cDNA, clone: SET2_P13, cultivar: Chinese Spring}	{NA}
Novelgene0630	{BAD08701.1; cold shock domain protein 3 [Triticum aestivum]}	{sp|P27484|GRP2_NICSY; Glycine-rich protein 2 OS=Nicotiana sylvestris GN=GRP-2 PE=2 SV=1}	{bdi:100834082; - - - - -}	{At4g38680; KOG3070 Predicted RNA-binding protein containing PIN domain and invovled in translation or RNA processing J Translation, ribosomal structure and biogenesis ;}	{GO:0003677; DNA binding; molecular_function GO:0003676; nucleic acid binding; molecular_function GO:0003723; RNA binding; molecular_function GO:0006355; regulation of transcription, DNA-dependent; biological_process GO:0008270; zinc ion binding; molecular_function}	{AB161683.1; Triticum aestivum WCSP3 mRNA for cold shock domain protein 3, complete cds}	{NA}
Novelgene1237	{EMT25863.1; hypothetical protein F775_24290 [Aegilops tauschii]}	{NA}	{ats:F775_24290; - - - - -}	{NA}	{GO:0003677; DNA binding; molecular_function GO:0003677; DNA binding; molecular_function}	{HG670306.1; Triticum aestivum chromosome 3B, genomic scaffold, cultivar Chinese Spring}	{NA}
Novelgene4449	{EMT08744.1; hypothetical protein F775_32324 [Aegilops tauschii]}	{sp|Q9SDA8|FBL10_ARATH; F-box/LRR-repeat protein 10 OS=Arabidopsis thaliana GN=FBL10 PE=2 SV=1}	{bdi:100845935; - - - - -}	{At2g17020; KOG1947 Leucine rich repeat proteins, some proteins contain F-box R General function prediction only ;}	{GO:0003677; DNA binding; molecular_function GO:0003700; sequence-specific DNA binding transcription factor activity; molecular_function GO:0006352; transcription initiation, DNA-dependent; biological_process GO:0006355; regulation of transcription, DNA-dependent; biological_process GO:0016987; sigma factor activity; molecular_function}	{AK334812.1; Triticum aestivum cDNA, clone: WT011_C10, cultivar: Chinese Spring}	{PF00403:Heavy-metal-associated domain}
Novelgene3673	{BAA89308.1; AHM2, partial [Triticum aestivum]}	{NA}	{NA}	{NA}	{GO:0003677; DNA binding; molecular_function GO:0003723; RNA binding; molecular_function}	{AB030709.1; Triticum aestivum gene for AHM2, partial cds}	{NA}
Novelgene2144	{BAJ84846.1; predicted protein [Hordeum vulgare subsp. vulgare]}	{sp|Q9CAT7|BTF3L_ARATH; Nascent polypeptide-associated complex subunit beta OS=Arabidopsis thaliana GN=At1g73230 PE=2 SV=1}	{bdi:100836116; K01527 EGD1, BTF3 nascent polypeptide-associated complex subunit beta - ko04214; Cellular Processes; Cell growth and death; Apoptosis - fly}	{At1g73230; KOG2240 RNA polymerase II general transcription factor BTF3 and related proteins K Transcription ;}	{GO:0003677; DNA binding; molecular_function GO:0003743; translation initiation factor activity; molecular_function GO:0005524; ATP binding; molecular_function GO:0006413; translational initiation; biological_process}	{AK331183.1; Triticum aestivum cDNA, clone: SET6_K07, cultivar: Chinese Spring}	{NA}
Novelgene0445	{BAK07050.1; predicted protein [Hordeum vulgare subsp. vulgare]}	{NA}	{sbi:SORBI_05g021414; - - - - -}	{NA}	{GO:0003677; DNA binding; molecular_function GO:0003887; DNA-directed DNA polymerase activity; molecular_function GO:0006351; transcription, DNA-dependent; biological_process GO:0003677; DNA binding; molecular_function}	{HG670306.1; Triticum aestivum chromosome 3B, genomic scaffold, cultivar Chinese Spring}	{NA}
Novelgene3399	{XP_012703070.1; PREDICTED: protein indeterminate-domain 16 [Setaria italica]}	{NA}	{zma:103646579; - - - - -}	{NA}	{GO:0003677; DNA binding; molecular_function GO:0003899; DNA-directed RNA polymerase activity; molecular_function GO:0005666; DNA-directed RNA polymerase III complex; cellular_component GO:0006383; transcription from RNA polymerase III promoter; biological_process}	{XM_012847616.2; PREDICTED: Setaria italica protein indeterminate-domain 16 (LOC101763582), mRNA}	{NA}
Novelgene1321	{EMT28540.1; Protein FAR1-RELATED SEQUENCE 5 [Aegilops tauschii]}	{sp|Q9SZL8|FRS5_ARATH; Protein FAR1-RELATED SEQUENCE 5 OS=Arabidopsis thaliana GN=FRS5 PE=2 SV=1}	{ats:F775_00001; - - - - -}	{NA}	{GO:0003677; DNA binding; molecular_function GO:0004803; transposase activity; molecular_function GO:0006313; transposition, DNA-mediated; biological_process GO:0005524; ATP binding; molecular_function GO:0051085; chaperone mediated protein folding requiring cofactor; biological_process}	{AK374067.1; Hordeum vulgare subsp. vulgare mRNA for predicted protein, complete cds, clone: NIASHv3052N01}	{PF03446:NAD binding domain of 6-phosphogluconate dehydrogenase PF00393:6-phosphogluconate dehydrogenase, C-terminal domain}
Novelgene5258	{AAR00617.1; hypothetical protein [Oryza sativa Japonica Group]}	{NA}	{sbi:SORBI_07g023090; - - - - -}	{NA}	{GO:0003677; DNA binding; molecular_function GO:0004803; transposase activity; molecular_function GO:0006313; transposition, DNA-mediated; biological_process GO:0006874; cellular calcium ion homeostasis; biological_process GO:0016021; integral to membrane; cellular_component GO:0005219; ryanodine-sensitive calcium-release channel activity; molecular_function GO:0003697; single-stranded DNA bindin…	{HG670306.1; Triticum aestivum chromosome 3B, genomic scaffold, cultivar Chinese Spring}	{NA}
Novelgene6124	{NA}	{NA}	{NA}	{NA}	{GO:0003677; DNA binding; molecular_function GO:0004857; enzyme inhibitor activity; molecular_function GO:0019054; modulation by virus of host cellular process; biological_process}	{HG670306.1; Triticum aestivum chromosome 3B, genomic scaffold, cultivar Chinese Spring}	{PF02892:BED zinc finger PF05699:hAT family C-terminal dimerisation region}
Novelgene4704	{EMT29231.1; hypothetical protein F775_31616 [Aegilops tauschii]}	{sp|Q9LP45|PSD11_ARATH; 26S proteasome non-ATPase regulatory subunit 11 homolog OS=Arabidopsis thaliana GN=RPN6 PE=1 SV=1}	{ats:F775_31616; K03036 PSMD11, RPN6 26S proteasome regulatory subunit N6 - ko03050; Genetic Information Processing; Folding, sorting and degradation; Proteasome | ko05169; Human Diseases; Infectious diseases: Viral; Epstein-Barr virus infection}	{At1g29150; KOG1463 26S proteasome regulatory complex, subunit RPN6/PSMD11 O Posttranslational modification, protein turnover, chaperones ;}	{GO:0003677; DNA binding; molecular_function GO:0005515; protein binding; molecular_function GO:0032784; regulation of transcription elongation, DNA-dependent; biological_process}	{AK358799.1; Hordeum vulgare subsp. vulgare mRNA for predicted protein, complete cds, clone: NIASHv1083H03}	{NA}
Novelgene0184	{EMT17897.1; Histone H2A.1 [Aegilops tauschii]}	{sp|A2WQG7|H2A5_ORYSI; Probable histone H2A.5 OS=Oryza sativa subsp. indica GN=OsI_002060 PE=3 SV=1}	{nnu:104599302; K11251 H2A histone H2A - ko05322; Human Diseases; Immune diseases; Systemic lupus erythematosus | ko05034; Human Diseases; Substance dependence; Alcoholism}	{At5g02560; KOG1756 Histone 2A B Chromatin structure and dynamics ;}	{GO:0003677; DNA binding; molecular_function GO:0005622; intracellular; cellular_component GO:0043565; sequence-specific DNA binding; molecular_function GO:0003677; DNA binding; molecular_function}	{AK368087.1; Hordeum vulgare subsp. vulgare mRNA for predicted protein, complete cds, clone: NIASHv2067N18}	{NA}
Novelgene2378	{EMS62077.1; Histone H2A [Triticum urartu]}	{sp|P02277|H2A3_WHEAT; Histone H2A.2.2 OS=Triticum aestivum PE=1 SV=1}	{ats:F775_27650; K11251 H2A histone H2A - ko05322; Human Diseases; Immune diseases; Systemic lupus erythematosus | ko05034; Human Diseases; Substance dependence; Alcoholism}	{At5g02560; KOG1756 Histone 2A B Chromatin structure and dynamics ;}	{GO:0003677; DNA binding; molecular_function GO:0005622; intracellular; cellular_component GO:0043565; sequence-specific DNA binding; molecular_function}	{AK365600.1; Hordeum vulgare subsp. vulgare mRNA for predicted protein, complete cds, clone: NIASHv2035G01}	{PF07714:Protein tyrosine kinase PF00069:Protein kinase domain PF04564:U-box domain}
Novelgene4886	{NA}	{NA}	{NA}	{NA}	{GO:0003677; DNA binding; molecular_function GO:0005622; intracellular; cellular_component}	{AK331493.1; Triticum aestivum cDNA, clone: WT007_K04, cultivar: Chinese Spring}	{PF00270:DEAD/DEAH box helicase PF04408:Helicase associated domain (HA2) PF00005:ABC transporter PF00437:Type II/IV secretion system protein PF07652:Flavivirus DEAD domain PF00271:Helicase conserved C-terminal domain PF00931:NB-ARC domain PF00448:SRP54-type protein, GTPase domain}
Novelgene5841	{NA}	{NA}	{NA}	{NA}	{GO:0003677; DNA binding; molecular_function GO:0005634; nucleus; cellular_component GO:0005737; cytoplasm; cellular_component GO:0006796; phosphate metabolic process; biological_process GO:0004427; inorganic diphosphatase activity; molecular_function GO:0000287; magnesium ion binding; molecular_function}	{HG670306.1; Triticum aestivum chromosome 3B, genomic scaffold, cultivar Chinese Spring}	{PF07842:GC-rich sequence DNA-binding factor-like protein}
Novelgene5145	{EMT29981.1; Eukaryotic translation initiation factor 5 [Aegilops tauschii]}	{sp|P55876|IF5_MAIZE; Eukaryotic translation initiation factor 5 OS=Zea mays GN=EIF5 PE=2 SV=1}	{ats:F775_32538; K03262 EIF5 translation initiation factor 5 - ko03013; Genetic Information Processing; Translation; RNA transport | ko04214; Cellular Processes; Cell growth and death; Apoptosis - fly}	{At1g77840; KOG2767 Translation initiation factor 5 (eIF-5) J Translation, ribosomal structure and biogenesis ;}	{GO:0003677; DNA binding; molecular_function GO:0005634; nucleus; cellular_component GO:0006260; DNA replication; biological_process GO:0006351; transcription, DNA-dependent; biological_process GO:0006413; translational initiation; biological_process GO:0003899; DNA-directed RNA polymerase activity; molecular_function GO:0003743; translation initiation factor activity; molecular_function GO:00055…	{AK332356.1; Triticum aestivum cDNA, clone: WT003_M15, cultivar: Chinese Spring}	{NA}
Novelgene5021	{EMS50946.1; hypothetical protein TRIUR3_13717 [Triticum urartu]}	{sp|A2XIP9|KIN17_ORYSI; KIN17-like protein OS=Oryza sativa subsp. indica GN=KIN17 PE=3 SV=1}	{obr:102719834; K13102 KIN DNA/RNA-binding protein KIN17 - -}	{At1g55460; KOG2837 Protein containing a U1-type Zn-finger and implicated in RNA splicing or processing A RNA processing and modification ;}	{GO:0003677; DNA binding; molecular_function GO:0005634; nucleus; cellular_component GO:0006351; transcription, DNA-dependent; biological_process GO:0007067; mitosis; biological_process GO:0003887; DNA-directed DNA polymerase activity; molecular_function GO:0000775; chromosome, centromeric region; cellular_component GO:0007049; cell cycle; biological_process}	{AK334695.1; Triticum aestivum cDNA, clone: WT010_L23, cultivar: Chinese Spring}	{NA}
Novelgene2756	{EMS63465.1; Tyrosine-sulfated glycopeptide receptor 1 [Triticum urartu]}	{NA}	{ats:F775_03860; - - - - -}	{NA}	{GO:0003677; DNA binding; molecular_function GO:0005634; nucleus; cellular_component GO:0006351; transcription, DNA-dependent; biological_process}	{NA}	{NA}
Novelgene1197	{EMT32030.1; Putative serine/threonine-protein kinase NAK [Aegilops tauschii]}	{sp|Q9LTC0|PBL19_ARATH; Probable serine/threonine-protein kinase PBL19 OS=Arabidopsis thaliana GN=PBL19 PE=1 SV=1}	{ats:F775_20814; - - - - -}	{At2g28940; KOG1187 Serine/threonine protein kinase T Signal transduction mechanisms ;}	{GO:0003677; DNA binding; molecular_function GO:0005634; nucleus; cellular_component GO:0006468; protein phosphorylation; biological_process GO:0004672; protein kinase activity; molecular_function GO:0005524; ATP binding; molecular_function}	{AK362676.1; Hordeum vulgare subsp. vulgare mRNA for predicted protein, complete cds, clone: NIASHv2009F10}	{NA}
Novelgene2227	{ABF66147.1; putative NOD26-like membrane integral protein [Triticum aestivum]}	{sp|Q67WJ8|NIP22_ORYSJ; Aquaporin NIP2-2 OS=Oryza sativa subsp. japonica GN=NIP2-2 PE=2 SV=1}	{bdi:100834694; K09874 NIP aquaporin NIP - -}	{NA}	{GO:0003677; DNA binding; molecular_function GO:0005634; nucleus; cellular_component GO:0016020; membrane; cellular_component GO:0006810; transport; biological_process GO:0005215; NA}	{AB447484.1; Hordeum vulgare HvLsi6 mRNA for silicon transporter, complete cds, cultivar: Haruna-Nijo}	{PF00249:Myb-like DNA-binding domain}
Novelgene5248	{EMS67571.1; hypothetical protein TRIUR3_00954 [Triticum urartu]}	{NA}	{ats:F775_25019; - - - - -}	{NA}	{GO:0003677; DNA binding; molecular_function GO:0005634; nucleus; cellular_component}	{AK333297.1; Triticum aestivum cDNA, clone: WT006_C01, cultivar: Chinese Spring}	{NA}
Novelgene4739	{XP_003568603.1; PREDICTED: histone H2B.1 [Brachypodium distachyon]}	{sp|P27807|H2B1_WHEAT; Histone H2B.1 OS=Triticum aestivum PE=1 SV=3}	{bdi:100829292; K11252 H2B histone H2B - ko05203; Human Diseases; Cancers: Overview; Viral carcinogenesis | ko05322; Human Diseases; Immune diseases; Systemic lupus erythematosus | ko05034; Human Diseases; Substance dependence; Alcoholism}	{At5g22880; KOG1744 Histone H2B B Chromatin structure and dynamics ;}	{GO:0003677; DNA binding; molecular_function GO:0005669; transcription factor TFIID complex; cellular_component GO:0005622; intracellular; cellular_component GO:0043565; sequence-specific DNA binding; molecular_function GO:0006352; transcription initiation, DNA-dependent; biological_process}	{AK375283.1; Hordeum vulgare subsp. vulgare mRNA for predicted protein, complete cds, clone: NIASHv3089N01}	{NA}
Novelgene4243	{EMT22849.1; hypothetical protein F775_26456 [Aegilops tauschii]}	{NA}	{sita:101762401; K14849 RRP1 ribosomal RNA-processing protein 1 - -}	{NA}	{GO:0003677; DNA binding; molecular_function GO:0006270; DNA-dependent DNA replication initiation; biological_process GO:0003887; DNA-directed DNA polymerase activity; molecular_function GO:0006351; transcription, DNA-dependent; biological_process}	{AK331979.1; Triticum aestivum cDNA, clone: WT002_N14, cultivar: Chinese Spring}	{NA}
Novelgene2150	{XP_015648379.1; PREDICTED: trihelix transcription factor ASIL2 [Oryza sativa Japonica Group]}	{NA}	{sbi:SORBI_07g029070; - - - - -}	{At3g24860; KOG4282 Transcription factor GT-2 and related proteins, contains trihelix DNA-binding/SANT domain K Transcription ;}	{GO:0003677; DNA binding; molecular_function GO:0006270; DNA-dependent DNA replication initiation; biological_process GO:0006351; transcription, DNA-dependent; biological_process GO:0005634; nucleus; cellular_component GO:0001772; immunological synapse; cellular_component GO:0006355; regulation of transcription, DNA-dependent; biological_process GO:0003682; chromatin binding; molecular_function G…	{AK333532.1; Triticum aestivum cDNA, clone: WT006_L05, cultivar: Chinese Spring}	{NA}
Novelgene1592	{EMT11496.1; hypothetical protein F775_20109 [Aegilops tauschii]}	{sp|Q6AUQ7|DRM3_ORYSJ; Probable inactive DNA (cytosine-5)-methyltransferase DRM3 OS=Oryza sativa subsp. japonica GN=DRM3 PE=2 SV=1}	{sita:101761707; - - - - -}	{NA}	{GO:0003677; DNA binding; molecular_function GO:0006306; DNA methylation; biological_process GO:0008168; methyltransferase activity; molecular_function}	{AK334754.1; Triticum aestivum cDNA, clone: WT010_O21, cultivar: Chinese Spring}	{NA}
Novelgene4577	{XP_010239187.2; PREDICTED: uncharacterized protein LOC104585007 [Brachypodium distachyon]}	{NA}	{zma:103631623; - - - - -}	{At1g61510; KOG4585 Predicted transposase L Replication, recombination and repair ;}	{GO:0003677; DNA binding; molecular_function GO:0006313; transposition, DNA-mediated; biological_process GO:0004803; transposase activity; molecular_function GO:0016788; hydrolase activity, acting on ester bonds; molecular_function GO:0006313; transposition, DNA-mediated; biological_process GO:0004803; transposase activity; molecular_function GO:0003677; DNA binding; molecular_function}	{XR_732228.1; PREDICTED: Brachypodium distachyon uncharacterized LOC104584502 (LOC104584502), ncRNA}	{PF00238:Ribosomal protein L14p/L23e PF00410:Ribosomal protein S8 PF00252:Ribosomal protein L16p/L10e}
Novelgene0261	{XP_015639135.1; PREDICTED: uncharacterized protein LOC107276170 [Oryza sativa Japonica Group]}	{NA}	{sbi:SORBI_02g023020; - - - - -}	{NA}	{GO:0003677; DNA binding; molecular_function GO:0006313; transposition, DNA-mediated; biological_process GO:0004803; transposase activity; molecular_function}	{HG670306.1; Triticum aestivum chromosome 3B, genomic scaffold, cultivar Chinese Spring}	{NA}
Novelgene2185	{EMS54606.1; hypothetical protein TRIUR3_07506 [Triticum urartu]}	{NA}	{zma:103637791; - - - - -}	{NA}	{GO:0003677; DNA binding; molecular_function GO:0006313; transposition, DNA-mediated; biological_process GO:0004803; transposase activity; molecular_function}	{AK368677.1; Hordeum vulgare subsp. vulgare mRNA for predicted protein, partial cds, clone: NIASHv2077O03}	{NA}
Novelgene3706	{EMS54139.1; Vacuolar protein sorting-associated protein 11-like protein [Triticum urartu]}	{sp|Q9SZL8|FRS5_ARATH; Protein FAR1-RELATED SEQUENCE 5 OS=Arabidopsis thaliana GN=FRS5 PE=2 SV=1}	{sbi:SORBI_02g030865; K17604 ZSWIM3 zinc finger SWIM domain-containing protein 3 - -}	{NA}	{GO:0003677; DNA binding; molecular_function GO:0006313; transposition, DNA-mediated; biological_process GO:0004803; transposase activity; molecular_function}	{HG670306.1; Triticum aestivum chromosome 3B, genomic scaffold, cultivar Chinese Spring}	{NA}
Novelgene6480	{KQJ88972.1; hypothetical protein BRADI_4g22525 [Brachypodium distachyon]}	{sp|Q9SZL8|FRS5_ARATH; Protein FAR1-RELATED SEQUENCE 5 OS=Arabidopsis thaliana GN=FRS5 PE=2 SV=1}	{bdi:100830070; - - - - -}	{NA}	{GO:0003677; DNA binding; molecular_function GO:0006313; transposition, DNA-mediated; biological_process GO:0004803; transposase activity; molecular_function}	{NA}	{PF05793:Transcription initiation factor IIF, alpha subunit (TFIIF-alpha)}
Novelgene5237	{NA}	{NA}	{NA}	{NA}	{GO:0003677; DNA binding; molecular_function GO:0006355; regulation of transcription, DNA-dependent; biological_process}	{HG670306.1; Triticum aestivum chromosome 3B, genomic scaffold, cultivar Chinese Spring}	{PF00238:Ribosomal protein L14p/L23e PF02115:RHO protein GDP dissociation inhibitor}
Novelgene6023	{AEY82456.1; unknown protein [Triticum aestivum]}	{NA}	{ats:F775_43403; - - - - -}	{NA}	{GO:0003677; DNA binding; molecular_function GO:0006952; defense response; biological_process}	{HG670306.1; Triticum aestivum chromosome 3B, genomic scaffold, cultivar Chinese Spring}	{NA}
Novelgene2355	{BAJ91901.1; predicted protein [Hordeum vulgare subsp. vulgare]}	{NA}	{bdi:100844444; - - - - -}	{NA}	{GO:0003677; DNA binding; molecular_function GO:0008270; zinc ion binding; molecular_function GO:0004803; transposase activity; molecular_function GO:0006313; transposition, DNA-mediated; biological_process}	{AK366163.1; Hordeum vulgare subsp. vulgare mRNA for predicted protein, complete cds, clone: NIASHv2040M15}	{PF00072:Response regulator receiver domain}
Novelgene2881	{BAJ91901.1; predicted protein [Hordeum vulgare subsp. vulgare]}	{NA}	{bdi:100844444; - - - - -}	{NA}	{GO:0003677; DNA binding; molecular_function GO:0008270; zinc ion binding; molecular_function GO:0004803; transposase activity; molecular_function GO:0006313; transposition, DNA-mediated; biological_process}	{AK360693.1; Hordeum vulgare subsp. vulgare mRNA for predicted protein, complete cds, clone: NIASHv1123I21}	{PF00149:Calcineurin-like phosphoesterase}
Novelgene7403	{XP_014752206.1; PREDICTED: protein FAR1-RELATED SEQUENCE 6-like [Brachypodium distachyon]}	{sp|Q9SZL8|FRS5_ARATH; Protein FAR1-RELATED SEQUENCE 5 OS=Arabidopsis thaliana GN=FRS5 PE=2 SV=1}	{bdi:100842103; - - - - -}	{NA}	{GO:0003677; DNA binding; molecular_function GO:0008270; zinc ion binding; molecular_function GO:0004803; transposase activity; molecular_function GO:0006313; transposition, DNA-mediated; biological_process}	{AK251205.1; Hordeum vulgare subsp. vulgare cDNA clone: FLbaf106g10, mRNA sequence}	{PF00411:Ribosomal protein S11 PF03118:Bacterial RNA polymerase, alpha chain C terminal domain PF07647:SAM domain (Sterile alpha motif) PF01193:RNA polymerase Rpb3/Rpb11 dimerisation domain PF01000:RNA polymerase Rpb3/RpoA insert domain}
Novelgene1440	{EMS66353.1; Casein kinase I isoform delta-like protein [Triticum urartu]}	{NA}	{osa:9267711; K02218 CSNK1, CKI casein kinase 1 2.7.11.1 ko04011; Environmental Information Processing; Signal transduction; MAPK signaling pathway - yeast | ko04392; Environmental Information Processing; Signal transduction; Hippo signaling pathway -multiple species}	{NA}	{GO:0003677; DNA binding; molecular_function GO:0009307; DNA restriction-modification system; biological_process GO:0009036; Type II site-specific deoxyribonuclease activity; molecular_function}	{HG670306.1; Triticum aestivum chromosome 3B, genomic scaffold, cultivar Chinese Spring}	{PF07649:C1-like domain}
Novelgene6372	{BAK07277.1; predicted protein [Hordeum vulgare subsp. vulgare]}	{NA}	{ats:F775_19926; - - - - -}	{NA}	{GO:0003677; DNA binding; molecular_function GO:0009968; negative regulation of signal transduction; biological_process GO:0005737; cytoplasm; cellular_component GO:0030683; evasion by virus of host immune response; biological_process GO:0019012; NA}	{HG670306.1; Triticum aestivum chromosome 3B, genomic scaffold, cultivar Chinese Spring}	{PF04979:Protein phosphatase inhibitor 2 (IPP-2)}
Novelgene0735	{KQK02764.1; hypothetical protein BRADI_2g03540 [Brachypodium distachyon]}	{NA}	{zma:103637791; - - - - -}	{NA}	{GO:0003677; DNA binding; molecular_function GO:0015078; hydrogen ion transmembrane transporter activity; molecular_function GO:0004803; transposase activity; molecular_function GO:0006313; transposition, DNA-mediated; biological_process GO:0015992; proton transport; biological_process GO:0008270; zinc ion binding; molecular_function GO:0033644; host cell membrane; cellular_component GO:0055036; …	{HG670306.1; Triticum aestivum chromosome 3B, genomic scaffold, cultivar Chinese Spring}	{NA}
Novelgene5874	{EMT33104.1; hypothetical protein F775_52553 [Aegilops tauschii]}	{NA}	{ats:F775_52553; - - - - -}	{At1g61510; KOG4585 Predicted transposase L Replication, recombination and repair ;}	{GO:0003677; DNA binding; molecular_function GO:0016788; hydrolase activity, acting on ester bonds; molecular_function GO:0004803; transposase activity; molecular_function GO:0006313; transposition, DNA-mediated; biological_process}	{HG670306.1; Triticum aestivum chromosome 3B, genomic scaffold, cultivar Chinese Spring}	{NA}
Novelgene1191	{EMT20253.1; hypothetical protein F775_27083 [Aegilops tauschii]}	{sp|Q9ZT42|RHF2A_ARATH; E3 ubiquitin-protein ligase RHF2A OS=Arabidopsis thaliana GN=RHF2A PE=2 SV=1}	{ats:F775_29102; - - - - -}	{At4g14220; KOG0800 FOG: Predicted E3 ubiquitin ligase O Posttranslational modification, protein turnover, chaperones ;}	{GO:0003677; DNA binding; molecular_function GO:0030521; androgen receptor signaling pathway; biological_process GO:0007010; cytoskeleton organization; biological_process GO:0005496; steroid binding; molecular_function GO:0005634; nucleus; cellular_component GO:0003779; actin binding; molecular_function GO:0006355; regulation of transcription, DNA-dependent; biological_process GO:0004882; androge…	{HG670306.1; Triticum aestivum chromosome 3B, genomic scaffold, cultivar Chinese Spring}	{NA}
Novelgene4893	{XP_014755492.1; PREDICTED: zinc finger BED domain-containing protein RICESLEEPER 2-like [Brachypodium distachyon]}	{sp|Q6AVI0|RSLE2_ORYSJ; Zinc finger BED domain-containing protein RICESLEEPER 2 OS=Oryza sativa subsp. japonica GN=Os03g0733400 PE=2 SV=1}	{bdi:104582479; - - - - -}	{At3g42170; KOG1121 Tam3-transposase (Ac family) L Replication, recombination and repair ;}	{GO:0003677; DNA binding; molecular_function GO:0046983; protein dimerization activity; molecular_function}	{AK335516.1; Triticum aestivum cDNA, clone: WT013_B13, cultivar: Chinese Spring}	{NA}
Novelgene7270	{XP_014755492.1; PREDICTED: zinc finger BED domain-containing protein RICESLEEPER 2-like [Brachypodium distachyon]}	{sp|Q6AVI0|RSLE2_ORYSJ; Zinc finger BED domain-containing protein RICESLEEPER 2 OS=Oryza sativa subsp. japonica GN=Os03g0733400 PE=2 SV=1}	{bdi:104582479; - - - - -}	{At3g42170; KOG1121 Tam3-transposase (Ac family) L Replication, recombination and repair ;}	{GO:0003677; DNA binding; molecular_function GO:0046983; protein dimerization activity; molecular_function}	{AK335516.1; Triticum aestivum cDNA, clone: WT013_B13, cultivar: Chinese Spring}	{NA}
Novelgene7508	{AAM74247.1; Putative transposable element [Oryza sativa Japonica Group]}	{sp|P08770|TRA1_MAIZE; Putative AC transposase OS=Zea mays PE=2 SV=2}	{osa:107276870; - - - - -}	{At1g42110; KOG1121 Tam3-transposase (Ac family) L Replication, recombination and repair ;}	{GO:0003677; DNA binding; molecular_function GO:0046983; protein dimerization activity; molecular_function}	{AF474982.1; Hordeum vulgare clone BAC 011009, complete sequence}	{PF06003:Survival motor neuron protein (SMN)}
Novelgene3275	{BAJ85304.1; predicted protein [Hordeum vulgare subsp. vulgare]}	{sp|Q84ZN6|CESA8_ORYSJ; Probable cellulose synthase A catalytic subunit 8 [UDP-forming] OS=Oryza sativa subsp. japonica GN=CESA8 PE=1 SV=1}	{bdi:100833611; K10999 CESA cellulose synthase A 2.4.1.12 -}	{NA}	{GO:0003677; DNA binding; molecular_function GO:0051382; kinetochore assembly; biological_process GO:0007067; mitosis; biological_process GO:0016020; membrane; cellular_component GO:0016760; cellulose synthase (UDP-forming) activity; molecular_function GO:0030244; cellulose biosynthetic process; biological_process}	{BT009438.1; Triticum aestivum clone wlmk4.pk0015.a11:fis, full insert mRNA sequence}	{NA}
Novelgene2302	{EMT08528.1; hypothetical protein F775_24446 [Aegilops tauschii]}	{NA}	{ats:F775_25033; - - - - -}	{NA}	{GO:0003677; DNA binding; molecular_function}	{HG670306.1; Triticum aestivum chromosome 3B, genomic scaffold, cultivar Chinese Spring}	{PF00126:Bacterial regulatory helix-turn-helix protein, lysR family}
Novelgene2306	{EMT29793.1; hypothetical protein F775_03979 [Aegilops tauschii]}	{NA}	{ats:F775_03979; - - - - -}	{NA}	{GO:0003677; DNA binding; molecular_function}	{HG670306.1; Triticum aestivum chromosome 3B, genomic scaffold, cultivar Chinese Spring}	{NA}
Novelgene2855	{EMT03808.1; hypothetical protein F775_00516 [Aegilops tauschii]}	{NA}	{ats:F775_19926; - - - - -}	{NA}	{GO:0003677; DNA binding; molecular_function}	{HG670306.1; Triticum aestivum chromosome 3B, genomic scaffold, cultivar Chinese Spring}	{NA}
Novelgene3321	{EMT29793.1; hypothetical protein F775_03979 [Aegilops tauschii]}	{NA}	{ats:F775_03979; - - - - -}	{NA}	{GO:0003677; DNA binding; molecular_function}	{AK334683.1; Triticum aestivum cDNA, clone: WT010_L01, cultivar: Chinese Spring}	{NA}
Novelgene3404	{XP_018514384.1; PREDICTED: uncharacterized protein LOC103867813 [Brassica rapa]}	{NA}	{fve:105349777; - - - - -}	{NA}	{GO:0003677; DNA binding; molecular_function}	{HG670306.1; Triticum aestivum chromosome 3B, genomic scaffold, cultivar Chinese Spring}	{NA}
Novelgene3959	{EMT24451.1; Disease resistance protein RPM1 [Aegilops tauschii]}	{NA}	{ats:F775_19926; - - - - -}	{NA}	{GO:0003677; DNA binding; molecular_function}	{HG670306.1; Triticum aestivum chromosome 3B, genomic scaffold, cultivar Chinese Spring}	{NA}
Novelgene4026	{EMT03808.1; hypothetical protein F775_00516 [Aegilops tauschii]}	{NA}	{ats:F775_19926; - - - - -}	{NA}	{GO:0003677; DNA binding; molecular_function}	{HG670306.1; Triticum aestivum chromosome 3B, genomic scaffold, cultivar Chinese Spring}	{NA}
Novelgene4205	{EMT08528.1; hypothetical protein F775_24446 [Aegilops tauschii]}	{NA}	{ats:F775_25033; - - - - -}	{NA}	{GO:0003677; DNA binding; molecular_function}	{HG670306.1; Triticum aestivum chromosome 3B, genomic scaffold, cultivar Chinese Spring}	{NA}
Novelgene4600	{EMT26750.1; hypothetical protein F775_06361 [Aegilops tauschii]}	{NA}	{ats:F775_06361; - - - - -}	{NA}	{GO:0003677; DNA binding; molecular_function}	{HG670306.1; Triticum aestivum chromosome 3B, genomic scaffold, cultivar Chinese Spring}	{NA}
Novelgene5834	{EMT16579.1; Delta-1-pyrroline-5-carboxylate synthetase [Aegilops tauschii]}	{NA}	{ats:F775_32582; - - - - -}	{NA}	{GO:0003677; DNA binding; molecular_function}	{HG670306.1; Triticum aestivum chromosome 3B, genomic scaffold, cultivar Chinese Spring}	{PF00628:PHD-finger}
Novelgene6018	{EMT24451.1; Disease resistance protein RPM1 [Aegilops tauschii]}	{NA}	{ats:F775_19926; - - - - -}	{NA}	{GO:0003677; DNA binding; molecular_function}	{HG670306.1; Triticum aestivum chromosome 3B, genomic scaffold, cultivar Chinese Spring}	{NA}
Novelgene6824	{EMT32856.1; hypothetical protein F775_02373 [Aegilops tauschii]}	{NA}	{ats:F775_02373; - - - - -}	{NA}	{GO:0003677; DNA binding; molecular_function}	{AK334795.1; Triticum aestivum cDNA, clone: WT011_B13, cultivar: Chinese Spring}	{NA}
Novelgene6944	{EMT25863.1; hypothetical protein F775_24290 [Aegilops tauschii]}	{NA}	{ats:F775_24290; - - - - -}	{NA}	{GO:0003677; DNA binding; molecular_function}	{HG670306.1; Triticum aestivum chromosome 3B, genomic scaffold, cultivar Chinese Spring}	{PF01214:Casein kinase II regulatory subunit}
Novelgene6947	{EMT08528.1; hypothetical protein F775_24446 [Aegilops tauschii]}	{NA}	{ats:F775_25033; - - - - -}	{NA}	{GO:0003677; DNA binding; molecular_function}	{HG670306.1; Triticum aestivum chromosome 3B, genomic scaffold, cultivar Chinese Spring}	{NA}
Novelgene7468	{NA}	{NA}	{NA}	{NA}	{GO:0003677; DNA binding; molecular_function}	{AK336204.1; Triticum aestivum cDNA, clone: SET3_H18, cultivar: Chinese Spring}	{NA}
Novelgene5717	{XP_002440837.1; hypothetical protein SORBIDRAFT_09g008040 [Sorghum bicolor]}	{sp|Q0R4F1|PIF1_XENLA; ATP-dependent DNA helicase PIF1 OS=Xenopus laevis GN=pif1 PE=2 SV=1}	{sbi:SORBI_09g008040; - - - - -}	{At3g13250; KOG0987 DNA helicase PIF1/RRM3 D Cell cycle control, cell division, chromosome partitioning ;}	{GO:0003678; DNA helicase activity; molecular_function GO:0005524; ATP binding; molecular_function GO:0000723; telomere maintenance; biological_process GO:0006810; transport; biological_process GO:0006281; DNA repair; biological_process}	{JF758494.1; Triticum aestivum clone 1179D19 genomic sequence}	{PF04733:Coatomer epsilon subunit PF13181:Tetratricopeptide repeat PF13176:Tetratricopeptide repeat PF00515:Tetratricopeptide repeat PF08771:Rapamycin binding domain}
Novelgene4047	{EMS52433.1; RuvB-like 2 [Triticum urartu]}	{sp|P83571|RUVB2_DANRE; RuvB-like 2 OS=Danio rerio GN=ruvbl2 PE=1 SV=1}	{ats:F775_31389; K11338 RUVBL2, RVB2, INO80J RuvB-like protein 2 3.6.4.12 -}	{At5g67630; KOG2680 DNA helicase TIP49, TBP-interacting protein K Transcription ;}	{GO:0003678; DNA helicase activity; molecular_function GO:0005524; ATP binding; molecular_function}	{AK373871.1; Hordeum vulgare subsp. vulgare mRNA for predicted protein, partial cds, clone: NIASHv3046A21}	{NA}
Novelgene3233	{EMT27326.1; Myb-related protein MYBAS2 [Aegilops tauschii]}	{sp|Q4JL76|MYBA2_ORYSJ; Myb-related protein MYBAS2 OS=Oryza sativa subsp. japonica GN=MYBAS2 PE=2 SV=1}	{ats:F775_29427; K09422 MYBP myb proto-oncogene protein, plant - -}	{At5g59780; KOG0048 Transcription factor, Myb superfamily K Transcription ;}	{GO:0003682; chromatin binding; molecular_function GO:0003682; chromatin binding; molecular_function}	{JX978440.1; Triticum aestivum MYB13 transcription factor (MYB13-1) gene, complete cds}	{PF01086:Clathrin light chain}
Novelgene4844	{EMS48355.1; Myb-related protein MYBAS1 [Triticum urartu]}	{sp|Q53NK6|MYBA1_ORYSJ; Myb-related protein MYBAS1 OS=Oryza sativa subsp. japonica GN=MYBAS1 PE=2 SV=1}	{ats:F775_28589; K09422 MYBP myb proto-oncogene protein, plant - -}	{At5g59780; KOG0048 Transcription factor, Myb superfamily K Transcription ;}	{GO:0003682; chromatin binding; molecular_function GO:0005524; ATP binding; molecular_function GO:0006338; chromatin remodeling; biological_process GO:0005634; nucleus; cellular_component GO:0016818; hydrolase activity, acting on acid anhydrides, in phosphorus-containing anhydrides; molecular_function GO:0003676; nucleic acid binding; molecular_function GO:0003682; chromatin binding; molecular_fu…	{AK367218.1; Hordeum vulgare subsp. vulgare mRNA for predicted protein, partial cds, clone: NIASHv2053B03}	{NA}
Novelgene7283	{EMT12576.1; hypothetical protein F775_06267 [Aegilops tauschii]}	{NA}	{NA}	{NA}	{GO:0003682; chromatin binding; molecular_function GO:0016568; chromatin modification; biological_process GO:0005634; nucleus; cellular_component GO:0006355; regulation of transcription, DNA-dependent; biological_process}	{AK250275.1; Hordeum vulgare subsp. vulgare cDNA clone: FLbaf71n05, mRNA sequence}	{PF00411:Ribosomal protein S11 PF03423:Carbohydrate binding domain (family 25)}
Novelgene1554	{EMS62289.1; hypothetical protein TRIUR3_17936 [Triticum urartu]}	{sp|Q8S9H7|DIV_ANTMA; Transcription factor DIVARICATA OS=Antirrhinum majus GN=DIVARICATA PE=2 SV=1}	{ats:F775_08891; - - - - -}	{At2g38090; KOG0724 Zuotin and related molecular chaperones (DnaJ superfamily), contains DNA-binding domains O Posttranslational modification, protein turnover, chaperones ;}	{GO:0003682; chromatin binding; molecular_function}	{HG670306.1; Triticum aestivum chromosome 3B, genomic scaffold, cultivar Chinese Spring}	{PF00448:SRP54-type protein, GTPase domain}
Novelgene1937	{EMT26407.1; hypothetical protein F775_32528 [Aegilops tauschii]}	{sp|Q9LDD4|ARID2_ARATH; AT-rich interactive domain-containing protein 2 OS=Arabidopsis thaliana GN=ARID2 PE=2 SV=1}	{ats:F775_32528; - - - - -}	{NA}	{GO:0003682; chromatin binding; molecular_function}	{XM_010240328.2; PREDICTED: Brachypodium distachyon uncharacterized LOC100830553 (LOC100830553), transcript variant X2, mRNA}	{NA}
Novelgene4071	{EMT12002.1; CHD3-type chromatin-remodeling factor PICKLE [Aegilops tauschii]}	{sp|F4KBP5|CHR4_ARATH; Protein CHROMATIN REMODELING 4 OS=Arabidopsis thaliana GN=CHR4 PE=2 SV=1}	{bdi:100822490; K03580 hepA ATP-dependent helicase HepA 3.6.4.- -}	{At5g44800; KOG0383 Predicted helicase R General function prediction only ;}	{GO:0003682; chromatin binding; molecular_function}	{XM_010239768.2; PREDICTED: Brachypodium distachyon protein CHROMATIN REMODELING 4 (LOC100822490), transcript variant X2, mRNA}	{NA}
Novelgene4635	{AEV91159.1; R2R3-MYB protein [Triticum aestivum]}	{sp|O04192|MYB25_ARATH; Transcription factor MYB25 OS=Arabidopsis thaliana GN=MYB25 PE=2 SV=1}	{bdi:100828563; - - - - -}	{At3g55730; KOG0048 Transcription factor, Myb superfamily K Transcription ;}	{GO:0003682; chromatin binding; molecular_function}	{JF951919.1; Triticum aestivum clone TaMYB21 R2R3-MYB protein mRNA, complete cds}	{PF02772:S-adenosylmethionine synthetase, central domain PF02773:S-adenosylmethionine synthetase, C-terminal domain PF00438:S-adenosylmethionine synthetase, N-terminal domain}
Novelgene7582	{BAJ94461.1; predicted protein [Hordeum vulgare subsp. vulgare]}	{sp|Q8H0W3|RVE6_ARATH; Protein REVEILLE 6 OS=Arabidopsis thaliana GN=RVE6 PE=2 SV=1}	{csv:101218586; - - - - -}	{At5g52660; KOG0724 Zuotin and related molecular chaperones (DnaJ superfamily), contains DNA-binding domains O Posttranslational modification, protein turnover, chaperones ;}	{GO:0003682; chromatin binding; molecular_function}	{AK376956.1; Hordeum vulgare subsp. vulgare mRNA for predicted protein, complete cds, clone: NIASHv3144K07}	{NA}
Novelgene2149	{EMS56909.1; RNA polymerase sigma factor rpoD [Triticum urartu]}	{sp|Q9LD95|SIGF_ARATH; RNA polymerase sigma factor sigF, chloroplastic OS=Arabidopsis thaliana GN=SIGF PE=1 SV=1}	{ats:F775_07378; - - - - -}	{NA}	{GO:0003700; sequence-specific DNA binding transcription factor activity; molecular_function GO:0003677; DNA binding; molecular_function GO:0006352; transcription initiation, DNA-dependent; biological_process GO:0006355; regulation of transcription, DNA-dependent; biological_process GO:0016987; sigma factor activity; molecular_function}	{AK334927.1; Triticum aestivum cDNA, clone: WT011_I06, cultivar: Chinese Spring}	{NA}
Novelgene1053	{BAJ87884.1; predicted protein [Hordeum vulgare subsp. vulgare]}	{NA}	{NA}	{NA}	{GO:0003700; sequence-specific DNA binding transcription factor activity; molecular_function GO:0003677; DNA binding; molecular_function GO:0008270; zinc ion binding; molecular_function GO:0005507; copper ion binding; molecular_function GO:0005634; nucleus; cellular_component GO:0003676; nucleic acid binding; molecular_function GO:0006355; regulation of transcription, DNA-dependent; biological_pr…	{AK356668.1; Hordeum vulgare subsp. vulgare mRNA for predicted protein, complete cds, clone: NIASHv1037M12}	{PF02224:Cytidylate kinase PF00910:RNA helicase PF03193:Protein of unknown function, DUF258 PF01926:50S ribosome-binding GTPase PF00005:ABC transporter PF00350:Dynamin family}
Novelgene2409	{EMS47152.1; hypothetical protein TRIUR3_12850 [Triticum urartu]}	{sp|Q8GTS2|BZP23_ARATH; Basic leucine zipper 23 OS=Arabidopsis thaliana GN=BZIP23 PE=2 SV=1}	{ats:F775_08202; - - - - -}	{NA}	{GO:0003700; sequence-specific DNA binding transcription factor activity; molecular_function GO:0003677; DNA binding; molecular_function GO:0043565; sequence-specific DNA binding; molecular_function GO:0006355; regulation of transcription, DNA-dependent; biological_process GO:0005634; nucleus; cellular_component}	{AK354735.1; Hordeum vulgare subsp. vulgare mRNA for predicted protein, complete cds, clone: NIASHv1010J17}	{NA}
Novelgene2926	{XP_003578683.1; PREDICTED: 40S ribosomal protein S25-2 [Brachypodium distachyon]}	{sp|Q9SIK2|RS252_ARATH; 40S ribosomal protein S25-2 OS=Arabidopsis thaliana GN=RPS25B PE=2 SV=1}	{sbi:SORBI_03g038310; K02975 RP-S25e, RPS25 small subunit ribosomal protein S25e - ko03010; Genetic Information Processing; Translation; Ribosome}	{At2g21580; KOG1767 40S ribosomal protein S25 J Translation, ribosomal structure and biogenesis ;}	{GO:0003700; sequence-specific DNA binding transcription factor activity; molecular_function GO:0005622; intracellular; cellular_component GO:0005515; protein binding; molecular_function GO:0006355; regulation of transcription, DNA-dependent; biological_process}	{DQ244494.1; Zea mays clone 8535 mRNA sequence}	{NA}
Novelgene0671	{EMT25826.1; Heat stress transcription factor A-4d [Aegilops tauschii]}	{sp|Q93VB5|HFA4D_ORYSJ; Heat stress transcription factor A-4d OS=Oryza sativa subsp. japonica GN=HSFA4D PE=1 SV=1}	{ats:F775_21225; K09419 HSFF heat shock transcription factor, other eukaryote - -}	{At4g18880; KOG0627 Heat shock transcription factor K Transcription ;}	{GO:0003700; sequence-specific DNA binding transcription factor activity; molecular_function GO:0005634; nucleus; cellular_component GO:0006355; regulation of transcription, DNA-dependent; biological_process GO:0043565; sequence-specific DNA binding; molecular_function}	{KF208547.1; Triticum aestivum heat shock factor A4e (HsfA4e) mRNA, complete cds}	{NA}
Novelgene4673	{AAX13281.1; ethylene-responsive element binding protein 2 [Triticum aestivum]}	{sp|Q8H0T5|ERF73_ARATH; Ethylene-responsive transcription factor ERF073 OS=Arabidopsis thaliana GN=ERF073 PE=2 SV=1}	{dosa:Os03t0183300-01; - - - - -}	{NA}	{GO:0003700; sequence-specific DNA binding transcription factor activity; molecular_function GO:0006355; regulation of transcription, DNA-dependent; biological_process GO:0005198; NA GO:0009405; pathogenesis; biological_process}	{AY781353.1; Triticum aestivum ethylene-responsive element binding protein 2 (EREB2) mRNA, complete cds}	{PF00075:RNase H}
Novelgene4294	{EMT16760.1; hypothetical protein F775_26908 [Aegilops tauschii]}	{NA}	{bdi:100820864; - - - - -}	{NA}	{GO:0003700; sequence-specific DNA binding transcription factor activity; molecular_function GO:0006355; regulation of transcription, DNA-dependent; biological_process GO:0005634; nucleus; cellular_component}	{AK358175.1; Hordeum vulgare subsp. vulgare mRNA for predicted protein, complete cds, clone: NIASHv1070I01}	{PF00837:Iodothyronine deiodinase}
Novelgene5355	{EMS63064.1; Ubiquitin carboxyl-terminal hydrolase 13 [Triticum urartu]}	{NA}	{obr:102707653; - - - - -}	{At2g25320; KOG1987 Speckle-type POZ protein SPOP and related proteins with TRAF, MATH and BTB/POZ domains DR Cell cycle control, cell division, chromosome partitioning ; General function prediction only ;}	{GO:0003700; sequence-specific DNA binding transcription factor activity; molecular_function GO:0006355; regulation of transcription, DNA-dependent; biological_process GO:0005634; nucleus; cellular_component}	{XM_003572665.3; PREDICTED: Brachypodium distachyon uncharacterized LOC100836358 (LOC100836358), transcript variant X1, mRNA}	{NA}
Novelgene2123	{EMT02287.1; hypothetical protein F775_25139 [Aegilops tauschii]}	{sp|Q6IEK5|WRK76_ORYSI; WRKY transcription factor WRKY76 OS=Oryza sativa subsp. indica GN=WRKY76 PE=2 SV=1}	{bdi:100842812; - - - - -}	{At1g70650; KOG4198 RNA-binding Ran Zn-finger protein and related proteins R General function prediction only ;}	{GO:0003700; sequence-specific DNA binding transcription factor activity; molecular_function GO:0006355; regulation of transcription, DNA-dependent; biological_process GO:0043565; sequence-specific DNA binding; molecular_function}	{AK334804.1; Triticum aestivum cDNA, clone: WT011_B21, cultivar: Chinese Spring}	{PF02782:FGGY family of carbohydrate kinases, C-terminal domain PF06723:MreB/Mbl protein PF01968:Hydantoinase/oxoprolinase}
Novelgene4440	{BAJ95289.1; predicted protein [Hordeum vulgare subsp. vulgare]}	{sp|Q8H0T5|ERF73_ARATH; Ethylene-responsive transcription factor ERF073 OS=Arabidopsis thaliana GN=ERF073 PE=2 SV=1}	{ats:F775_42687; - - - - -}	{NA}	{GO:0003700; sequence-specific DNA binding transcription factor activity; molecular_function GO:0006355; regulation of transcription, DNA-dependent; biological_process}	{AK332920.1; Triticum aestivum cDNA, clone: WT005_D07, cultivar: Chinese Spring}	{NA}
Novelgene4482	{BAJ85335.1; predicted protein [Hordeum vulgare subsp. vulgare]}	{sp|Q945M9|NFYA9_ARATH; Nuclear transcription factor Y subunit A-9 OS=Arabidopsis thaliana GN=NFYA9 PE=2 SV=1}	{bdi:100846874; K08064 NFYA nuclear transcription factor Y, alpha - ko04612; Organismal Systems; Immune system; Antigen processing and presentation | ko05152; Human Diseases; Infectious diseases: Bacterial; Tuberculosis}	{At3g20910; KOG1561 CCAAT-binding factor, subunit B (HAP2) K Transcription ;}	{GO:0003700; sequence-specific DNA binding transcription factor activity; molecular_function GO:0006355; regulation of transcription, DNA-dependent; biological_process}	{AK354116.1; Hordeum vulgare subsp. vulgare mRNA for predicted protein, complete cds, clone: NIASHv1005C04}	{NA}
Novelgene2830	{ALC04262.1; WRKY45 transcriptional factor [Triticum aestivum]}	{NA}	{mus:103973880; - - - - -}	{NA}	{GO:0003700; sequence-specific DNA binding transcription factor activity; molecular_function GO:0043565; sequence-specific DNA binding; molecular_function GO:0006355; regulation of transcription, DNA-dependent; biological_process}	{AK251850.1; Hordeum vulgare subsp. vulgare cDNA clone: FLbaf133h09, mRNA sequence}	{NA}
Novelgene7352	{EMS53000.1; Protein EFR3-like protein B [Triticum urartu]}	{NA}	{bdi:100821184; - - - - -}	{At5g21080; KOG1877 Putative transmembrane protein cmp44E R General function prediction only ;}	{GO:0003712; transcription cofactor activity; molecular_function GO:0006355; regulation of transcription, DNA-dependent; biological_process}	{AK370186.1; Hordeum vulgare subsp. vulgare mRNA for predicted protein, complete cds, clone: NIASHv2106G11}	{NA}
Novelgene3867	{EMT03423.1; Polyadenylate-binding protein 2 [Aegilops tauschii]}	{sp|Q9FXA2|PABP8_ARATH; Polyadenylate-binding protein 8 OS=Arabidopsis thaliana GN=PAB8 PE=1 SV=1}	{mus:103973778; K13126 PABPC polyadenylate-binding protein - ko03013; Genetic Information Processing; Translation; RNA transport | ko03015; Genetic Information Processing; Translation; mRNA surveillance pathway | ko03018; Genetic Information Processing; Folding, sorting and degradation; RNA degradation}	{At1g49760; KOG0123 Polyadenylate-binding protein (RRM superfamily) AJ RNA processing and modification ; Translation, ribosomal structure and biogenesis ;}	{GO:0003723; RNA binding; molecular_function GO:0003887; DNA-directed DNA polymerase activity; molecular_function}	{BT009480.1; Triticum aestivum clone wr1.pk0038.g11:fis, full insert mRNA sequence}	{NA}
Novelgene6080	{CAD40278.2; OSJNBb0062H02.17 [Oryza sativa Japonica Group]}	{sp|P20825|POL2_DROME; Retrovirus-related Pol polyprotein from transposon 297 OS=Drosophila melanogaster GN=pol PE=3 SV=1}	{zma:103648418; - - - - -}	{At3g11970_2; KOG0017 FOG: Transposon-encoded proteins with TYA, reverse transcriptase, integrase domains in various combinations R General function prediction only ;}	{GO:0003723; RNA binding; molecular_function GO:0003964; RNA-directed DNA polymerase activity; molecular_function GO:0006278; RNA-dependent DNA replication; biological_process GO:0015074; DNA integration; biological_process}	{NA}	{NA}
Novelgene7535	{EMT16974.1; Putative ribonuclease [Aegilops tauschii]}	{sp|Q6NQJ6|RNR1_ARATH; Ribonuclease II, chloroplastic/mitochondrial OS=Arabidopsis thaliana GN=RNR1 PE=2 SV=1}	{osa:4327498; - - - - -}	{At5g02250; KOG2102 Exosomal 3'-5' exoribonuclease complex, subunit Rrp44/Dis3 J Translation, ribosomal structure and biogenesis ;}	{GO:0003723; RNA binding; molecular_function GO:0004540; ribonuclease activity; molecular_function}	{HG670306.1; Triticum aestivum chromosome 3B, genomic scaffold, cultivar Chinese Spring}	{NA}
Novelgene7742	{CDM87063.1; unnamed protein product [Triticum aestivum]}	{sp|Q6NQJ6|RNR1_ARATH; Ribonuclease II, chloroplastic/mitochondrial OS=Arabidopsis thaliana GN=RNR1 PE=2 SV=1}	{osa:4327498; - - - - -}	{At5g02250; KOG2102 Exosomal 3'-5' exoribonuclease complex, subunit Rrp44/Dis3 J Translation, ribosomal structure and biogenesis ;}	{GO:0003723; RNA binding; molecular_function GO:0004540; ribonuclease activity; molecular_function}	{HG670306.1; Triticum aestivum chromosome 3B, genomic scaffold, cultivar Chinese Spring}	{NA}
Novelgene1832	{EMS54340.1; Protein SEC13-like protein [Triticum urartu]}	{sp|O64740|SC13B_ARATH; Protein transport protein SEC13 homolog B OS=Arabidopsis thaliana GN=SEC13B PE=1 SV=1}	{dosa:Os02t0135800-01; K14004 SEC13 protein transport protein SEC13 - ko03013; Genetic Information Processing; Translation; RNA transport | ko04141; Genetic Information Processing; Folding, sorting and degradation; Protein processing in endoplasmic reticulum | ko04150; Environmental Information Processing; Signal transduction; mTOR signaling pathway}	{At2g30050; KOG1332 Vesicle coat complex COPII, subunit SEC13 U Intracellular trafficking, secretion, and vesicular transport ;}	{GO:0003723; RNA binding; molecular_function GO:0005515; protein binding; molecular_function}	{AK334016.1; Triticum aestivum cDNA, clone: WT008_L06, cultivar: Chinese Spring}	{NA}
Novelgene2176	{EMT25574.1; ABC transporter F family member 4 [Aegilops tauschii]}	{sp|Q9M1H3|AB4F_ARATH; ABC transporter F family member 4 OS=Arabidopsis thaliana GN=ABCF4 PE=2 SV=1}	{ats:F775_31897; K06184 ABCF1 ATP-binding cassette, subfamily F, member 1 - -}	{7293109; KOG0927 Predicted transporter (ABC superfamily) R General function prediction only ;}	{GO:0003723; RNA binding; molecular_function GO:0005525; GTP binding; molecular_function GO:0016887; ATPase activity; molecular_function GO:0003924; GTPase activity; molecular_function GO:0005524; ATP binding; molecular_function GO:0004127; cytidylate kinase activity; molecular_function GO:0006139; nucleobase, nucleoside, nucleotide and nucleic acid metabolic process; biological_process GO:000372…	{HG670306.1; Triticum aestivum chromosome 3B, genomic scaffold, cultivar Chinese Spring}	{NA}
Novelgene5811	{EMT24021.1; hypothetical protein F775_31588 [Aegilops tauschii]}	{sp|Q6NZ07|NCLN_DANRE; Nicalin-1 OS=Danio rerio GN=ncl1 PE=2 SV=1}	{ats:F775_31588; K18551 SDT1 pyrimidine and pyridine-specific 5'-nucleotidase 3.1.3.- ko00760; Metabolism; Metabolism of cofactors and vitamins; Nicotinate and nicotinamide metabolism}	{At3g62040; KOG3109 Haloacid dehalogenase-like hydrolase R General function prediction only ;}	{GO:0003723; RNA binding; molecular_function GO:0005737; cytoplasm; cellular_component GO:0005634; nucleus; cellular_component GO:0006397; mRNA processing; biological_process}	{AK335445.1; Triticum aestivum cDNA, clone: WT012_O19, cultivar: Chinese Spring}	{NA}
Novelgene5046	{EMS57124.1; Outer envelope protein of 80 kDa [Triticum urartu]}	{sp|A2X208|OEP80_ORYSI; Outer envelope protein 80, chloroplastic OS=Oryza sativa subsp. indica GN=OEP80 PE=3 SV=1}	{sita:101778962; K07277 SAM50, TOB55, bamA outer membrane protein insertion porin family - -}	{NA}	{GO:0003723; RNA binding; molecular_function GO:0008270; zinc ion binding; molecular_function GO:0005576; NA GO:0005215; NA GO:0006810; transport; biological_process}	{AK355572.1; Hordeum vulgare subsp. vulgare mRNA for predicted protein, complete cds, clone: NIASHv1022L21}	{NA}
Novelgene0111	{BAJ90757.1; predicted protein [Hordeum vulgare subsp. vulgare]}	{sp|P54454|YQEI_BACSU; Probable RNA-binding protein YqeI OS=Bacillus subtilis (strain 168) GN=yqeI PE=4 SV=1}	{cmo:103490350; K07574 yhbY RNA-binding protein - -}	{NA}	{GO:0003723; RNA binding; molecular_function}	{AK334846.1; Triticum aestivum cDNA, clone: WT011_E02, cultivar: Chinese Spring}	{PF00162:Phosphoglycerate kinase PF04188:Mannosyltransferase (PIG-V)}
Novelgene0221	{YP_009054838.1; ribosomal protein S4 (chloroplast) [Triticum timopheevii]}	{sp|Q95H61|RR4_WHEAT; 30S ribosomal protein S4, chloroplastic OS=Triticum aestivum GN=rps4 PE=3 SV=1}	{mtr:MTR_0002s0590; K02986 RP-S4, rpsD small subunit ribosomal protein S4 - ko03010; Genetic Information Processing; Translation; Ribosome}	{AtCh025; KOG3301 Ribosomal protein S4 J Translation, ribosomal structure and biogenesis ;}	{GO:0003723; RNA binding; molecular_function}	{KJ174105.1; Triticum urartu chloroplast, complete genome}	{NA}
Novelgene1077	{EMT00261.1; Elongation factor Ts [Aegilops tauschii]}	{NA}	{sita:101759704; K02357 tsf, TSFM elongation factor Ts - -}	{At4g29060; KOG1071 Mitochondrial translation elongation factor EF-Tsmt, catalyzes nucleotide exchange on EF-Tumt J Translation, ribosomal structure and biogenesis ;}	{GO:0003723; RNA binding; molecular_function}	{AK252566.1; Hordeum vulgare subsp. vulgare cDNA clone: FLbaf153i19, mRNA sequence}	{PF00067:Cytochrome P450}
Novelgene1628	{EMS52112.1; Elongation factor Ts [Triticum urartu]}	{NA}	{sita:101759704; K02357 tsf, TSFM elongation factor Ts - -}	{At4g29060; KOG1071 Mitochondrial translation elongation factor EF-Tsmt, catalyzes nucleotide exchange on EF-Tumt J Translation, ribosomal structure and biogenesis ;}	{GO:0003723; RNA binding; molecular_function}	{AK252566.1; Hordeum vulgare subsp. vulgare cDNA clone: FLbaf153i19, mRNA sequence}	{NA}
Novelgene1921	{EMT00261.1; Elongation factor Ts [Aegilops tauschii]}	{NA}	{sita:101759704; K02357 tsf, TSFM elongation factor Ts - -}	{At4g29060; KOG1071 Mitochondrial translation elongation factor EF-Tsmt, catalyzes nucleotide exchange on EF-Tumt J Translation, ribosomal structure and biogenesis ;}	{GO:0003723; RNA binding; molecular_function}	{AK252566.1; Hordeum vulgare subsp. vulgare cDNA clone: FLbaf153i19, mRNA sequence}	{NA}
Novelgene3851	{EMT31442.1; hypothetical protein F775_43743 [Aegilops tauschii]}	{NA}	{ats:F775_43743; - - - - -}	{NA}	{GO:0003723; RNA binding; molecular_function}	{AK332768.1; Triticum aestivum cDNA, clone: WT004_N07, cultivar: Chinese Spring}	{NA}
Novelgene4021	{EMS59226.1; H/ACA ribonucleoprotein complex subunit 4 [Triticum urartu]}	{sp|Q9LD90|CBF5_ARATH; H/ACA ribonucleoprotein complex subunit 4 OS=Arabidopsis thaliana GN=CBF5 PE=1 SV=1}	{sita:101785718; K11131 DKC1, NOLA4, CBF5 H/ACA ribonucleoprotein complex subunit 4 5.4.99.- ko03008; Genetic Information Processing; Translation; Ribosome biogenesis in eukaryotes}	{At3g57150; KOG2529 Pseudouridine synthase J Translation, ribosomal structure and biogenesis ;}	{GO:0003723; RNA binding; molecular_function}	{AK332282.1; Triticum aestivum cDNA, clone: WT003_J17, cultivar: Chinese Spring}	{NA}
Novelgene4201	{BAJ89992.1; predicted protein [Hordeum vulgare subsp. vulgare]}	{sp|Q9XIR4|APO1_ARATH; APO protein 1, chloroplastic OS=Arabidopsis thaliana GN=APO1 PE=2 SV=1}	{obr:102703484; - - - - -}	{NA}	{GO:0003723; RNA binding; molecular_function}	{AK358781.1; Hordeum vulgare subsp. vulgare mRNA for predicted protein, complete cds, clone: NIASHv1083B11}	{NA}
Novelgene5739	{NA}	{NA}	{NA}	{NA}	{GO:0003723; RNA binding; molecular_function}	{HG670306.1; Triticum aestivum chromosome 3B, genomic scaffold, cultivar Chinese Spring}	{PF01842:ACT domain}
Novelgene5814	{BAJ90757.1; predicted protein [Hordeum vulgare subsp. vulgare]}	{sp|P54454|YQEI_BACSU; Probable RNA-binding protein YqeI OS=Bacillus subtilis (strain 168) GN=yqeI PE=4 SV=1}	{cmo:103490350; K07574 yhbY RNA-binding protein - -}	{NA}	{GO:0003723; RNA binding; molecular_function}	{AK359548.1; Hordeum vulgare subsp. vulgare mRNA for predicted protein, complete cds, clone: NIASHv1098O12}	{NA}
Novelgene7768	{EMT26053.1; RNA-binding protein Nova-1 [Aegilops tauschii]}	{sp|Q9LZ82|BTR1_ARATH; Protein BTR1 OS=Arabidopsis thaliana GN=BTR1 PE=1 SV=1}	{ats:F775_26664; K14944 NOVA RNA-binding protein Nova - -}	{At5g04430; KOG2191 RNA-binding protein NOVA1/PASILLA and related KH domain proteins AR RNA processing and modification ; General function prediction only ;}	{GO:0003723; RNA binding; molecular_function}	{AK366288.1; Hordeum vulgare subsp. vulgare mRNA for predicted protein, complete cds, clone: NIASHv2041L07}	{PF00013:KH domain PF07650:KH domain PF13184:NusA-like KH domain}
Novelgene1195	{EMS66860.1; hypothetical protein TRIUR3_26066 [Triticum urartu]}	{NA}	{ats:F775_25034; - - - - -}	{NA}	{GO:0003735; structural constituent of ribosome; molecular_function GO:0005622; intracellular; cellular_component GO:0006412; translation; biological_process GO:0005840; ribosome; cellular_component}	{NA}	{PF01596:O-methyltransferase PF01135:Protein-L-isoaspartate(D-aspartate) O-methyltransferase (PCMT) PF02738:Molybdopterin-binding domain of aldehyde dehydrogenase}
Novelgene6526	{KXG20637.1; hypothetical protein SORBI_010G230700 [Sorghum bicolor]}	{sp|P51419|RL273_ARATH; 60S ribosomal protein L27-3 OS=Arabidopsis thaliana GN=RPL27C PE=2 SV=2}	{osa:4329034; K02901 RP-L27e, RPL27 large subunit ribosomal protein L27e - ko03010; Genetic Information Processing; Translation; Ribosome}	{At4g15000; KOG3418 60S ribosomal protein L27 J Translation, ribosomal structure and biogenesis ;}	{GO:0003735; structural constituent of ribosome; molecular_function GO:0005622; intracellular; cellular_component GO:0006412; translation; biological_process GO:0005840; ribosome; cellular_component}	{FP100880.1; Phyllostachys edulis cDNA clone: bphyst013p19, full insert sequence}	{PF00931:NB-ARC domain}
Novelgene1019	{AAP80664.1; S28 ribosomal protein, partial [Triticum aestivum]}	{sp|P46302|RS28_MAIZE; 40S ribosomal protein S28 OS=Zea mays GN=RPS28 PE=3 SV=1}	{pda:103706732; K02979 RP-S28e, RPS28 small subunit ribosomal protein S28e - ko03010; Genetic Information Processing; Translation; Ribosome}	{At5g64140; KOG3502 40S ribosomal protein S28 J Translation, ribosomal structure and biogenesis ;}	{GO:0003735; structural constituent of ribosome; molecular_function GO:0005840; ribosome; cellular_component GO:0006412; translation; biological_process GO:0005622; intracellular; cellular_component}	{AK332219.1; Triticum aestivum cDNA, clone: WT003_H04, cultivar: Chinese Spring}	{PF03144:Elongation factor Tu domain 2 PF00009:Elongation factor Tu GTP binding domain PF03143:Elongation factor Tu C-terminal domain}
Novelgene4526	{EMT10766.1; 60S ribosomal protein L3 [Aegilops tauschii]}	{sp|P35684|RL3_ORYSJ; 60S ribosomal protein L3 OS=Oryza sativa subsp. japonica GN=RPL3 PE=2 SV=2}	{zma:103647029; K02925 RP-L3e, RPL3 large subunit ribosomal protein L3e - ko03010; Genetic Information Processing; Translation; Ribosome}	{At1g43170; KOG0746 60S ribosomal protein L3 and related proteins J Translation, ribosomal structure and biogenesis ;}	{GO:0003735; structural constituent of ribosome; molecular_function GO:0005840; ribosome; cellular_component GO:0006412; translation; biological_process GO:0005622; intracellular; cellular_component}	{BK001235.1; TPA_inf: Triticum aestivum ribosomal protein L3B-1 (RPL3B-1) mRNA, complete cds}	{NA}
Novelgene1105	{BAK02478.1; predicted protein [Hordeum vulgare subsp. vulgare]}	{sp|Q0IQF7|RS16_ORYSJ; 40S ribosomal protein S16 OS=Oryza sativa subsp. japonica GN=RPS16A PE=2 SV=1}	{pda:103706501; K02960 RP-S16e, RPS16 small subunit ribosomal protein S16e - ko03010; Genetic Information Processing; Translation; Ribosome}	{At2g09990; KOG1753 40S ribosomal protein S16 J Translation, ribosomal structure and biogenesis ;}	{GO:0003735; structural constituent of ribosome; molecular_function GO:0005840; ribosome; cellular_component GO:0006412; translation; biological_process}	{AK371280.1; Hordeum vulgare subsp. vulgare mRNA for predicted protein, complete cds, clone: NIASHv2129J05}	{NA}
Novelgene6178	{YP_008239268.1; ribosomal protein L16 (chloroplast) [Triticum urartu]}	{sp|Q95H50|RK16_WHEAT; 50S ribosomal protein L16, chloroplastic OS=Triticum aestivum GN=rpl16 PE=3 SV=1}	{mtr:MTR_0002s0780; K02878 RP-L16, MRPL16, rplP large subunit ribosomal protein L16 - ko03010; Genetic Information Processing; Translation; Ribosome}	{AtCh059; KOG3422 Mitochondrial ribosomal protein L16 J Translation, ribosomal structure and biogenesis ;}	{GO:0003735; structural constituent of ribosome; molecular_function GO:0005840; ribosome; cellular_component GO:0006412; translation; biological_process}	{KJ614420.1; Aegilops kotschyi cultivar TA1980 chloroplast, complete genome}	{PF02863:Arginine repressor, C-terminal domain PF00439:Bromodomain}
Novelgene5557	{YP_009058051.1; ribosomal protein L2 (chloroplast) [Aegilops bicornis]}	{sp|P41096|RK2_HORVU; 50S ribosomal protein L2, chloroplastic OS=Hordeum vulgare GN=rpl2-A PE=2 SV=1}	{eus:EUTSA_v10028045mg; K02886 RP-L2, MRPL2, rplB large subunit ribosomal protein L2 - ko03010; Genetic Information Processing; Translation; Ribosome}	{AtCh087; KOG0438 Mitochondrial/chloroplast ribosomal protein L2 J Translation, ribosomal structure and biogenesis ;}	{GO:0003735; structural constituent of ribosome; molecular_function GO:0006412; translation; biological_process GO:0005840; ribosome; cellular_component GO:0003735; structural constituent of ribosome; molecular_function GO:0006412; translation; biological_process GO:0005840; ribosome; cellular_component}	{KJ174105.1; Triticum urartu chloroplast, complete genome}	{NA}
Novelgene4377	{NA}	{NA}	{NA}	{NA}	{GO:0003735; structural constituent of ribosome; molecular_function GO:0006412; translation; biological_process GO:0005840; ribosome; cellular_component GO:0005622; intracellular; cellular_component GO:0043161; proteasomal ubiquitin-dependent protein catabolic process; biological_process GO:0006289; nucleotide-excision repair; biological_process GO:0003684; damaged DNA binding; molecular_function}	{NA}	{NA}
Novelgene2024	{EMS55525.1; Centromere protein V [Triticum urartu]}	{sp|Q7Z7K6|CENPV_HUMAN; Centromere protein V OS=Homo sapiens GN=CENPV PE=1 SV=1}	{sita:101754531; - - - - -}	{At5g16940; KOG4192 Uncharacterized conserved protein S Function unknown ;}	{GO:0003735; structural constituent of ribosome; molecular_function GO:0006412; translation; biological_process GO:0005840; ribosome; cellular_component GO:0008152; NA GO:0016846; carbon-sulfur lyase activity; molecular_function GO:0005622; intracellular; cellular_component}	{AK370784.1; Hordeum vulgare subsp. vulgare mRNA for predicted protein, partial cds, clone: NIASHv2116M18}	{PF11657:Transcriptional activator TraM }
Novelgene3948	{EMS47930.1; 30S ribosomal protein S11 [Triticum urartu]}	{sp|Q8VZT8|RT11_ARATH; Probable ribosomal protein S11, mitochondrial OS=Arabidopsis thaliana GN=NFD3 PE=2 SV=1}	{obr:102699577; K02948 RP-S11, MRPS11, rpsK small subunit ribosomal protein S11 - ko03010; Genetic Information Processing; Translation; Ribosome}	{NA}	{GO:0003735; structural constituent of ribosome; molecular_function GO:0006412; translation; biological_process GO:0005840; ribosome; cellular_component}	{AK335130.1; Triticum aestivum cDNA, clone: WT012_C07, cultivar: Chinese Spring}	{PF10458:Valyl tRNA synthetase tRNA binding arm PF08264:Anticodon-binding domain of tRNA}
Novelgene6977	{EMT33814.1; hypothetical protein F775_31386 [Aegilops tauschii]}	{sp|Q8VZT8|RT11_ARATH; Probable ribosomal protein S11, mitochondrial OS=Arabidopsis thaliana GN=NFD3 PE=2 SV=1}	{ats:F775_31386; - - - - -}	{NA}	{GO:0003735; structural constituent of ribosome; molecular_function GO:0006412; translation; biological_process GO:0005840; ribosome; cellular_component}	{AK333289.1; Triticum aestivum cDNA, clone: WT006_B17, cultivar: Chinese Spring}	{NA}
Novelgene7236	{XP_008674334.1; PREDICTED: protein FAR1-RELATED SEQUENCE 5-like [Zea mays]}	{sp|Q9SZL8|FRS5_ARATH; Protein FAR1-RELATED SEQUENCE 5 OS=Arabidopsis thaliana GN=FRS5 PE=2 SV=1}	{zma:103650537; - - - - -}	{NA}	{GO:0003735; structural constituent of ribosome; molecular_function GO:0006412; translation; biological_process GO:0005840; ribosome; cellular_component}	{HE996830.1; Triticum aestivum cv. Arina SNP, chromosome 3B, clone Taes_arina_ctg_69937}	{NA}
Novelgene0441	{EMT11235.1; Eukaryotic translation initiation factor 3 subunit D [Aegilops tauschii]}	{sp|P56820|EIF3D_ARATH; Eukaryotic translation initiation factor 3 subunit D OS=Arabidopsis thaliana GN=TIF3D1 PE=1 SV=1}	{sita:101770391; K03251 EIF3D translation initiation factor 3 subunit D - ko03013; Genetic Information Processing; Translation; RNA transport}	{At4g20980; KOG2479 Translation initiation factor 3, subunit d (eIF-3d) J Translation, ribosomal structure and biogenesis ;}	{GO:0003743; translation initiation factor activity; molecular_function GO:0005737; cytoplasm; cellular_component GO:0005852; eukaryotic translation initiation factor 3 complex; cellular_component}	{AK362477.1; Hordeum vulgare subsp. vulgare mRNA for predicted protein, partial cds, clone: NIASHv2005N21}	{NA}
Novelgene2130	{EMS50122.1; Actin-depolymerizing factor 4 [Triticum urartu]}	{sp|Q9LQ81|ADF10_ARATH; Actin-depolymerizing factor 10 OS=Arabidopsis thaliana GN=ADF10 PE=2 SV=1}	{bdi:100839676; K05765 CFL cofilin - ko04810; Cellular Processes; Cell motility; Regulation of actin cytoskeleton | ko04666; Organismal Systems; Immune system; Fc gamma R-mediated phagocytosis | ko04360; Organismal Systems; Development; Axon guidance | ko05133; Human Diseases; Infectious diseases: Bacterial; Pertussis}	{At1g01750; KOG1735 Actin depolymerizing factor Z Cytoskeleton ;}	{GO:0003779; actin binding; molecular_function GO:0005622; intracellular; cellular_component}	{BT009545.1; Triticum aestivum clone wr1.pk148.e12:fis, full insert mRNA sequence}	{PF04077:DsrH like protein}
Novelgene6453	{BAK02947.1; predicted protein [Hordeum vulgare subsp. vulgare]}	{sp|Q9AY76|ADF2_ORYSJ; Actin-depolymerizing factor 2 OS=Oryza sativa subsp. japonica GN=ADF2 PE=2 SV=1}	{obr:102720031; K05765 CFL cofilin - ko04810; Cellular Processes; Cell motility; Regulation of actin cytoskeleton | ko04666; Organismal Systems; Immune system; Fc gamma R-mediated phagocytosis | ko04360; Organismal Systems; Development; Axon guidance | ko05133; Human Diseases; Infectious diseases: Bacterial; Pertussis}	{At2g31200; KOG1735 Actin depolymerizing factor Z Cytoskeleton ;}	{GO:0003779; actin binding; molecular_function GO:0005622; intracellular; cellular_component}	{AK331075.1; Triticum aestivum cDNA, clone: SET6_A03, cultivar: Chinese Spring}	{NA}
Novelgene3888	{BAK02057.1; predicted protein [Hordeum vulgare subsp. vulgare]}	{sp|Q9HFF2|YL92_SCHPO; Uncharacterized protein C683.02c OS=Schizosaccharomyces pombe (strain 972 / ATCC 24843) GN=SPAC683.02c PE=4 SV=1}	{sbi:SORBI_06g024880; - - - - -}	{At5g52380; KOG4400 E3 ubiquitin ligase interacting with arginine methyltransferase O Posttranslational modification, protein turnover, chaperones ;}	{GO:0003779; actin binding; molecular_function GO:0007010; cytoskeleton organization; biological_process GO:0003676; nucleic acid binding; molecular_function GO:0008270; zinc ion binding; molecular_function}	{AK370859.1; Hordeum vulgare subsp. vulgare mRNA for predicted protein, complete cds, clone: NIASHv2118L23}	{PF00400:WD domain, G-beta repeat}
Novelgene1978	{NA}	{NA}	{NA}	{NA}	{GO:0003779; actin binding; molecular_function GO:0007010; cytoskeleton organization; biological_process}	{KC573058.1; Triticum monococcum subsp. monococcum cultivar DV92 Sr35 region, genomic sequence}	{NA}
Novelgene6327	{NA}	{NA}	{NA}	{NA}	{GO:0003779; actin binding; molecular_function GO:0007010; cytoskeleton organization; biological_process}	{NA}	{NA}
Novelgene6685	{EMT31560.1; hypothetical protein F775_24055 [Aegilops tauschii]}	{NA}	{ats:F775_24055; - - - - -}	{NA}	{GO:0003779; actin binding; molecular_function GO:0007010; cytoskeleton organization; biological_process}	{AK333266.1; Triticum aestivum cDNA, clone: WT006_A19, cultivar: Chinese Spring}	{NA}
Novelgene2315	{EMT06839.1; Serine/threonine-protein kinase RIO1 [Aegilops tauschii]}	{sp|Q922Q2|RIOK1_MOUSE; Serine/threonine-protein kinase RIO1 OS=Mus musculus GN=Riok1 PE=1 SV=2}	{sbi:SORBI_07g026240; K07178 RIOK1 RIO kinase 1 2.7.11.1 ko03008; Genetic Information Processing; Translation; Ribosome biogenesis in eukaryotes}	{At5g37350_1; KOG2270 Serine/threonine protein kinase involved in cell cycle control TD Signal transduction mechanisms ; Cell cycle control, cell division, chromosome partitioning ;}	{GO:0003824; NA GO:0005524; ATP binding; molecular_function}	{XM_008672112.1; PREDICTED: Zea mays serine/threonine-protein kinase RIO1-like (LOC103647603), mRNA}	{NA}
Novelgene0902	{CBH32509.1; trehalose synthase, putative, expressed, partial [Triticum aestivum]}	{sp|Q9LMI0|TPS7_ARATH; Probable alpha,alpha-trehalose-phosphate synthase [UDP-forming] 7 OS=Arabidopsis thaliana GN=TPS7 PE=1 SV=1}	{osa:4324621; K16055 TPS trehalose 6-phosphate synthase/phosphatase [EC:2.4.1.15 3.1.3.12] 2.4.1.15,3.1.3.12 ko00500; Metabolism; Carbohydrate metabolism; Starch and sucrose metabolism}	{At1g06410; KOG1050 Trehalose-6-phosphate synthase component TPS1 and related subunits G Carbohydrate transport and metabolism ;}	{GO:0003824; NA GO:0005992; trehalose biosynthetic process; biological_process}	{HG670306.1; Triticum aestivum chromosome 3B, genomic scaffold, cultivar Chinese Spring}	{NA}
Novelgene4221	{NA}	{NA}	{NA}	{NA}	{GO:0003824; NA GO:0006355; regulation of transcription, DNA-dependent; biological_process GO:0003677; DNA binding; molecular_function GO:0003713; transcription coactivator activity; molecular_function}	{NA}	{NA}
Novelgene6398	{EMT25505.1; hypothetical protein F775_00978 [Aegilops tauschii]}	{NA}	{ats:F775_00978; - - - - -}	{NA}	{GO:0003824; NA GO:0006464; protein modification process; biological_process}	{HG670306.1; Triticum aestivum chromosome 3B, genomic scaffold, cultivar Chinese Spring}	{PF08152:GUCT (NUC152) domain PF02542:YgbB family PF00098:Zinc knuckle PF00271:Helicase conserved C-terminal domain PF00270:DEAD/DEAH box helicase PF04851:Type III restriction enzyme, res subunit PF06079:Apyrase}
Novelgene7160	{XP_014751131.1; PREDICTED: uncharacterized mitochondrial protein AtMg00810-like [Brachypodium distachyon]}	{sp|P10978|POLX_TOBAC; Retrovirus-related Pol polyprotein from transposon TNT 1-94 OS=Nicotiana tabacum PE=2 SV=1}	{bdi:106866078; - - - - -}	{At4g02960; KOG0017 FOG: Transposon-encoded proteins with TYA, reverse transcriptase, integrase domains in various combinations R General function prediction only ;}	{GO:0003824; NA GO:0006464; protein modification process; biological_process}	{HG670306.1; Triticum aestivum chromosome 3B, genomic scaffold, cultivar Chinese Spring}	{NA}
Novelgene5971	{ADK32530.1; nucleotide pyrophosphatase/phosphodiesterase [Triticum aestivum]}	{sp|J3SBP3|PDE2_CROAD; Venom phosphodiesterase 2 OS=Crotalus adamanteus PE=1 SV=1}	{bdi:100843949; - - - - -}	{At4g29680; KOG2645 Type I phosphodiesterase/nucleotide pyrophosphatase R General function prediction only ;}	{GO:0003824; NA GO:0008152; NA GO:0008484; sulfuric ester hydrolase activity; molecular_function}	{HG670306.1; Triticum aestivum chromosome 3B, genomic scaffold, cultivar Chinese Spring}	{PF04864:Allinase PF00646:F-box domain}
Novelgene1583	{EMT23130.1; Pyruvate dehydrogenase E1 component subunit beta [Aegilops tauschii]}	{sp|Q2QM55|ODPB3_ORYSJ; Pyruvate dehydrogenase E1 component subunit beta-3, chloroplastic OS=Oryza sativa subsp. japonica GN=Os12g0616900 PE=2 SV=1}	{sbi:SORBI_01g013540; K00162 PDHB, pdhB pyruvate dehydrogenase E1 component beta subunit 1.2.4.1 ko01200; Metabolism; Global and overview maps; Carbon metabolism | ko00010; Metabolism; Carbohydrate metabolism; Glycolysis / Gluconeogenesis | ko00020; Metabolism; Carbohydrate metabolism; Citrate cycle (TCA cycle) | ko00620; Metabolism; Carbohydrate metabolism; Pyruvate metabolism | ko04066; Environ…	{At1g30120; KOG0524 Pyruvate dehydrogenase E1, beta subunit C Energy production and conversion ;}	{GO:0003824; NA GO:0008152; NA}	{AK362291.1; Hordeum vulgare subsp. vulgare mRNA for predicted protein, complete cds, clone: NIASHv2004A08}	{PF00112:Papain family cysteine protease}
Novelgene6968	{BAK05264.1; predicted protein [Hordeum vulgare subsp. vulgare]}	{NA}	{ats:F775_00001; - - - - -}	{NA}	{GO:0003824; NA GO:0008270; zinc ion binding; molecular_function GO:0003676; nucleic acid binding; molecular_function}	{NA}	{NA}
Novelgene7204	{NA}	{NA}	{NA}	{NA}	{GO:0003824; NA GO:0009058; biosynthetic process; biological_process}	{HG670306.1; Triticum aestivum chromosome 3B, genomic scaffold, cultivar Chinese Spring}	{NA}
Novelgene1540	{EMS45721.1; 2-hydroxyacyl-CoA lyase [Triticum urartu]}	{sp|Q0JMH0|HACL_ORYSJ; 2-hydroxyacyl-CoA lyase OS=Oryza sativa subsp. japonica GN=Os01g0505400 PE=3 SV=3}	{osa:4324491; K12261 HACL1 2-hydroxyacyl-CoA lyase 1 4.1.-.- ko04146; Cellular Processes; Transport and catabolism; Peroxisome}	{At5g17380; KOG1185 Thiamine pyrophosphate-requiring enzyme EH Amino acid transport and metabolism ; Coenzyme transport and metabolism ;}	{GO:0003824; NA GO:0030976; thiamine pyrophosphate binding; molecular_function}	{AK353825.1; Hordeum vulgare subsp. vulgare mRNA for predicted protein, complete cds, clone: NIASHv1003A18}	{PF02609:Exonuclease VII small subunit}
Novelgene2120	{EMT29002.1; Chlorophyll a-b binding protein, chloroplastic [Aegilops tauschii]}	{sp|P04784|CB21_WHEAT; Chlorophyll a-b binding protein, chloroplastic OS=Triticum aestivum GN=WHAB1.6 PE=3 SV=1}	{ats:F775_32626; K08912 LHCB1 light-harvesting complex II chlorophyll a/b binding protein 1 - ko00196; Metabolism; Energy metabolism; Photosynthesis - antenna proteins}	{NA}	{GO:0003824; NA GO:0046872; metal ion binding; molecular_function}	{AK361860.1; Hordeum vulgare subsp. vulgare mRNA for predicted protein, complete cds, clone: NIASHv1150N16}	{PF00398:Ribosomal RNA adenine dimethylase PF03143:Elongation factor Tu C-terminal domain PF00009:Elongation factor Tu GTP binding domain PF03144:Elongation factor Tu domain 2}
Novelgene2489	{EMS51257.1; Chlorophyll a-b binding protein 1, chloroplastic [Triticum urartu]}	{sp|P07369|CB2G_SOLLC; Chlorophyll a-b binding protein 3C, chloroplastic OS=Solanum lycopersicum GN=CAB3C PE=3 SV=1}	{ats:F775_31839; K08912 LHCB1 light-harvesting complex II chlorophyll a/b binding protein 1 - ko00196; Metabolism; Energy metabolism; Photosynthesis - antenna proteins}	{NA}	{GO:0003824; NA GO:0046872; metal ion binding; molecular_function}	{AK248764.1; Hordeum vulgare subsp. vulgare cDNA clone: FLbaf2o05, mRNA sequence}	{NA}
Novelgene0968	{AEE80931.1; putative lipid-transfer protein [Triticum aestivum]}	{NA}	{obr:102722346; - - - - -}	{NA}	{GO:0003824; NA}	{HG670306.1; Triticum aestivum chromosome 3B, genomic scaffold, cultivar Chinese Spring}	{PF00763:Tetrahydrofolate dehydrogenase/cyclohydrolase, catalytic domain PF02882:Tetrahydrofolate dehydrogenase/cyclohydrolase, NAD(P)-binding domain}
Novelgene1372	{EMS61546.1; Hydroxymethylglutaryl-CoA lyase, mitochondrial [Triticum urartu]}	{sp|O81027|HMGCL_ARATH; Hydroxymethylglutaryl-CoA lyase, mitochondrial OS=Arabidopsis thaliana GN=HMGCL PE=1 SV=2}	{pda:103705044; K01640 E4.1.3.4, HMGCL, hmgL hydroxymethylglutaryl-CoA lyase 4.1.3.4 ko00650; Metabolism; Carbohydrate metabolism; Butanoate metabolism | ko00072; Metabolism; Lipid metabolism; Synthesis and degradation of ketone bodies | ko00280; Metabolism; Amino acid metabolism; Valine, leucine and isoleucine degradation | ko00281; Metabolism; Metabolism of terpenoids and polyketides; Geraniol …	{At2g26800; KOG2368 Hydroxymethylglutaryl-CoA lyase CE Energy production and conversion ; Amino acid transport and metabolism ;}	{GO:0003824; NA}	{BT009184.1; Triticum aestivum clone wl1n.pk0132.f6:fis, full insert mRNA sequence}	{NA}
Novelgene2732	{EMT08603.1; Putative protein phosphatase 2C 54 [Aegilops tauschii]}	{sp|Q5SMK6|P2C54_ORYSJ; Probable protein phosphatase 2C 54 OS=Oryza sativa subsp. japonica GN=Os06g0179700 PE=2 SV=1}	{bdi:100832424; K14803 PTC2_3 protein phosphatase PTC2/3 3.1.3.16 -}	{At2g25620; KOG0698 Serine/threonine protein phosphatase T Signal transduction mechanisms ;}	{GO:0003824; NA}	{AK370471.1; Hordeum vulgare subsp. vulgare mRNA for predicted protein, complete cds, clone: NIASHv2111E13}	{NA}
Novelgene6707	{EMT02287.1; hypothetical protein F775_25139 [Aegilops tauschii]}	{NA}	{bdi:100842812; - - - - -}	{NA}	{GO:0003824; NA}	{HG670306.1; Triticum aestivum chromosome 3B, genomic scaffold, cultivar Chinese Spring}	{NA}
Novelgene5346	{EMT06395.1; Beta-1,4-mannosyl-glycoprotein 4-beta-N-acetylglucosaminyltransferase [Aegilops tauschii]}	{sp|Q02527|MGAT3_RAT; Beta-1,4-mannosyl-glycoprotein 4-beta-N-acetylglucosaminyltransferase OS=Rattus norvegicus GN=Mgat3 PE=1 SV=2}	{osa:4329853; K00737 MGAT3 beta-1,4-mannosyl-glycoprotein beta-1,4-N-acetylglucosaminyltransferase 2.4.1.144 ko00510; Metabolism; Glycan biosynthesis and metabolism; N-Glycan biosynthesis}	{NA}	{GO:0003830; beta-1,4-mannosylglycoprotein 4-beta-N-acetylglucosaminyltransferase activity; molecular_function GO:0016020; membrane; cellular_component GO:0006487; protein N-linked glycosylation; biological_process GO:0009405; pathogenesis; biological_process}	{AK332122.1; Triticum aestivum cDNA, clone: WT003_D05, cultivar: Chinese Spring}	{NA}
Novelgene4165	{EMT06429.1; Beta-1,4-mannosyl-glycoprotein 4-beta-N-acetylglucosaminyltransferase [Aegilops tauschii]}	{sp|Q02527|MGAT3_RAT; Beta-1,4-mannosyl-glycoprotein 4-beta-N-acetylglucosaminyltransferase OS=Rattus norvegicus GN=Mgat3 PE=1 SV=2}	{obr:102700049; K00737 MGAT3 beta-1,4-mannosyl-glycoprotein beta-1,4-N-acetylglucosaminyltransferase 2.4.1.144 ko00510; Metabolism; Glycan biosynthesis and metabolism; N-Glycan biosynthesis}	{NA}	{GO:0003830; beta-1,4-mannosylglycoprotein 4-beta-N-acetylglucosaminyltransferase activity; molecular_function GO:0016020; membrane; cellular_component GO:0006487; protein N-linked glycosylation; biological_process}	{AK334122.1; Triticum aestivum cDNA, clone: WT009_K19, cultivar: Chinese Spring}	{NA}
Novelgene1048	{CAJ01713.1; methionine synthase 1 enzyme [Hordeum vulgare subsp. vulgare]}	{sp|Q2QLY5|METE1_ORYSJ; 5-methyltetrahydropteroyltriglutamate--homocysteine methyltransferase 1 OS=Oryza sativa subsp. japonica GN=Os12g0623900 PE=2 SV=1}	{bdi:100824461; K00549 metE 5-methyltetrahydropteroyltriglutamate--homocysteine methyltransferase 2.1.1.14 ko01230; Metabolism; Global and overview maps; Biosynthesis of amino acids | ko00270; Metabolism; Amino acid metabolism; Cysteine and methionine metabolism | ko00450; Metabolism; Metabolism of other amino acids; Selenocompound metabolism}	{At5g17920; KOG2263 Methionine synthase II (cobalamin-independent) E Amino acid transport and metabolism ;}	{GO:0003871; 5-methyltetrahydropteroyltriglutamate-homocysteine S-methyltransferase activity; molecular_function GO:0009086; methionine biosynthetic process; biological_process}	{AK335485.1; Triticum aestivum cDNA, clone: WT013_A06, cultivar: Chinese Spring}	{NA}
Novelgene1579	{BAD34660.1; methionine synthase [Hordeum vulgare subsp. vulgare]}	{sp|Q2QLY5|METE1_ORYSJ; 5-methyltetrahydropteroyltriglutamate--homocysteine methyltransferase 1 OS=Oryza sativa subsp. japonica GN=Os12g0623900 PE=2 SV=1}	{bdi:100824461; K00549 metE 5-methyltetrahydropteroyltriglutamate--homocysteine methyltransferase 2.1.1.14 ko01230; Metabolism; Global and overview maps; Biosynthesis of amino acids | ko00270; Metabolism; Amino acid metabolism; Cysteine and methionine metabolism | ko00450; Metabolism; Metabolism of other amino acids; Selenocompound metabolism}	{At5g17920; KOG2263 Methionine synthase II (cobalamin-independent) E Amino acid transport and metabolism ;}	{GO:0003871; 5-methyltetrahydropteroyltriglutamate-homocysteine S-methyltransferase activity; molecular_function GO:0009086; methionine biosynthetic process; biological_process}	{DQ862829.1; Triticum monococcum cobalamin-independent methionine synthase mRNA, partial cds}	{PF00329:Respiratory-chain NADH dehydrogenase, 30 Kd subunit PF01058:NADH ubiquinone oxidoreductase, 20 Kd subunit}
Novelgene5527	{EMT16049.1; Helicase POLQ-like protein [Aegilops tauschii]}	{sp|Q588V7|TEB_ARATH; Helicase and polymerase-containing protein TEBICHI OS=Arabidopsis thaliana GN=TEB PE=2 SV=1}	{sita:101767169; K02349 POLQ DNA polymerase theta 2.7.7.7 -}	{NA}	{GO:0003887; DNA-directed DNA polymerase activity; molecular_function GO:0003677; DNA binding; molecular_function GO:0006260; DNA replication; biological_process}	{NA}	{NA}
Novelgene6154	{EMT17132.1; hypothetical protein F775_13357 [Aegilops tauschii]}	{NA}	{ats:F775_16717; - - - - -}	{NA}	{GO:0003887; DNA-directed DNA polymerase activity; molecular_function GO:0003677; DNA binding; molecular_function GO:0006260; DNA replication; biological_process}	{NA}	{PF04833:COBRA-like protein PF00553:Cellulose binding domain PF06444:NADH dehydrogenase subunit 2 C-terminus}
Novelgene7348	{EMT22753.1; hypothetical protein F775_25191 [Aegilops tauschii]}	{NA}	{NA}	{NA}	{GO:0003887; DNA-directed DNA polymerase activity; molecular_function GO:0003677; DNA binding; molecular_function GO:0006260; DNA replication; biological_process}	{HG670306.1; Triticum aestivum chromosome 3B, genomic scaffold, cultivar Chinese Spring}	{PF01329:Pterin 4 alpha carbinolamine dehydratase}
Novelgene0745	{YP_009156533.1; RNA polymerase beta subunit (plastid) [Bromus vulgaris]}	{sp|Q9XPS7|RPOB_WHEAT; DNA-directed RNA polymerase subunit beta OS=Triticum aestivum GN=rpoB PE=3 SV=1}	{mtr:MTR_0002s0510; - - - - -}	{AtCh015; KOG0214 RNA polymerase II, second largest subunit K Transcription ;}	{GO:0003899; DNA-directed RNA polymerase activity; molecular_function GO:0003677; DNA binding; molecular_function GO:0006351; transcription, DNA-dependent; biological_process}	{KJ174105.1; Triticum urartu chloroplast, complete genome}	{NA}
Novelgene3927	{EMS61833.1; DNA-directed RNA polymerase D subunit 2a [Triticum urartu]}	{sp|Q9LK40|NRPD2_ARATH; DNA-directed RNA polymerases IV and V subunit 2 OS=Arabidopsis thaliana GN=NRPD2 PE=1 SV=1}	{pda:103703417; K16252 NRPD2, NRPE2 DNA-directed RNA polymerase IV and V subunit 2 2.7.7.6 -}	{At3g23780; KOG0214 RNA polymerase II, second largest subunit K Transcription ;}	{GO:0003899; DNA-directed RNA polymerase activity; molecular_function GO:0003677; DNA binding; molecular_function GO:0006351; transcription, DNA-dependent; biological_process}	{XM_008664583.1; PREDICTED: Zea mays DNA-directed RNA polymerases IV and V subunit 2-like (LOC103641221), transcript variant X2, mRNA}	{NA}
Novelgene7433	{NA}	{NA}	{NA}	{NA}	{GO:0003899; DNA-directed RNA polymerase activity; molecular_function GO:0006351; transcription, DNA-dependent; biological_process GO:0008270; zinc ion binding; molecular_function GO:0003676; nucleic acid binding; molecular_function GO:0006351; transcription, DNA-dependent; biological_process}	{NA}	{NA}
Novelgene5704	{EMS58496.1; DNA-directed RNA polymerase II subunit RPB7 [Triticum urartu]}	{sp|A6QRA1|NRPE7_ARATH; DNA-directed RNA polymerase V subunit 7 OS=Arabidopsis thaliana GN=NRPE7 PE=1 SV=1}	{sita:101786267; K16253 NRPD7, NRPE7 DNA-directed RNA polymerase IV and V subunit 7 - -}	{At4g14660; KOG3298 DNA-directed RNA polymerase subunit E' K Transcription ;}	{GO:0003899; DNA-directed RNA polymerase activity; molecular_function GO:0006351; transcription, DNA-dependent; biological_process GO:0019028; viral capsid; cellular_component}	{AK330653.1; Triticum aestivum cDNA, clone: SET4_P16, cultivar: Chinese Spring}	{NA}
Novelgene1335	{EMS67705.1; hypothetical protein TRIUR3_27713 [Triticum urartu]}	{NA}	{NA}	{NA}	{GO:0003899; DNA-directed RNA polymerase activity; molecular_function GO:0045995; regulation of embryonic development; biological_process GO:0005102; receptor binding; molecular_function GO:0005606; laminin-1 complex; cellular_component GO:0030334; regulation of cell migration; biological_process GO:0004871; signal transducer activity; molecular_function GO:0003677; DNA binding; molecular_functio…	{EF426565.1; Triticum aestivum clone BAC D5, complete sequence}	{PF02079:Nuclear transition protein 1}
Novelgene7617	{EMS65438.1; hypothetical protein TRIUR3_05242 [Triticum urartu]}	{NA}	{bdi:100844441; - - - - -}	{NA}	{GO:0003916; DNA topoisomerase activity; molecular_function GO:0006270; DNA-dependent DNA replication initiation; biological_process GO:0003677; DNA binding; molecular_function GO:0005840; ribosome; cellular_component GO:0005622; intracellular; cellular_component GO:0003735; structural constituent of ribosome; molecular_function GO:0006412; translation; biological_process}	{HG670306.1; Triticum aestivum chromosome 3B, genomic scaffold, cultivar Chinese Spring}	{NA}
Novelgene1225	{CAA90651.1; elongation factor 1-alpha [Hordeum vulgare subsp. vulgare]}	{sp|Q03033|EF1A_WHEAT; Elongation factor 1-alpha OS=Triticum aestivum GN=TEF1 PE=2 SV=1}	{ats:F775_26373; K03231 EEF1A elongation factor 1-alpha - ko03013; Genetic Information Processing; Translation; RNA transport | ko05134; Human Diseases; Infectious diseases: Bacterial; Legionellosis}	{At1g07940; KOG0052 Translation elongation factor EF-1 alpha/Tu J Translation, ribosomal structure and biogenesis ;}	{GO:0003924; GTPase activity; molecular_function GO:0005525; GTP binding; molecular_function}	{AK354224.1; Hordeum vulgare subsp. vulgare mRNA for predicted protein, complete cds, clone: NIASHv1005O09}	{NA}
Novelgene1450	{EMT16889.1; Pre-mRNA-splicing factor ATP-dependent RNA helicase PRP16 [Aegilops tauschii]}	{sp|F4K2E9|PRP16_ARATH; Pre-mRNA-splicing factor ATP-dependent RNA helicase DEAH7 OS=Arabidopsis thaliana GN=CUV PE=1 SV=1}	{sita:101771162; K12815 DHX38, PRP16 pre-mRNA-splicing factor ATP-dependent RNA helicase DHX38/PRP16 3.6.4.13 ko03040; Genetic Information Processing; Transcription; Spliceosome}	{At5g13010; KOG0924 mRNA splicing factor ATP-dependent RNA helicase A RNA processing and modification ;}	{GO:0003954; NADH dehydrogenase activity; molecular_function GO:0005739; mitochondrion; cellular_component}	{AK375571.1; Hordeum vulgare subsp. vulgare mRNA for predicted protein, partial cds, clone: NIASHv3098D09}	{PF00657:GDSL-like Lipase/Acylhydrolase}
Novelgene0780	{BAK04423.1; predicted protein [Hordeum vulgare subsp. vulgare]}	{sp|Q40703|MADS4_ORYSJ; MADS-box transcription factor 4 OS=Oryza sativa subsp. japonica GN=MADS4 PE=1 SV=3}	{ats:F775_11426; - - - - -}	{At2g14210; KOG0014 MADS box transcription factor K Transcription ;}	{GO:0003954; NADH dehydrogenase activity; molecular_function GO:0008137; NADH dehydrogenase (ubiquinone) activity; molecular_function GO:0005739; mitochondrion; cellular_component GO:0003677; DNA binding; molecular_function GO:0046983; protein dimerization activity; molecular_function}	{HG670306.1; Triticum aestivum chromosome 3B, genomic scaffold, cultivar Chinese Spring}	{PF01254:Nuclear transition protein 2}
Novelgene3711	{EMS59226.1; H/ACA ribonucleoprotein complex subunit 4 [Triticum urartu]}	{sp|Q9LD90|CBF5_ARATH; H/ACA ribonucleoprotein complex subunit 4 OS=Arabidopsis thaliana GN=CBF5 PE=1 SV=1}	{sita:101785718; K11131 DKC1, NOLA4, CBF5 H/ACA ribonucleoprotein complex subunit 4 5.4.99.- ko03008; Genetic Information Processing; Translation; Ribosome biogenesis in eukaryotes}	{At3g57150; KOG2529 Pseudouridine synthase J Translation, ribosomal structure and biogenesis ;}	{GO:0003954; NADH dehydrogenase activity; molecular_function GO:0008137; NADH dehydrogenase (ubiquinone) activity; molecular_function GO:0005739; mitochondrion; cellular_component}	{AK356674.1; Hordeum vulgare subsp. vulgare mRNA for predicted protein, complete cds, clone: NIASHv1037O11}	{PF00227:Proteasome subunit}
Novelgene2619	{CAH65761.1; H0215A08.3 [Oryza sativa Indica Group]}	{sp|Q03278|PO21_NASVI; Retrovirus-related Pol polyprotein from type-1 retrotransposable element R2 (Fragment) OS=Nasonia vitripennis PE=3 SV=2}	{zma:103644393; K11000 CALS callose synthase 2.4.1.- -}	{At3g26614; KOG1075 FOG: Reverse transcriptase R General function prediction only ;}	{GO:0003964; RNA-directed DNA polymerase activity; molecular_function GO:0003723; RNA binding; molecular_function GO:0006278; RNA-dependent DNA replication; biological_process GO:0042025; host cell nucleus; cellular_component GO:0050792; regulation of viral reproduction; biological_process}	{HG670306.1; Triticum aestivum chromosome 3B, genomic scaffold, cultivar Chinese Spring}	{NA}
Novelgene1848	{EMS68073.1; Splicing factor U2AF 50 kDa subunit [Triticum urartu]}	{sp|P90978|U2AF2_CAEEL; Splicing factor U2AF 65 kDa subunit OS=Caenorhabditis elegans GN=uaf-1 PE=2 SV=2}	{bdi:100840355; K12837 U2AF2 splicing factor U2AF 65 kDa subunit - ko03040; Genetic Information Processing; Transcription; Spliceosome}	{At2g33440; KOG0120 Splicing factor U2AF, large subunit (RRM superfamily) A RNA processing and modification ;}	{GO:0003968; RNA-directed RNA polymerase activity; molecular_function GO:0017111; nucleoside-triphosphatase activity; molecular_function GO:0004197; cysteine-type endopeptidase activity; molecular_function GO:0004252; serine-type endopeptidase activity; molecular_function GO:0003676; nucleic acid binding; molecular_function}	{AK333350.1; Triticum aestivum cDNA, clone: WT006_E04, cultivar: Chinese Spring}	{NA}
Novelgene7597	{EMT00130.1; hypothetical protein F775_22828 [Aegilops tauschii]}	{NA}	{NA}	{NA}	{GO:0003968; RNA-directed RNA polymerase activity; molecular_function GO:0019083; viral transcription; biological_process}	{NA}	{PF00638:RanBP1 domain}
Novelgene0763	{EMT09453.1; hypothetical protein F775_29852 [Aegilops tauschii]}	{NA}	{NA}	{NA}	{GO:0003995; acyl-CoA dehydrogenase activity; molecular_function GO:0055114; oxidation-reduction process; biological_process GO:0008218; bioluminescence; biological_process}	{HG670306.1; Triticum aestivum chromosome 3B, genomic scaffold, cultivar Chinese Spring}	{NA}
Novelgene5977	{EMT09453.1; hypothetical protein F775_29852 [Aegilops tauschii]}	{NA}	{NA}	{NA}	{GO:0003995; acyl-CoA dehydrogenase activity; molecular_function GO:0055114; oxidation-reduction process; biological_process GO:0008218; bioluminescence; biological_process}	{HG670306.1; Triticum aestivum chromosome 3B, genomic scaffold, cultivar Chinese Spring}	{NA}
Novelgene1445	{CDM83858.1; unnamed protein product [Triticum aestivum]}	{sp|Q5N9Q7|PTHM_ORYSJ; Peptidyl-tRNA hydrolase, mitochondrial OS=Oryza sativa subsp. japonica GN=Os01g0693900 PE=2 SV=1}	{bdi:100826443; K01056 PTH1, pth, spoVC peptidyl-tRNA hydrolase, PTH1 family 3.1.1.29 -}	{At1g18440; KOG2255 Peptidyl-tRNA hydrolase J Translation, ribosomal structure and biogenesis ;}	{GO:0004045; aminoacyl-tRNA hydrolase activity; molecular_function}	{AK251157.1; Hordeum vulgare subsp. vulgare cDNA clone: FLbaf111h08, mRNA sequence}	{PF00947:Picornavirus core protein 2A}
Novelgene6964	{BAJ88586.1; predicted protein [Hordeum vulgare subsp. vulgare]}	{sp|Q9S7L9|CX6B1_ARATH; Cytochrome c oxidase subunit 6b-1 OS=Arabidopsis thaliana GN=COX6B-1 PE=1 SV=1}	{obr:102718076; K02267 COX6B cytochrome c oxidase subunit 6b - ko00190; Metabolism; Energy metabolism; Oxidative phosphorylation | ko04260; Organismal Systems; Circulatory system; Cardiac muscle contraction | ko05010; Human Diseases; Neurodegenerative diseases; Alzheimer's disease | ko05012; Human Diseases; Neurodegenerative diseases; Parkinson's disease | ko05016; Human Diseases; Neurodegenerati…	{At1g22450; KOG3057 Cytochrome c oxidase, subunit VIb/COX12 C Energy production and conversion ;}	{GO:0004129; cytochrome-c oxidase activity; molecular_function GO:0005739; mitochondrion; cellular_component}	{AK357372.1; Hordeum vulgare subsp. vulgare mRNA for predicted protein, complete cds, clone: NIASHv1051N12}	{NA}
Novelgene2404	{EMT29145.1; hypothetical protein F775_19958 [Aegilops tauschii]}	{NA}	{ats:F775_19958; - - - - -}	{NA}	{GO:0004129; cytochrome-c oxidase activity; molecular_function GO:0005746; mitochondrial respiratory chain; cellular_component GO:0009055; NA}	{AK362021.1; Hordeum vulgare subsp. vulgare mRNA for predicted protein, complete cds, clone: NIASHv2001N24}	{NA}
Novelgene6121	{NA}	{NA}	{NA}	{NA}	{GO:0004129; cytochrome-c oxidase activity; molecular_function}	{HG670306.1; Triticum aestivum chromosome 3B, genomic scaffold, cultivar Chinese Spring}	{NA}
Novelgene1280	{EMS49190.1; Dephospho-CoA kinase domain-containing protein [Triticum urartu]}	{sp|Q94DR2|COAE_ORYSJ; Dephospho-CoA kinase OS=Oryza sativa subsp. japonica GN=Os01g0360600 PE=2 SV=1}	{bdi:100821280; K00859 coaE dephospho-CoA kinase 2.7.1.24 ko00770; Metabolism; Metabolism of cofactors and vitamins; Pantothenate and CoA biosynthesis}	{At2g27490; KOG3220 Similar to bacterial dephospho-CoA kinase H Coenzyme transport and metabolism ;}	{GO:0004140; dephospho-CoA kinase activity; molecular_function GO:0015937; coenzyme A biosynthetic process; biological_process GO:0005524; ATP binding; molecular_function GO:0016620; oxidoreductase activity, acting on the aldehyde or oxo group of donors, NAD or NADP as acceptor; molecular_function GO:0055114; oxidation-reduction process; biological_process}	{AK330678.1; Triticum aestivum cDNA, clone: SET5_A15, cultivar: Chinese Spring}	{PF00005:ABC transporter PF07728:AAA domain (dynein-related subfamily) PF00158:Sigma-54 interaction domain PF00493:MCM2/3/5 family PF00004:ATPase family associated with various cellular activities (AAA) PF01078:Magnesium chelatase, subunit ChlI}
Novelgene3802	{NA}	{NA}	{NA}	{NA}	{GO:0004143; diacylglycerol kinase activity; molecular_function GO:0007205; activation of protein kinase C activity by G-protein coupled receptor protein signaling pathway; biological_process}	{HG670306.1; Triticum aestivum chromosome 3B, genomic scaffold, cultivar Chinese Spring}	{NA}
Novelgene5745	{NA}	{NA}	{NA}	{NA}	{GO:0004174; electron-transferring-flavoprotein dehydrogenase activity; molecular_function GO:0055114; oxidation-reduction process; biological_process}	{AK331880.1; Triticum aestivum cDNA, clone: SET1_K23, cultivar: Chinese Spring}	{PF01254:Nuclear transition protein 2}
Novelgene6405	{XP_003567617.1; PREDICTED: caffeoylshikimate esterase-like [Brachypodium distachyon]}	{NA}	{bdi:100841324; - - - - -}	{At5g19290; KOG1455 Lysophospholipase I Lipid transport and metabolism ;}	{GO:0004177; aminopeptidase activity; molecular_function GO:0006508; proteolysis; biological_process}	{HG670306.1; Triticum aestivum chromosome 3B, genomic scaffold, cultivar Chinese Spring}	{PF11593:Mediator complex subunit 3 fungal}
Novelgene2407	{EMT11141.1; 60S ribosomal protein L27-3 [Aegilops tauschii]}	{sp|P51419|RL273_ARATH; 60S ribosomal protein L27-3 OS=Arabidopsis thaliana GN=RPL27C PE=2 SV=2}	{bdi:100826008; K02901 RP-L27e, RPL27 large subunit ribosomal protein L27e - ko03010; Genetic Information Processing; Translation; Ribosome}	{At4g15000; KOG3418 60S ribosomal protein L27 J Translation, ribosomal structure and biogenesis ;}	{GO:0004190; aspartic-type endopeptidase activity; molecular_function GO:0005840; ribosome; cellular_component GO:0003735; structural constituent of ribosome; molecular_function GO:0005622; intracellular; cellular_component GO:0006508; proteolysis; biological_process GO:0006412; translation; biological_process}	{AK331458.1; Triticum aestivum cDNA, clone: SET1_J09, cultivar: Chinese Spring}	{PF00895:ATP synthase protein 8}
Novelgene0118	{ADB85398.1; putative retrotransposon protein [Phyllostachys edulis]}	{NA}	{bdi:100836748; K11547 NDC80, HEC1, TID3 kinetochore protein NDC80 - -}	{NA}	{GO:0004190; aspartic-type endopeptidase activity; molecular_function GO:0006508; proteolysis; biological_process}	{HG670306.1; Triticum aestivum chromosome 3B, genomic scaffold, cultivar Chinese Spring}	{PF00067:Cytochrome P450}
Novelgene1905	{BAK01010.1; predicted protein [Hordeum vulgare subsp. vulgare]}	{sp|Q766C3|NEP1_NEPGR; Aspartic proteinase nepenthesin-1 OS=Nepenthes gracilis GN=nep1 PE=1 SV=1}	{sita:101758692; - - - - -}	{At2g03200; KOG1339 Aspartyl protease O Posttranslational modification, protein turnover, chaperones ;}	{GO:0004190; aspartic-type endopeptidase activity; molecular_function GO:0006508; proteolysis; biological_process}	{AK369809.1; Hordeum vulgare subsp. vulgare mRNA for predicted protein, complete cds, clone: NIASHv2098N13}	{NA}
Novelgene2361	{BAJ94237.1; predicted protein [Hordeum vulgare subsp. vulgare]}	{sp|Q8S9J6|ASPA_ARATH; Aspartyl protease family protein At5g10770 OS=Arabidopsis thaliana GN=At5g10770 PE=2 SV=1}	{bdi:100831413; - - - - -}	{At5g10770; KOG1339 Aspartyl protease O Posttranslational modification, protein turnover, chaperones ;}	{GO:0004190; aspartic-type endopeptidase activity; molecular_function GO:0006508; proteolysis; biological_process}	{AK369410.1; Hordeum vulgare subsp. vulgare mRNA for predicted protein, complete cds, clone: NIASHv2090L04}	{PF01213:Adenylate cyclase associated (CAP) N terminal}
Novelgene2542	{NA}	{NA}	{NA}	{NA}	{GO:0004190; aspartic-type endopeptidase activity; molecular_function GO:0016021; integral to membrane; cellular_component GO:0006270; DNA-dependent DNA replication initiation; biological_process}	{HG670306.1; Triticum aestivum chromosome 3B, genomic scaffold, cultivar Chinese Spring}	{NA}
Novelgene5349	{NA}	{NA}	{NA}	{NA}	{GO:0004190; aspartic-type endopeptidase activity; molecular_function GO:0016021; integral to membrane; cellular_component}	{HG670306.1; Triticum aestivum chromosome 3B, genomic scaffold, cultivar Chinese Spring}	{NA}
Novelgene1027	{AQK79343.1; Putative MYB DNA-binding domain superfamily protein [Zea mays]}	{sp|Q4JL76|MYBA2_ORYSJ; Myb-related protein MYBAS2 OS=Oryza sativa subsp. japonica GN=MYBAS2 PE=2 SV=1}	{ats:F775_29427; K09422 MYBP myb proto-oncogene protein, plant - -}	{At5g59780; KOG0048 Transcription factor, Myb superfamily K Transcription ;}	{GO:0004190; aspartic-type endopeptidase activity; molecular_function GO:0019083; viral transcription; biological_process GO:0003968; RNA-directed RNA polymerase activity; molecular_function GO:0016021; integral to membrane; cellular_component GO:0003682; chromatin binding; molecular_function GO:0003682; chromatin binding; molecular_function}	{HG670306.1; Triticum aestivum chromosome 3B, genomic scaffold, cultivar Chinese Spring}	{PF07690:Major Facilitator Superfamily}
Novelgene1790	{BAJ95283.1; predicted protein [Hordeum vulgare subsp. vulgare]}	{sp|A2XQE8|SAG39_ORYSI; Senescence-specific cysteine protease SAG39 OS=Oryza sativa subsp. indica GN=OsI_14861 PE=3 SV=1}	{osa:107280424; - - - - -}	{At5g45890; KOG1543 Cysteine proteinase Cathepsin L O Posttranslational modification, protein turnover, chaperones ;}	{GO:0004197; cysteine-type endopeptidase activity; molecular_function GO:0006508; proteolysis; biological_process GO:0008234; cysteine-type peptidase activity; molecular_function}	{AK332350.1; Triticum aestivum cDNA, clone: WT003_M09, cultivar: Chinese Spring}	{PF02742:Iron dependent repressor, metal binding and dimerisation domain PF00069:Protein kinase domain}
Novelgene7414	{EMT33827.1; hypothetical protein F775_24782 [Aegilops tauschii]}	{NA}	{ats:F775_24782; - - - - -}	{NA}	{GO:0004197; cysteine-type endopeptidase activity; molecular_function}	{AK332229.1; Triticum aestivum cDNA, clone: WT003_H14, cultivar: Chinese Spring}	{NA}
Novelgene6953	{EMT20003.1; Ubiquitin carboxyl-terminal hydrolase 4 [Aegilops tauschii]}	{sp|O24454|UBP3_ARATH; Ubiquitin carboxyl-terminal hydrolase 3 OS=Arabidopsis thaliana GN=UBP3 PE=1 SV=1}	{sbi:SORBI_06g018520; K11842 USP12_46 ubiquitin carboxyl-terminal hydrolase 12/46 3.4.19.12 -}	{At4g39910; KOG1864 Ubiquitin-specific protease O Posttranslational modification, protein turnover, chaperones ;}	{GO:0004221; ubiquitin thiolesterase activity; molecular_function GO:0006511; ubiquitin-dependent protein catabolic process; biological_process}	{AK335030.1; Triticum aestivum cDNA, clone: WT011_N18, cultivar: Chinese Spring}	{NA}
Novelgene0465	{ALJ79256.1; FTSH protease 4-B1, partial [Triticum aestivum]}	{sp|Q8LQJ9|FTSH4_ORYSJ; ATP-dependent zinc metalloprotease FTSH 4, mitochondrial OS=Oryza sativa subsp. japonica GN=FTSH4 PE=3 SV=1}	{mus:103971377; K08955 YME1 ATP-dependent metalloprotease 3.4.24.- ko04139; Cellular Processes; Transport and catabolism; Mitophagy - yeast}	{At2g26140; KOG0734 AAA+-type ATPase containing the peptidase M41 domain O Posttranslational modification, protein turnover, chaperones ;}	{GO:0004222; metalloendopeptidase activity; molecular_function GO:0006508; proteolysis; biological_process GO:0005524; ATP binding; molecular_function}	{KR082553.1; Triticum aestivum cultivar Paragon FTSH protease 4-B1 (FtsH4-B1) pseudogene, partial sequence}	{NA}
Novelgene0987	{NA}	{NA}	{NA}	{NA}	{GO:0004252; serine-type endopeptidase activity; molecular_function GO:0004197; cysteine-type endopeptidase activity; molecular_function GO:0017111; nucleoside-triphosphatase activity; molecular_function GO:0003968; RNA-directed RNA polymerase activity; molecular_function}	{AK332281.1; Triticum aestivum cDNA, clone: WT003_J16, cultivar: Chinese Spring}	{PF00141:Peroxidase}
Novelgene5585	{BAK07883.1; predicted protein [Hordeum vulgare subsp. vulgare]}	{NA}	{sbi:SORBI_04g024830; - - - - -}	{NA}	{GO:0004252; serine-type endopeptidase activity; molecular_function GO:0005886; plasma membrane; cellular_component}	{AK376688.1; Hordeum vulgare subsp. vulgare mRNA for predicted protein, complete cds, clone: NIASHv3131L21}	{NA}
Novelgene5170	{ACB87529.1; subtilisin protease, partial [Triticum aestivum]}	{sp|Q9LVJ1|SBT14_ARATH; Subtilisin-like protease SBT1.4 OS=Arabidopsis thaliana GN=SBT1.4 PE=2 SV=1}	{sita:101777493; - - - - -}	{NA}	{GO:0004252; serine-type endopeptidase activity; molecular_function GO:0006508; proteolysis; biological_process}	{EU431190.1; Triticum aestivum cultivar Torero subtilisin protease mRNA, partial cds}	{PF00240:Ubiquitin family PF04452:RNA methyltransferase}
Novelgene5647	{EMT11725.1; Subtilisin-like protease [Aegilops tauschii]}	{sp|Q9LVJ1|SBT14_ARATH; Subtilisin-like protease SBT1.4 OS=Arabidopsis thaliana GN=SBT1.4 PE=2 SV=1}	{ats:F775_16371; - - - - -}	{NA}	{GO:0004252; serine-type endopeptidase activity; molecular_function GO:0006508; proteolysis; biological_process}	{AK365933.1; Hordeum vulgare subsp. vulgare mRNA for predicted protein, complete cds, clone: NIASHv2039B21}	{PF00083:Sugar (and other) transporter}
Novelgene5037	{EMS45717.1; Glucose-6-phosphate 1-dehydrogenase, chloroplastic [Triticum urartu]}	{sp|O24357|G6PDC_SPIOL; Glucose-6-phosphate 1-dehydrogenase, chloroplastic OS=Spinacia oleracea GN=G6PD PE=2 SV=1}	{ats:F775_31279; K00036 G6PD, zwf glucose-6-phosphate 1-dehydrogenase [EC:1.1.1.49 1.1.1.363] 1.1.1.49,1.1.1.363 ko01200; Metabolism; Global and overview maps; Carbon metabolism | ko00030; Metabolism; Carbohydrate metabolism; Pentose phosphate pathway | ko00480; Metabolism; Metabolism of other amino acids; Glutathione metabolism | ko05230; Human Diseases; Cancers: Overview; Central carbon metabol…	{At5g13110; KOG0563 Glucose-6-phosphate 1-dehydrogenase G Carbohydrate transport and metabolism ;}	{GO:0004345; glucose-6-phosphate dehydrogenase activity; molecular_function GO:0050661; NADP binding; molecular_function GO:0006006; glucose metabolic process; biological_process GO:0055114; oxidation-reduction process; biological_process}	{AK356295.1; Hordeum vulgare subsp. vulgare mRNA for predicted protein, complete cds, clone: NIASHv1032L13}	{PF07109:Magnesium-protoporphyrin IX methyltransferase C-terminus PF00737:Photosystem II 10 kDa phosphoprotein PF10204:Dual oxidase maturation factor}
Novelgene7754	{EMT12639.1; Glutamine synthetase [Aegilops tauschii]}	{sp|Q06378|GLNA3_HORVU; Glutamine synthetase OS=Hordeum vulgare PE=2 SV=1}	{sita:101772334; K01915 glnA, GLUL glutamine synthetase 6.3.1.2 ko01230; Metabolism; Global and overview maps; Biosynthesis of amino acids | ko00630; Metabolism; Carbohydrate metabolism; Glyoxylate and dicarboxylate metabolism | ko00910; Metabolism; Energy metabolism; Nitrogen metabolism | ko00250; Metabolism; Amino acid metabolism; Alanine, aspartate and glutamate metabolism | ko00220; Metabolis…	{At1g66200; KOG0683 Glutamine synthetase E Amino acid transport and metabolism ;}	{GO:0004356; glutamate-ammonia ligase activity; molecular_function GO:0006807; nitrogen compound metabolic process; biological_process}	{DQ124210.1; Triticum aestivum glutamine synthetase isoform GS1b (GS1) mRNA, complete cds}	{PF04349:Periplasmic glucan biosynthesis protein, MdoG}
Novelgene0874	{CDM83747.1; unnamed protein product [Triticum aestivum]}	{sp|Q9LTR9|NMT1_ARATH; Glycylpeptide N-tetradecanoyltransferase 1 OS=Arabidopsis thaliana GN=NMT1 PE=1 SV=2}	{ats:F775_31863; K00671 E2.3.1.97, NMT glycylpeptide N-tetradecanoyltransferase 2.3.1.97 -}	{At5g57020; KOG2779 N-myristoyl transferase I Lipid transport and metabolism ;}	{GO:0004379; glycylpeptide N-tetradecanoyltransferase activity; molecular_function}	{HG670306.1; Triticum aestivum chromosome 3B, genomic scaffold, cultivar Chinese Spring}	{NA}
Novelgene3121	{AAS67031.1; N-myristoyl transferase [Triticum aestivum]}	{sp|Q9LTR9|NMT1_ARATH; Glycylpeptide N-tetradecanoyltransferase 1 OS=Arabidopsis thaliana GN=NMT1 PE=1 SV=2}	{bdi:100840526; K00671 E2.3.1.97, NMT glycylpeptide N-tetradecanoyltransferase 2.3.1.97 -}	{At5g57020; KOG2779 N-myristoyl transferase I Lipid transport and metabolism ;}	{GO:0004379; glycylpeptide N-tetradecanoyltransferase activity; molecular_function}	{AK336269.1; Triticum aestivum cDNA, clone: SET3_K08, cultivar: Chinese Spring}	{NA}
Novelgene1820	{EMT03384.1; DEAD-box ATP-dependent RNA helicase 37 [Aegilops tauschii]}	{sp|Q75HJ0|RH37_ORYSJ; DEAD-box ATP-dependent RNA helicase 37 OS=Oryza sativa subsp. japonica GN=PL10A PE=2 SV=1}	{bdi:100829994; K11594 DDX3X, bel ATP-dependent RNA helicase DDX3X 3.6.4.13 ko04622; Organismal Systems; Immune system; RIG-I-like receptor signaling pathway | ko05203; Human Diseases; Cancers: Overview; Viral carcinogenesis | ko05161; Human Diseases; Infectious diseases: Viral; Hepatitis B}	{At2g42520; KOG0335 ATP-dependent RNA helicase A RNA processing and modification ;}	{GO:0004386; helicase activity; molecular_function GO:0005524; ATP binding; molecular_function GO:0003676; nucleic acid binding; molecular_function}	{AK332981.1; Triticum aestivum cDNA, clone: WT005_F16, cultivar: Chinese Spring}	{NA}
Novelgene2568	{XP_003571712.1; PREDICTED: probable pre-mRNA-splicing factor ATP-dependent RNA helicase [Brachypodium distachyon]}	{sp|Q38953|DEAH5_ARATH; Probable pre-mRNA-splicing factor ATP-dependent RNA helicase DEAH5 OS=Arabidopsis thaliana GN=At3g26560 PE=1 SV=2}	{sbi:SORBI_07g026490; K12818 DHX8, PRP22 ATP-dependent RNA helicase DHX8/PRP22 3.6.4.13 ko03040; Genetic Information Processing; Transcription; Spliceosome}	{At3g26560; KOG0922 DEAH-box RNA helicase A RNA processing and modification ;}	{GO:0004386; helicase activity; molecular_function}	{XM_003571664.3; PREDICTED: Brachypodium distachyon probable pre-mRNA-splicing factor ATP-dependent RNA helicase (LOC100835731), mRNA}	{NA}
Novelgene3763	{EMS52676.1; Pre-mRNA-splicing factor ATP-dependent RNA helicase PRP16 [Triticum urartu]}	{sp|F4K2E9|PRP16_ARATH; Pre-mRNA-splicing factor ATP-dependent RNA helicase DEAH7 OS=Arabidopsis thaliana GN=CUV PE=1 SV=1}	{bdi:100830086; K12815 DHX38, PRP16 pre-mRNA-splicing factor ATP-dependent RNA helicase DHX38/PRP16 3.6.4.13 ko03040; Genetic Information Processing; Transcription; Spliceosome}	{At5g13010; KOG0924 mRNA splicing factor ATP-dependent RNA helicase A RNA processing and modification ;}	{GO:0004386; helicase activity; molecular_function}	{AK354823.1; Hordeum vulgare subsp. vulgare mRNA for predicted protein, partial cds, clone: NIASHv1011L11}	{NA}
Novelgene4137	{BAJ97540.1; predicted protein [Hordeum vulgare subsp. vulgare]}	{sp|Q5NAY4|HISX_ORYSJ; Histidinol dehydrogenase, chloroplastic OS=Oryza sativa subsp. japonica GN=HDH PE=2 SV=1}	{obr:102702429; K00013 hisD histidinol dehydrogenase 1.1.1.23 ko01230; Metabolism; Global and overview maps; Biosynthesis of amino acids | ko00340; Metabolism; Amino acid metabolism; Histidine metabolism}	{At5g63890; KOG2697 Histidinol dehydrogenase E Amino acid transport and metabolism ;}	{GO:0004399; histidinol dehydrogenase activity; molecular_function GO:0051287; NAD binding; molecular_function GO:0055114; oxidation-reduction process; biological_process GO:0000105; histidine biosynthetic process; biological_process GO:0008270; zinc ion binding; molecular_function}	{AK335703.1; Triticum aestivum cDNA, clone: SET2_K02, cultivar: Chinese Spring}	{NA}
Novelgene6447	{NA}	{NA}	{NA}	{NA}	{GO:0004402; histone acetyltransferase activity; molecular_function GO:0005634; nucleus; cellular_component GO:0006355; regulation of transcription, DNA-dependent; biological_process}	{NA}	{NA}
Novelgene6607	{EMT14860.1; hypothetical protein F775_33039 [Aegilops tauschii]}	{NA}	{NA}	{NA}	{GO:0004402; histone acetyltransferase activity; molecular_function GO:0016568; chromatin modification; biological_process}	{HG670306.1; Triticum aestivum chromosome 3B, genomic scaffold, cultivar Chinese Spring}	{NA}
Novelgene6608	{NA}	{NA}	{NA}	{NA}	{GO:0004402; histone acetyltransferase activity; molecular_function GO:0016568; chromatin modification; biological_process}	{NA}	{PF02950:Conotoxin}
Novelgene0444	{XP_003567849.1; PREDICTED: ketol-acid reductoisomerase, chloroplastic [Brachypodium distachyon]}	{sp|Q65XK0|ILV5_ORYSJ; Ketol-acid reductoisomerase, chloroplastic OS=Oryza sativa subsp. japonica GN=Os05g0573700 PE=1 SV=1}	{sbi:SORBI_03g029720; K00053 ilvC ketol-acid reductoisomerase 1.1.1.86 ko01210; Metabolism; Global and overview maps; 2-Oxocarboxylic acid metabolism | ko01230; Metabolism; Global and overview maps; Biosynthesis of amino acids | ko00290; Metabolism; Amino acid metabolism; Valine, leucine and isoleucine biosynthesis | ko00770; Metabolism; Metabolism of cofactors and vitamins; Pantothenate and CoA …	{NA}	{GO:0004455; ketol-acid reductoisomerase activity; molecular_function GO:0009082; branched chain family amino acid biosynthetic process; biological_process GO:0055114; oxidation-reduction process; biological_process}	{AK361694.1; Hordeum vulgare subsp. vulgare mRNA for predicted protein, complete cds, clone: NIASHv1146K24}	{NA}
Novelgene3491	{YP_358636.1; hypothetical protein PhapfoPp090 [Phalaenopsis aphrodite subsp. formosana]}	{sp|Q3BAI2|YCX91_PHAAO; Uncharacterized protein ORF91 OS=Phalaenopsis aphrodite subsp. formosana PE=4 SV=1}	{pvu:PHAVU_008G246600g; - - - - -}	{NA}	{GO:0004474; malate synthase activity; molecular_function GO:0006097; glyoxylate cycle; biological_process}	{KJ174105.1; Triticum urartu chloroplast, complete genome}	{PF01770:Reduced folate carrier}
Novelgene5546	{B0LXM0.1; RecName: Full=S-adenosylmethionine synthase; Short=AdoMet synthase; AltName: Full=Methionine adenosyltransferase; Short=MAT}	{sp|B0LXM0|METK_WHEAT; S-adenosylmethionine synthase OS=Triticum aestivum GN=SAMS PE=2 SV=1}	{sbi:SORBI_03g011930; K00789 metK S-adenosylmethionine synthetase 2.5.1.6 ko01230; Metabolism; Global and overview maps; Biosynthesis of amino acids | ko00270; Metabolism; Amino acid metabolism; Cysteine and methionine metabolism}	{At2g36880; KOG1506 S-adenosylmethionine synthetase H Coenzyme transport and metabolism ;}	{GO:0004478; methionine adenosyltransferase activity; molecular_function GO:0006556; S-adenosylmethionine biosynthetic process; biological_process GO:0006556; S-adenosylmethionine biosynthetic process; biological_process GO:0004478; methionine adenosyltransferase activity; molecular_function}	{EU399630.1; Triticum aestivum S-adenosylmethionine synthetase (SAMS) mRNA, complete cds}	{PF02799:Myristoyl-CoA:protein N-myristoyltransferase, C-terminal domain PF01233:Myristoyl-CoA:protein N-myristoyltransferase, N-terminal domain}
Novelgene5122	{CAJ01702.1; putative AdoMet synthase 1 [Hordeum vulgare subsp. vulgare]}	{sp|Q4LB23|METK2_HORVU; S-adenosylmethionine synthase 2 OS=Hordeum vulgare GN=SAM2 PE=2 SV=1}	{osa:4326996; K00789 metK S-adenosylmethionine synthetase 2.5.1.6 ko01230; Metabolism; Global and overview maps; Biosynthesis of amino acids | ko00270; Metabolism; Amino acid metabolism; Cysteine and methionine metabolism}	{At3g17390; KOG1506 S-adenosylmethionine synthetase H Coenzyme transport and metabolism ;}	{GO:0004478; methionine adenosyltransferase activity; molecular_function GO:0006556; S-adenosylmethionine biosynthetic process; biological_process}	{AK354757.1; Hordeum vulgare subsp. vulgare mRNA for predicted protein, complete cds, clone: NIASHv1010N21}	{PF00737:Photosystem II 10 kDa phosphoprotein PF02990:Endomembrane protein 70}
Novelgene5606	{EMS47587.1; S-adenosylmethionine synthase 3 [Triticum urartu]}	{sp|Q4LB22|METK3_HORVU; S-adenosylmethionine synthase 3 OS=Hordeum vulgare GN=SAM3 PE=2 SV=1}	{osa:4326996; K00789 metK S-adenosylmethionine synthetase 2.5.1.6 ko01230; Metabolism; Global and overview maps; Biosynthesis of amino acids | ko00270; Metabolism; Amino acid metabolism; Cysteine and methionine metabolism}	{At3g17390; KOG1506 S-adenosylmethionine synthetase H Coenzyme transport and metabolism ;}	{GO:0004478; methionine adenosyltransferase activity; molecular_function GO:0006556; S-adenosylmethionine biosynthetic process; biological_process}	{AK354757.1; Hordeum vulgare subsp. vulgare mRNA for predicted protein, complete cds, clone: NIASHv1010N21}	{NA}
Novelgene1990	{BAJ85949.1; predicted protein [Hordeum vulgare subsp. vulgare]}	{sp|Q9C7E7|RDM16_ARATH; Protein RDM16 OS=Arabidopsis thaliana GN=RDM16 PE=2 SV=1}	{sita:101774922; K12843 PRPF3, PRP3 U4/U6 small nuclear ribonucleoprotein PRP3 - ko03040; Genetic Information Processing; Transcription; Spliceosome}	{At1g28060; KOG2769 Putative u4/u6 small nuclear ribonucleoprotein A RNA processing and modification ;}	{GO:0004518; nuclease activity; molecular_function GO:0005524; ATP binding; molecular_function GO:0008270; zinc ion binding; molecular_function GO:0006281; DNA repair; biological_process}	{AK333621.1; Triticum aestivum cDNA, clone: WT006_O21, cultivar: Chinese Spring}	{NA}
Novelgene0149	{KQK13327.1; hypothetical protein BRADI_1g09370 [Brachypodium distachyon]}	{sp|Q10D80|CCH11_ORYSJ; Cyclin-H1-1 OS=Oryza sativa subsp. japonica GN=CYCH1-1 PE=1 SV=1}	{bdi:100830061; K06634 CCNH cyclin H - ko03022; Genetic Information Processing; Transcription; Basal transcription factors | ko03420; Genetic Information Processing; Replication and repair; Nucleotide excision repair | ko04110; Cellular Processes; Cell growth and death; Cell cycle}	{At5g27620; KOG2496 Cdk activating kinase (CAK)/RNA polymerase II transcription initiation/nucleotide excision repair factor TFIIH/TFIIK, cyclin H subunit DKL Cell cycle control, cell division, chromosome partitioning ; Transcription ; Replication, recombination and repair ;}	{GO:0004519; endonuclease activity; molecular_function GO:0003677; DNA binding; molecular_function}	{HG670306.1; Triticum aestivum chromosome 3B, genomic scaffold, cultivar Chinese Spring}	{NA}
Novelgene1463	{EMS56493.1; hypothetical protein TRIUR3_22992 [Triticum urartu]}	{NA}	{sbi:SORBI_03g033860; - - - - -}	{At3g25270; KOG1075 FOG: Reverse transcriptase R General function prediction only ;}	{GO:0004523; ribonuclease H activity; molecular_function GO:0003676; nucleic acid binding; molecular_function}	{GU182251.1; Triticum turgidum clone BAC LKR001, complete sequence}	{PF04434:SWIM zinc finger PF00872:Transposase, Mutator family}
Novelgene3509	{EMT31600.1; hypothetical protein F775_01622 [Aegilops tauschii]}	{NA}	{ats:F775_01622; - - - - -}	{NA}	{GO:0004523; ribonuclease H activity; molecular_function GO:0003676; nucleic acid binding; molecular_function}	{HG670306.1; Triticum aestivum chromosome 3B, genomic scaffold, cultivar Chinese Spring}	{PF06008:Laminin Domain I PF04961:Formiminotransferase-cyclodeaminase PF06009:Laminin Domain II PF00015:Methyl-accepting chemotaxis protein (MCP) signalling domain PF03796:DnaB-like helicase C terminal domain PF04560:RNA polymerase Rpb2, domain 7}
Novelgene6468	{BAJ90752.1; predicted protein [Hordeum vulgare subsp. vulgare]}	{sp|Q9HSF6|RNH_HALSA; Ribonuclease HI OS=Halobacterium salinarum (strain ATCC 700922 / JCM 11081 / NRC-1) GN=rnhA PE=1 SV=1}	{bdi:100831320; - - - - -}	{NA}	{GO:0004523; ribonuclease H activity; molecular_function GO:0003676; nucleic acid binding; molecular_function}	{AK330496.1; Triticum aestivum cDNA, clone: SET4_J13, cultivar: Chinese Spring}	{NA}
Novelgene6994	{EMS53876.1; Bidirectional sugar transporter SWEET14 [Triticum urartu]}	{NA}	{ats:F775_00211; - - - - -}	{NA}	{GO:0004523; ribonuclease H activity; molecular_function GO:0003676; nucleic acid binding; molecular_function}	{HG670306.1; Triticum aestivum chromosome 3B, genomic scaffold, cultivar Chinese Spring}	{NA}
Novelgene6256	{EMS59545.1; hypothetical protein TRIUR3_24825 [Triticum urartu]}	{NA}	{ats:F775_09411; - - - - -}	{NA}	{GO:0004540; ribonuclease activity; molecular_function GO:0033926; glycopeptide alpha-N-acetylgalactosaminidase activity; molecular_function GO:0006397; mRNA processing; biological_process}	{NA}	{NA}
Novelgene6202	{NA}	{NA}	{NA}	{NA}	{GO:0004540; ribonuclease activity; molecular_function}	{NA}	{PF07714:Protein tyrosine kinase PF00069:Protein kinase domain}
Novelgene4263	{EMT27975.1; hypothetical protein F775_17442 [Aegilops tauschii]}	{NA}	{ats:F775_17442; - - - - -}	{NA}	{GO:0004553; hydrolase activity, hydrolyzing O-glycosyl compounds; molecular_function GO:0005975; carbohydrate metabolic process; biological_process}	{AK359381.1; Hordeum vulgare subsp. vulgare mRNA for predicted protein, complete cds, clone: NIASHv1095K14}	{NA}
Novelgene6827	{EMS48824.1; Alpha-glucosidase yihQ [Triticum urartu]}	{sp|P32138|SQASE_ECOLI; Sulfoquinovosidase OS=Escherichia coli (strain K12) GN=yihQ PE=1 SV=3}	{bdi:100830410; - - - - -}	{NA}	{GO:0004553; hydrolase activity, hydrolyzing O-glycosyl compounds; molecular_function GO:0005975; carbohydrate metabolic process; biological_process}	{AK366054.1; Hordeum vulgare subsp. vulgare mRNA for predicted protein, complete cds, clone: NIASHv2040B04}	{NA}
Novelgene7228	{EMT01827.1; Lysosomal alpha-mannosidase [Aegilops tauschii]}	{sp|P94078|MANA1_ARATH; Alpha-mannosidase At3g26720 OS=Arabidopsis thaliana GN=At3g26720 PE=1 SV=1}	{pda:103708053; K01191 E3.2.1.24 alpha-mannosidase 3.2.1.24 ko00511; Metabolism; Glycan biosynthesis and metabolism; Other glycan degradation}	{At3g26720; KOG1959 Glycosyl hydrolase, family 38 - alpha-mannosidase G Carbohydrate transport and metabolism ;}	{GO:0004559; alpha-mannosidase activity; molecular_function GO:0005975; carbohydrate metabolic process; biological_process}	{XM_003577471.2; PREDICTED: Brachypodium distachyon alpha-mannosidase-like (LOC100832076), mRNA}	{PF00646:F-box domain}
Novelgene0332	{EMT20917.1; Chitinase 8 [Aegilops tauschii]}	{sp|Q7XCK6|CHI8_ORYSJ; Chitinase 8 OS=Oryza sativa subsp. japonica GN=Cht8 PE=2 SV=1}	{ats:F775_29281; K20547 CHIB basic endochitinase B 3.2.1.14 ko00520; Metabolism; Carbohydrate metabolism; Amino sugar and nucleotide sugar metabolism | ko04016; Environmental Information Processing; Signal transduction; MAPK signaling pathway - plant}	{At3g12500; KOG4742 Predicted chitinase R General function prediction only ;}	{GO:0004568; chitinase activity; molecular_function GO:0006032; chitin catabolic process; biological_process GO:0016998; cell wall macromolecule catabolic process; biological_process}	{AB029934.1; Triticum aestivum Chi 1 mRNA for chitinase 1, complete cds}	{NA}
Novelgene6789	{EMT12877.1; hypothetical protein F775_03101 [Aegilops tauschii]}	{NA}	{bdi:104582324; - - - - -}	{NA}	{GO:0004594; pantothenate kinase activity; molecular_function GO:0019028; viral capsid; cellular_component}	{HG670306.1; Triticum aestivum chromosome 3B, genomic scaffold, cultivar Chinese Spring}	{PF02249:Methyl-coenzyme M reductase alpha subunit, C-terminal domain}
Novelgene3838	{EMS63308.1; hypothetical protein TRIUR3_31772 [Triticum urartu]}	{NA}	{ats:F775_05815; - - - - -}	{NA}	{GO:0004601; peroxidase activity; molecular_function}	{HG670306.1; Triticum aestivum chromosome 3B, genomic scaffold, cultivar Chinese Spring}	{NA}
Novelgene1006	{CDM86736.1; unnamed protein product [Triticum aestivum]}	{sp|Q9LI00|6PGD1_ORYSJ; 6-phosphogluconate dehydrogenase, decarboxylating 1 OS=Oryza sativa subsp. japonica GN=G6PGH1 PE=2 SV=1}	{ats:F775_28926; K00033 PGD, gnd, gntZ 6-phosphogluconate dehydrogenase [EC:1.1.1.44 1.1.1.343] 1.1.1.44,1.1.1.343 ko01200; Metabolism; Global and overview maps; Carbon metabolism | ko00030; Metabolism; Carbohydrate metabolism; Pentose phosphate pathway | ko00480; Metabolism; Metabolism of other amino acids; Glutathione metabolism}	{At3g02360; KOG2653 6-phosphogluconate dehydrogenase G Carbohydrate transport and metabolism ;}	{GO:0004616; phosphogluconate dehydrogenase (decarboxylating) activity; molecular_function GO:0050661; NADP binding; molecular_function GO:0006098; pentose-phosphate shunt; biological_process GO:0055114; oxidation-reduction process; biological_process GO:0008677; 2-dehydropantoate 2-reductase activity; molecular_function}	{HG670306.1; Triticum aestivum chromosome 3B, genomic scaffold, cultivar Chinese Spring}	{NA}
Novelgene0676	{EMS56831.1; 6-phosphogluconate dehydrogenase, decarboxylating [Triticum urartu]}	{sp|Q2R480|6PGD2_ORYSJ; 6-phosphogluconate dehydrogenase, decarboxylating 2, chloroplastic OS=Oryza sativa subsp. japonica GN=G6PGH2 PE=2 SV=1}	{bdi:100835446; K00033 PGD, gnd, gntZ 6-phosphogluconate dehydrogenase [EC:1.1.1.44 1.1.1.343] 1.1.1.44,1.1.1.343 ko01200; Metabolism; Global and overview maps; Carbon metabolism | ko00030; Metabolism; Carbohydrate metabolism; Pentose phosphate pathway | ko00480; Metabolism; Metabolism of other amino acids; Glutathione metabolism}	{At5g41670; KOG2653 6-phosphogluconate dehydrogenase G Carbohydrate transport and metabolism ;}	{GO:0004616; phosphogluconate dehydrogenase (decarboxylating) activity; molecular_function GO:0050661; NADP binding; molecular_function GO:0006098; pentose-phosphate shunt; biological_process GO:0055114; oxidation-reduction process; biological_process}	{AK368953.1; Hordeum vulgare subsp. vulgare mRNA for predicted protein, complete cds, clone: NIASHv2082M12}	{NA}
Novelgene5045	{BAJ88371.1; predicted protein, partial [Hordeum vulgare subsp. vulgare]}	{sp|P12783|PGKY_WHEAT; Phosphoglycerate kinase, cytosolic OS=Triticum aestivum PE=2 SV=1}	{ath:AT1G79550; K00927 PGK, pgk phosphoglycerate kinase 2.7.2.3 ko01200; Metabolism; Global and overview maps; Carbon metabolism | ko01230; Metabolism; Global and overview maps; Biosynthesis of amino acids | ko00010; Metabolism; Carbohydrate metabolism; Glycolysis / Gluconeogenesis | ko00710; Metabolism; Energy metabolism; Carbon fixation in photosynthetic organisms}	{At1g79550; KOG1367 3-phosphoglycerate kinase G Carbohydrate transport and metabolism ;}	{GO:0004618; phosphoglycerate kinase activity; molecular_function GO:0006096; glycolysis; biological_process}	{X15232.1; Wheat mRNA for cytosolic phosphoglycerate kinase (EC 2.7.2.3)}	{NA}
Novelgene4950	{EMT31075.1; U-box domain-containing protein 35 [Aegilops tauschii]}	{sp|Q9FKG6|PUB52_ARATH; U-box domain-containing protein 52 OS=Arabidopsis thaliana GN=PUB52 PE=2 SV=1}	{ats:F775_22086; - - - - -}	{NA}	{GO:0004672; protein kinase activity; molecular_function GO:0005524; ATP binding; molecular_function GO:0004842; ubiquitin-protein ligase activity; molecular_function GO:0006468; protein phosphorylation; biological_process GO:0000151; ubiquitin ligase complex; cellular_component GO:0016567; protein ubiquitination; biological_process}	{AK358660.1; Hordeum vulgare subsp. vulgare mRNA for predicted protein, partial cds, clone: NIASHv1081C17}	{NA}
Novelgene6896	{BAJ98610.1; predicted protein [Hordeum vulgare subsp. vulgare]}	{sp|Q5XF79|PBL18_ARATH; Probable serine/threonine-protein kinase PBL18 OS=Arabidopsis thaliana GN=PBL18 PE=2 SV=1}	{bdi:106865864; K04733 IRAK4 interleukin-1 receptor-associated kinase 4 2.7.11.1 ko04064; Environmental Information Processing; Signal transduction; NF-kappa B signaling pathway | ko04620; Organismal Systems; Immune system; Toll-like receptor signaling pathway | ko04624; Organismal Systems; Immune system; Toll and Imd signaling pathway | ko04621; Organismal Systems; Immune system; NOD-like recept…	{At1g69790; KOG1187 Serine/threonine protein kinase T Signal transduction mechanisms ;}	{GO:0004672; protein kinase activity; molecular_function GO:0005524; ATP binding; molecular_function GO:0006468; protein phosphorylation; biological_process GO:0006468; protein phosphorylation; biological_process GO:0004672; protein kinase activity; molecular_function GO:0005524; ATP binding; molecular_function}	{AK367407.1; Hordeum vulgare subsp. vulgare mRNA for predicted protein, complete cds, clone: NIASHv2056J19}	{PF02321:Outer membrane efflux protein PF02823:ATP synthase, Delta/Epsilon chain, beta-sandwich domain}
Novelgene0004	{AAK20741.1; TAK33 [Triticum aestivum]}	{sp|P93604|LRK10_WHEAT; Rust resistance kinase Lr10 OS=Triticum aestivum GN=LRK10 PE=2 SV=1}	{ats:F775_25323; - - - - -}	{At1g66930; KOG1187 Serine/threonine protein kinase T Signal transduction mechanisms ;}	{GO:0004672; protein kinase activity; molecular_function GO:0005524; ATP binding; molecular_function GO:0006468; protein phosphorylation; biological_process}	{AF325196.1; Triticum aestivum PST19 (Pst19), LRR19 (Lrr19), TAK19-1 (Tak19-1), and LRK19 (Lrk19) genes, complete cds}	{NA}
Novelgene2007	{EMT26986.1; Putative LRR receptor-like serine/threonine-protein kinase [Aegilops tauschii]}	{sp|C0LGK9|Y2242_ARATH; Probable LRR receptor-like serine/threonine-protein kinase At2g24230 OS=Arabidopsis thaliana GN=At2g24230 PE=2 SV=1}	{ats:F775_30617; - - - - -}	{NA}	{GO:0004672; protein kinase activity; molecular_function GO:0005524; ATP binding; molecular_function GO:0006468; protein phosphorylation; biological_process}	{AK367242.1; Hordeum vulgare subsp. vulgare mRNA for predicted protein, complete cds, clone: NIASHv2053F10}	{PF00930:Dipeptidyl peptidase IV (DPP IV) N-terminal region}
Novelgene2763	{BAJ99882.1; predicted protein [Hordeum vulgare subsp. vulgare]}	{sp|Q9SKB2|SBIR1_ARATH; Leucine-rich repeat receptor-like serine/threonine/tyrosine-protein kinase SOBIR1 OS=Arabidopsis thaliana GN=SOBIR1 PE=1 SV=1}	{bdi:100827632; - - - - -}	{NA}	{GO:0004672; protein kinase activity; molecular_function GO:0005524; ATP binding; molecular_function GO:0006468; protein phosphorylation; biological_process}	{BT009435.1; Triticum aestivum clone wlmk4.pk0004.a4:fis, full insert mRNA sequence}	{NA}
Novelgene3616	{EMS61047.1; Receptor-like protein kinase HAIKU2 [Triticum urartu]}	{sp|Q9M0G7|MIK1_ARATH; MDIS1-interacting receptor like kinase 1 OS=Arabidopsis thaliana GN=MIK1 PE=1 SV=1}	{ats:F775_10266; - - - - -}	{NA}	{GO:0004672; protein kinase activity; molecular_function GO:0005524; ATP binding; molecular_function GO:0006468; protein phosphorylation; biological_process}	{AK335515.1; Triticum aestivum cDNA, clone: WT013_B12, cultivar: Chinese Spring}	{NA}
Novelgene4420	{BAJ85953.1; predicted protein [Hordeum vulgare subsp. vulgare]}	{sp|O64477|Y2913_ARATH; G-type lectin S-receptor-like serine/threonine-protein kinase At2g19130 OS=Arabidopsis thaliana GN=At2g19130 PE=2 SV=1}	{bdi:100825649; - - - - -}	{NA}	{GO:0004672; protein kinase activity; molecular_function GO:0005524; ATP binding; molecular_function GO:0006468; protein phosphorylation; biological_process}	{AK354734.1; Hordeum vulgare subsp. vulgare mRNA for predicted protein, complete cds, clone: NIASHv1010J15}	{NA}
Novelgene6032	{CDM84472.1; unnamed protein product [Triticum aestivum]}	{sp|Q19192|E2AKA_CAEEL; Eukaryotic translation initiation factor 2-alpha kinase pek-1 OS=Caenorhabditis elegans GN=pek-1 PE=1 SV=2}	{osa:107280230; - - - - -}	{CE18695; KOG1033 eIF-2alpha kinase PEK/EIF2AK3 J Translation, ribosomal structure and biogenesis ;}	{GO:0004672; protein kinase activity; molecular_function GO:0005524; ATP binding; molecular_function GO:0006468; protein phosphorylation; biological_process}	{HG670306.1; Triticum aestivum chromosome 3B, genomic scaffold, cultivar Chinese Spring}	{PF00534:Glycosyl transferases group 1}
Novelgene7278	{EMT01122.1; Lectin-domain containing receptor kinase A4.2 [Aegilops tauschii]}	{sp|Q9LXA5|LRK91_ARATH; L-type lectin-domain containing receptor kinase IX.1 OS=Arabidopsis thaliana GN=LECRK91 PE=1 SV=1}	{ats:F775_16282; - - - - -}	{NA}	{GO:0004672; protein kinase activity; molecular_function GO:0005524; ATP binding; molecular_function GO:0006468; protein phosphorylation; biological_process}	{AK375551.1; Hordeum vulgare subsp. vulgare mRNA for predicted protein, complete cds, clone: NIASHv3097J22}	{NA}
Novelgene0520	{EMT00252.1; Putative cyclin-dependent kinase F-2 [Aegilops tauschii]}	{sp|Q2QSL4|CDKF2_ORYSJ; Putative cyclin-dependent kinase F-2 OS=Oryza sativa subsp. japonica GN=CDKF-2 PE=3 SV=1}	{ats:F775_25846; K08818 CDC2L cell division cycle 2-like 2.7.11.22 -}	{NA}	{GO:0004672; protein kinase activity; molecular_function GO:0006468; protein phosphorylation; biological_process GO:0005524; ATP binding; molecular_function}	{HG670306.1; Triticum aestivum chromosome 3B, genomic scaffold, cultivar Chinese Spring}	{PF00311:Phosphoenolpyruvate carboxylase}
Novelgene1287	{EMT25628.1; Putative receptor-like protein kinase [Aegilops tauschii]}	{sp|P93604|LRK10_WHEAT; Rust resistance kinase Lr10 OS=Triticum aestivum GN=LRK10 PE=2 SV=1}	{ats:F775_25323; - - - - -}	{NA}	{GO:0004672; protein kinase activity; molecular_function GO:0006468; protein phosphorylation; biological_process GO:0005524; ATP binding; molecular_function}	{HG670306.1; Triticum aestivum chromosome 3B, genomic scaffold, cultivar Chinese Spring}	{NA}
Novelgene1697	{EMS57552.1; Serine/threonine-protein kinase BRI1-like 1 [Triticum urartu]}	{sp|Q69JN6|BRL1_ORYSJ; Brassinosteroid LRR receptor kinase BRL1 OS=Oryza sativa subsp. japonica GN=BRL1 PE=2 SV=1}	{ats:F775_15807; - - - - -}	{NA}	{GO:0004672; protein kinase activity; molecular_function GO:0006468; protein phosphorylation; biological_process GO:0005524; ATP binding; molecular_function}	{AK371008.1; Hordeum vulgare subsp. vulgare mRNA for predicted protein, partial cds, clone: NIASHv2122B08}	{PF01842:ACT domain}
Novelgene2967	{AJA71631.1; receptor kinase [Triticum aestivum]}	{sp|P93604|LRK10_WHEAT; Rust resistance kinase Lr10 OS=Triticum aestivum GN=LRK10 PE=2 SV=1}	{ats:F775_10279; - - - - -}	{NA}	{GO:0004672; protein kinase activity; molecular_function GO:0006468; protein phosphorylation; biological_process GO:0005524; ATP binding; molecular_function}	{HG670306.1; Triticum aestivum chromosome 3B, genomic scaffold, cultivar Chinese Spring}	{NA}
Novelgene4335	{EMT10764.1; Putative inactive receptor kinase [Aegilops tauschii]}	{sp|Q7G768|BRL2_ORYSJ; Brassinosteroid LRR receptor kinase BRL2 OS=Oryza sativa subsp. japonica GN=BRL2 PE=2 SV=1}	{nnu:104599950; K04733 IRAK4 interleukin-1 receptor-associated kinase 4 2.7.11.1 ko04064; Environmental Information Processing; Signal transduction; NF-kappa B signaling pathway | ko04620; Organismal Systems; Immune system; Toll-like receptor signaling pathway | ko04624; Organismal Systems; Immune system; Toll and Imd signaling pathway | ko04621; Organismal Systems; Immune system; NOD-like recept…	{At5g42440; KOG1187 Serine/threonine protein kinase T Signal transduction mechanisms ;}	{GO:0004672; protein kinase activity; molecular_function GO:0006468; protein phosphorylation; biological_process GO:0005524; ATP binding; molecular_function}	{AK360463.1; Hordeum vulgare subsp. vulgare mRNA for predicted protein, complete cds, clone: NIASHv1118J23}	{PF00224:Pyruvate kinase, barrel domain}
Novelgene5063	{EMT24605.1; Somatic embryogenesis receptor kinase 2 [Aegilops tauschii]}	{sp|Q9LSC2|Y3589_ARATH; PTI1-like tyrosine-protein kinase At3g15890 OS=Arabidopsis thaliana GN=At3g15890 PE=2 SV=1}	{ats:F775_05062; K04733 IRAK4 interleukin-1 receptor-associated kinase 4 2.7.11.1 ko04064; Environmental Information Processing; Signal transduction; NF-kappa B signaling pathway | ko04620; Organismal Systems; Immune system; Toll-like receptor signaling pathway | ko04624; Organismal Systems; Immune system; Toll and Imd signaling pathway | ko04621; Organismal Systems; Immune system; NOD-like recep…	{At3g15890; KOG1187 Serine/threonine protein kinase T Signal transduction mechanisms ;}	{GO:0004672; protein kinase activity; molecular_function GO:0006468; protein phosphorylation; biological_process GO:0005524; ATP binding; molecular_function}	{AK334655.1; Triticum aestivum cDNA, clone: WT010_J23, cultivar: Chinese Spring}	{NA}
Novelgene5464	{EMT22123.1; Wall-associated receptor kinase 3 [Aegilops tauschii]}	{sp|Q9LMN7|WAK5_ARATH; Wall-associated receptor kinase 5 OS=Arabidopsis thaliana GN=WAK5 PE=2 SV=1}	{sbi:SORBI_04g036600; - - - - -}	{NA}	{GO:0004672; protein kinase activity; molecular_function GO:0006468; protein phosphorylation; biological_process GO:0005524; ATP binding; molecular_function}	{AK332442.1; Triticum aestivum cDNA, clone: WT003_P22, cultivar: Chinese Spring}	{PF08416:Phosphotyrosine-binding domain PF01363:FYVE zinc finger PF02318:FYVE-type zinc finger PF00428:60s Acidic ribosomal protein}
Novelgene5907	{BAK08115.1; predicted protein [Hordeum vulgare subsp. vulgare]}	{sp|Q9MA15|Y1796_ARATH; Uncharacterized aarF domain-containing protein kinase At1g79600, chloroplastic OS=Arabidopsis thaliana GN=At1g79600 PE=2 SV=1}	{sita:101756737; K08869 ADCK, ABC1 aarF domain-containing kinase - -}	{At1g79600; KOG1235 Predicted unusual protein kinase R General function prediction only ;}	{GO:0004672; protein kinase activity; molecular_function GO:0006468; protein phosphorylation; biological_process GO:0009244; lipopolysaccharide core region biosynthetic process; biological_process GO:0005524; ATP binding; molecular_function}	{AK376921.1; Hordeum vulgare subsp. vulgare mRNA for predicted protein, complete cds, clone: NIASHv3144D21}	{PF02297:Cytochrome oxidase c subunit VIb}
Novelgene3498	{EMS65868.1; Putative wall-associated receptor kinase-like 11 [Triticum urartu]}	{sp|Q8RY17|WAKLI_ARATH; Wall-associated receptor kinase-like 22 OS=Arabidopsis thaliana GN=WAKL22 PE=2 SV=1}	{ats:F775_20937; - - - - -}	{NA}	{GO:0004672; protein kinase activity; molecular_function GO:0006468; protein phosphorylation; biological_process GO:0046917; triphosphoribosyl-dephospho-CoA synthase activity; molecular_function GO:0005524; ATP binding; molecular_function GO:0016310; phosphorylation; biological_process}	{AK359940.1; Hordeum vulgare subsp. vulgare mRNA for predicted protein, complete cds, clone: NIASHv1107B03}	{NA}
Novelgene1215	{BAJ94876.1; predicted protein [Hordeum vulgare subsp. vulgare]}	{NA}	{bdi:100824262; - - - - -}	{At5g50000; KOG0192 Tyrosine kinase specific for activated (GTP-bound) p21cdc42Hs T Signal transduction mechanisms ;}	{GO:0004672; protein kinase activity; molecular_function GO:0006468; protein phosphorylation; biological_process}	{AK363673.1; Hordeum vulgare subsp. vulgare mRNA for predicted protein, complete cds, clone: NIASHv2018A06}	{NA}
Novelgene1352	{EMS47802.1; E3 ubiquitin-protein ligase KEG [Triticum urartu]}	{NA}	{ats:F775_30199; - - - - -}	{At4g32250; KOG0198 MEKK and related serine/threonine protein kinases T Signal transduction mechanisms ;}	{GO:0004672; protein kinase activity; molecular_function GO:0006468; protein phosphorylation; biological_process}	{AK333339.1; Triticum aestivum cDNA, clone: WT006_D18, cultivar: Chinese Spring}	{PF08619:Alkali metal cation/H+ antiporter Nha1 C terminus}
Novelgene1102	{EMT09949.1; hypothetical protein F775_44026 [Aegilops tauschii]}	{sp|Q2RBF0|CIPKF_ORYSJ; CBL-interacting protein kinase 15 OS=Oryza sativa subsp. japonica GN=CIPK15 PE=2 SV=1}	{egu:105045953; - - - - -}	{At5g07070; KOG0583 Serine/threonine protein kinase T Signal transduction mechanisms ;}	{GO:0004672; protein kinase activity; molecular_function GO:0016773; phosphotransferase activity, alcohol group as acceptor; molecular_function GO:0003824; NA GO:0006468; protein phosphorylation; biological_process GO:0009103; lipopolysaccharide biosynthetic process; biological_process GO:0007165; signal transduction; biological_process GO:0016020; membrane; cellular_component GO:0005524; ATP bin…	{KJ561789.1; Triticum aestivum CBL-interacting protein kinase 15 (CIPK15) mRNA, complete cds}	{NA}
Novelgene4533	{AFR90220.1; CBL-interacting protein kinase 14 [Triticum aestivum]}	{sp|Q2QYM3|CIPKE_ORYSJ; CBL-interacting protein kinase 14 OS=Oryza sativa subsp. japonica GN=CIPK14 PE=2 SV=1}	{egu:105045953; - - - - -}	{At5g07070; KOG0583 Serine/threonine protein kinase T Signal transduction mechanisms ;}	{GO:0004672; protein kinase activity; molecular_function GO:0016773; phosphotransferase activity, alcohol group as acceptor; molecular_function GO:0009103; lipopolysaccharide biosynthetic process; biological_process GO:0006468; protein phosphorylation; biological_process GO:0003824; NA GO:0007165; signal transduction; biological_process GO:0005524; ATP binding; molecular_function GO:0016020; memb…	{AK359851.1; Hordeum vulgare subsp. vulgare mRNA for predicted protein, complete cds, clone: NIASHv1104J06}	{NA}
Novelgene3578	{EMT24247.1; Putative serine/threonine-protein kinase Cx32, chloroplastic [Aegilops tauschii]}	{sp|Q9SII6|PIX13_ARATH; Probable serine/threonine-protein kinase PIX13 OS=Arabidopsis thaliana GN=PIX13 PE=1 SV=2}	{ats:F775_30360; - - - - -}	{At2g17220; KOG1187 Serine/threonine protein kinase T Signal transduction mechanisms ;}	{GO:0004672; protein kinase activity; molecular_function GO:0055114; oxidation-reduction process; biological_process GO:0016491; oxidoreductase activity; molecular_function GO:0005524; ATP binding; molecular_function GO:0006468; protein phosphorylation; biological_process}	{AK360550.1; Hordeum vulgare subsp. vulgare mRNA for predicted protein, partial cds, clone: NIASHv1120F17}	{PF00515:Tetratricopeptide repeat PF02996:Prefoldin subunit}
Novelgene2209	{EMT23675.1; hypothetical protein F775_09679 [Aegilops tauschii]}	{NA}	{bdi:100827559; - - - - -}	{At5g58020; KOG3113 Uncharacterized conserved protein S Function unknown ;}	{GO:0004673; protein histidine kinase activity; molecular_function}	{AK362174.1; Hordeum vulgare subsp. vulgare mRNA for predicted protein, complete cds, clone: NIASHv2003A12}	{PF00097:Zinc finger, C3HC4 type (RING finger) PF12678:RING-H2 zinc finger domain PF13639:Ring finger domain PF04423:Rad50 zinc hook motif PF12861:Anaphase-promoting complex subunit 11 RING-H2 finger PF14634:zinc-RING finger domain}
Novelgene6009	{EMT09476.1; hypothetical protein F775_00249 [Aegilops tauschii]}	{NA}	{NA}	{NA}	{GO:0004674; protein serine/threonine kinase activity; molecular_function}	{HG670306.1; Triticum aestivum chromosome 3B, genomic scaffold, cultivar Chinese Spring}	{PF00856:SET domain PF05033:Pre-SET motif}
Novelgene6749	{NA}	{NA}	{NA}	{NA}	{GO:0004803; transposase activity; molecular_function GO:0003677; DNA binding; molecular_function GO:0006313; transposition, DNA-mediated; biological_process GO:0005622; intracellular; cellular_component GO:0006412; translation; biological_process GO:0005840; ribosome; cellular_component GO:0003735; structural constituent of ribosome; molecular_function GO:0071253; connexin binding; molecular_fun…	{HG670306.1; Triticum aestivum chromosome 3B, genomic scaffold, cultivar Chinese Spring}	{PF02724:CDC45-like protein PF04147:Nop14-like family }
Novelgene3891	{EMT28540.1; Protein FAR1-RELATED SEQUENCE 5 [Aegilops tauschii]}	{sp|Q9SZL8|FRS5_ARATH; Protein FAR1-RELATED SEQUENCE 5 OS=Arabidopsis thaliana GN=FRS5 PE=2 SV=1}	{ats:F775_00001; - - - - -}	{NA}	{GO:0004803; transposase activity; molecular_function GO:0006313; transposition, DNA-mediated; biological_process GO:0003677; DNA binding; molecular_function GO:0008270; zinc ion binding; molecular_function}	{HG670306.1; Triticum aestivum chromosome 3B, genomic scaffold, cultivar Chinese Spring}	{PF00120:Glutamine synthetase, catalytic domain}
Novelgene5547	{EMS45744.1; hypothetical protein TRIUR3_26129 [Triticum urartu]}	{NA}	{osa:4328583; - - - - -}	{NA}	{GO:0004803; transposase activity; molecular_function GO:0006313; transposition, DNA-mediated; biological_process GO:0003677; DNA binding; molecular_function GO:0008270; zinc ion binding; molecular_function}	{AK374389.1; Hordeum vulgare subsp. vulgare mRNA for predicted protein, complete cds, clone: NIASHv3063H14}	{NA}
Novelgene7517	{EMS54606.1; hypothetical protein TRIUR3_07506 [Triticum urartu]}	{NA}	{zma:103637791; - - - - -}	{NA}	{GO:0004803; transposase activity; molecular_function GO:0006313; transposition, DNA-mediated; biological_process GO:0003677; DNA binding; molecular_function GO:0008270; zinc ion binding; molecular_function}	{AK368677.1; Hordeum vulgare subsp. vulgare mRNA for predicted protein, partial cds, clone: NIASHv2077O03}	{NA}
Novelgene6048	{KQK05046.1; hypothetical protein BRADI_2g17615, partial [Brachypodium distachyon]}	{sp|Q9SZL8|FRS5_ARATH; Protein FAR1-RELATED SEQUENCE 5 OS=Arabidopsis thaliana GN=FRS5 PE=2 SV=1}	{zma:103634548; - - - - -}	{NA}	{GO:0004803; transposase activity; molecular_function GO:0043565; sequence-specific DNA binding; molecular_function GO:0006355; regulation of transcription, DNA-dependent; biological_process GO:0006313; transposition, DNA-mediated; biological_process GO:0003700; sequence-specific DNA binding transcription factor activity; molecular_function GO:0003677; DNA binding; molecular_function GO:0008270; …	{HG670306.1; Triticum aestivum chromosome 3B, genomic scaffold, cultivar Chinese Spring}	{NA}
Novelgene2997	{EMT08363.1; Protein usf [Aegilops tauschii]}	{sp|P46209|USF_AQUPY; Protein usf OS=Aquifex pyrophilus GN=usf PE=4 SV=1}	{dosa:Os01t0531500-01; K01061 E3.1.1.45 carboxymethylenebutenolidase 3.1.1.45 ko00364; Metabolism; Xenobiotics biodegradation and metabolism; Fluorobenzoate degradation | ko00361; Metabolism; Xenobiotics biodegradation and metabolism; Chlorocyclohexane and chlorobenzene degradation | ko00623; Metabolism; Xenobiotics biodegradation and metabolism; Toluene degradation}	{At2g32520; KOG3043 Predicted hydrolase related to dienelactone hydrolase R General function prediction only ;}	{GO:0004806; triglyceride lipase activity; molecular_function GO:0006629; lipid metabolic process; biological_process GO:0008152; NA GO:0016787; hydrolase activity; molecular_function}	{AK332732.1; Triticum aestivum cDNA, clone: WT004_L17, cultivar: Chinese Spring}	{PF04801:Sin-like protein conserved region PF01096:Transcription factor S-II (TFIIS) PF08711:TFIIS helical bundle-like domain PF07500:Transcription factor S-II (TFIIS), central domain}
Novelgene5053	{EMT17765.1; hypothetical protein F775_21190 [Aegilops tauschii]}	{sp|Q6RYA0|SABP2_TOBAC; Salicylic acid-binding protein 2 OS=Nicotiana tabacum GN=SABP2 PE=1 SV=1}	{bdi:100824799; K08233 E3.1.1.78 polyneuridine-aldehyde esterase 3.1.1.78 ko00901; Metabolism; Biosynthesis of other secondary metabolites; Indole alkaloid biosynthesis}	{NA}	{GO:0004806; triglyceride lipase activity; molecular_function GO:0006629; lipid metabolic process; biological_process GO:0016787; hydrolase activity; molecular_function GO:0006505; GPI anchor metabolic process; biological_process GO:0006886; intracellular protein transport; biological_process GO:0006508; proteolysis; biological_process GO:0016788; hydrolase activity, acting on ester bonds; molecu…	{AK364190.1; Hordeum vulgare subsp. vulgare mRNA for predicted protein, complete cds, clone: NIASHv2022I08}	{NA}
Novelgene5380	{BAK07023.1; predicted protein, partial [Hordeum vulgare subsp. vulgare]}	{sp|O23522|PLA14_ARATH; Phospholipase A1-Ibeta2, chloroplastic OS=Arabidopsis thaliana GN=At4g16820 PE=1 SV=2}	{osa:4330182; - - - - -}	{At4g16820; KOG4569 Predicted lipase I Lipid transport and metabolism ;}	{GO:0004806; triglyceride lipase activity; molecular_function GO:0006629; lipid metabolic process; biological_process}	{AK368980.1; Hordeum vulgare subsp. vulgare mRNA for predicted protein, partial cds, clone: NIASHv2083D06}	{NA}
Novelgene1710	{NA}	{NA}	{NA}	{NA}	{GO:0004810; tRNA adenylyltransferase activity; molecular_function GO:0016437; tRNA cytidylyltransferase activity; molecular_function}	{AK330832.1; Triticum aestivum cDNA, clone: SET5_G19, cultivar: Chinese Spring}	{PF00854:POT family PF07690:Major Facilitator Superfamily}
Novelgene0342	{EMS63343.1; Palmitoyl-protein thioesterase 1 [Triticum urartu]}	{NA}	{egu:105043725; K01074 PPT palmitoyl-protein thioesterase 3.1.2.22 ko01212; Metabolism; Global and overview maps; Fatty acid metabolism | ko00062; Metabolism; Lipid metabolism; Fatty acid elongation | ko04142; Cellular Processes; Transport and catabolism; Lysosome}	{At3g60340; KOG2541 Palmitoyl protein thioesterase IO Lipid transport and metabolism ; Posttranslational modification, protein turnover, chaperones ;}	{GO:0004812; aminoacyl-tRNA ligase activity; molecular_function GO:0005737; cytoplasm; cellular_component GO:0006464; protein modification process; biological_process GO:0005524; ATP binding; molecular_function GO:0008474; palmitoyl-(protein) hydrolase activity; molecular_function}	{AK250365.1; Hordeum vulgare subsp. vulgare cDNA clone: FLbaf72l22, mRNA sequence}	{NA}
Novelgene0109	{EMS67337.1; Valyl-tRNA synthetase [Triticum urartu]}	{sp|P93736|SYVM1_ARATH; Valine--tRNA ligase, mitochondrial 1 OS=Arabidopsis thaliana GN=TWN2 PE=2 SV=2}	{obr:102719938; K01873 VARS, valS valyl-tRNA synthetase 6.1.1.9 ko00970; Genetic Information Processing; Translation; Aminoacyl-tRNA biosynthesis}	{At1g14610; KOG0432 Valyl-tRNA synthetase J Translation, ribosomal structure and biogenesis ;}	{GO:0004832; valine-tRNA ligase activity; molecular_function GO:0006418; tRNA aminoacylation for protein translation; biological_process GO:0000166; nucleotide binding; molecular_function GO:0005737; cytoplasm; cellular_component GO:0005524; ATP binding; molecular_function GO:0006438; valyl-tRNA aminoacylation; biological_process}	{AK368989.1; Hordeum vulgare subsp. vulgare mRNA for predicted protein, complete cds, clone: NIASHv2083F19}	{NA}
Novelgene4594	{EMT21114.1; RING finger protein 126 [Aegilops tauschii]}	{sp|Q8LPN7|RNG1L_ARATH; E3 ubiquitin-protein ligase RING1-like OS=Arabidopsis thaliana GN=At3g19950 PE=1 SV=1}	{obr:102714543; K11982 RNF115_126 E3 ubiquitin-protein ligase RNF115/126 2.3.2.27 -}	{At1g55530; KOG0800 FOG: Predicted E3 ubiquitin ligase O Posttranslational modification, protein turnover, chaperones ;}	{GO:0004842; ubiquitin-protein ligase activity; molecular_function GO:0005524; ATP binding; molecular_function GO:0005680; anaphase-promoting complex; cellular_component GO:0046872; metal ion binding; molecular_function GO:0008270; zinc ion binding; molecular_function GO:0005515; protein binding; molecular_function GO:0004518; nuclease activity; molecular_function GO:0006281; DNA repair; biologic…	{AK372200.1; Hordeum vulgare subsp. vulgare mRNA for predicted protein, complete cds, clone: NIASHv2147P22}	{PF06293:Lipopolysaccharide kinase (Kdo/WaaP) family PF00069:Protein kinase domain PF07714:Protein tyrosine kinase}
Novelgene2472	{EMT33223.1; E3 ubiquitin-protein ligase UPL5 [Aegilops tauschii]}	{sp|Q9SU29|UPL5_ARATH; E3 ubiquitin-protein ligase UPL5 OS=Arabidopsis thaliana GN=UPL5 PE=1 SV=1}	{ats:F775_22554; K10591 NEDD4, RSP5 E3 ubiquitin-protein ligase NEDD4 2.3.2.26 ko04120; Genetic Information Processing; Folding, sorting and degradation; Ubiquitin mediated proteolysis | ko04011; Environmental Information Processing; Signal transduction; MAPK signaling pathway - yeast | ko04144; Cellular Processes; Transport and catabolism; Endocytosis | ko04530; Cellular Processes; Cellular comm…	{At4g12570; KOG0940 Ubiquitin protein ligase RSP5/NEDD4 O Posttranslational modification, protein turnover, chaperones ;}	{GO:0004842; ubiquitin-protein ligase activity; molecular_function GO:0006414; translational elongation; biological_process GO:0005853; eukaryotic translation elongation factor 1 complex; cellular_component GO:0003746; translation elongation factor activity; molecular_function GO:0004842; ubiquitin-protein ligase activity; molecular_function}	{NA}	{NA}
Novelgene2189	{EMT10548.1; Putative U-box domain-containing protein 53 [Aegilops tauschii]}	{sp|Q9FKG6|PUB52_ARATH; U-box domain-containing protein 52 OS=Arabidopsis thaliana GN=PUB52 PE=2 SV=1}	{ats:F775_22086; - - - - -}	{NA}	{GO:0004842; ubiquitin-protein ligase activity; molecular_function GO:0016567; protein ubiquitination; biological_process GO:0000151; ubiquitin ligase complex; cellular_component GO:0004672; protein kinase activity; molecular_function GO:0005524; ATP binding; molecular_function GO:0006468; protein phosphorylation; biological_process}	{AK358660.1; Hordeum vulgare subsp. vulgare mRNA for predicted protein, partial cds, clone: NIASHv1081C17}	{NA}
Novelgene3252	{EMT27481.1; E3 ubiquitin-protein ligase UPL3 [Aegilops tauschii]}	{sp|Q6WWW4|UPL3_ARATH; E3 ubiquitin-protein ligase UPL3 OS=Arabidopsis thaliana GN=UPL3 PE=1 SV=1}	{ats:F775_26384; K10590 TRIP12 E3 ubiquitin-protein ligase TRIP12 2.3.2.26 ko04120; Genetic Information Processing; Folding, sorting and degradation; Ubiquitin mediated proteolysis}	{At4g38600; KOG0170 E3 ubiquitin protein ligase O Posttranslational modification, protein turnover, chaperones ;}	{GO:0004842; ubiquitin-protein ligase activity; molecular_function}	{AK369309.1; Hordeum vulgare subsp. vulgare mRNA for predicted protein, complete cds, clone: NIASHv2088N11}	{PF02365:No apical meristem (NAM) protein}
Novelgene1691	{EMT05455.1; E3 ubiquitin-protein ligase UBR4 [Aegilops tauschii]}	{sp|B9G2A8|BIG_ORYSJ; Auxin transport protein BIG OS=Oryza sativa subsp. japonica GN=Os09g0247700 PE=2 SV=1}	{sita:101780057; K10691 UBR4, ZUBR1 E3 ubiquitin-protein ligase UBR4 2.3.2.27 ko05203; Human Diseases; Cancers: Overview; Viral carcinogenesis}	{At3g02260; KOG1776 Zn-binding protein Push T Signal transduction mechanisms ;}	{GO:0004861; cyclin-dependent protein kinase inhibitor activity; molecular_function GO:0005634; nucleus; cellular_component GO:0000122; negative regulation of transcription from RNA polymerase II promoter; biological_process GO:0005737; cytoplasm; cellular_component GO:0017069; snRNA binding; molecular_function}	{XM_010239020.2; PREDICTED: Brachypodium distachyon auxin transport protein BIG (LOC100830348), mRNA}	{NA}
Novelgene4889	{EMS59627.1; hypothetical protein TRIUR3_26720 [Triticum urartu]}	{NA}	{ats:F775_02610; K16833 PPP1R2, IPP2 protein phosphatase inhibitor 2 - -}	{NA}	{GO:0004864; protein phosphatase inhibitor activity; molecular_function GO:0043666; regulation of phosphoprotein phosphatase activity; biological_process GO:0009966; regulation of signal transduction; biological_process}	{AK252351.1; Hordeum vulgare subsp. vulgare cDNA clone: FLbaf151g16, mRNA sequence}	{PF02422:Keratin PF00665:Integrase core domain}
Novelgene0891	{NA}	{NA}	{NA}	{NA}	{GO:0004867; serine-type endopeptidase inhibitor activity; molecular_function}	{HG670306.1; Triticum aestivum chromosome 3B, genomic scaffold, cultivar Chinese Spring}	{PF00270:DEAD/DEAH box helicase PF00437:Type II/IV secretion system protein PF00005:ABC transporter PF00448:SRP54-type protein, GTPase domain PF04408:Helicase associated domain (HA2) PF07652:Flavivirus DEAD domain PF00931:NB-ARC domain PF00271:Helicase conserved C-terminal domain}
Novelgene6130	{EMT12012.1; hypothetical protein F775_09837 [Aegilops tauschii]}	{NA}	{NA}	{NA}	{GO:0004867; serine-type endopeptidase inhibitor activity; molecular_function}	{NA}	{NA}
Novelgene0652	{EMT09912.1; Cysteine proteinase inhibitor [Aegilops tauschii]}	{sp|Q9LEI7|CYT1_HORVU; Cysteine proteinase inhibitor OS=Hordeum vulgare GN=ICY PE=1 SV=1}	{sita:101769711; - - - - -}	{NA}	{GO:0004869; cysteine-type endopeptidase inhibitor activity; molecular_function}	{AK334736.1; Triticum aestivum cDNA, clone: SET2_G09, cultivar: Chinese Spring}	{NA}
Novelgene5764	{EMT09912.1; Cysteine proteinase inhibitor [Aegilops tauschii]}	{sp|Q9LEI7|CYT1_HORVU; Cysteine proteinase inhibitor OS=Hordeum vulgare GN=ICY PE=1 SV=1}	{sita:101769711; - - - - -}	{NA}	{GO:0004869; cysteine-type endopeptidase inhibitor activity; molecular_function}	{AK368309.1; Hordeum vulgare subsp. vulgare mRNA for predicted protein, complete cds, clone: NIASHv2071N13}	{PF04101:Glycosyltransferase family 28 C-terminal domain PF00201:UDP-glucoronosyl and UDP-glucosyl transferase}
Novelgene3558	{AJA71646.1; hypothetical protein [Triticum aestivum]}	{NA}	{NA}	{NA}	{GO:0004930; G-protein coupled receptor activity; molecular_function GO:0007186; G-protein coupled receptor protein signaling pathway; biological_process GO:0016021; integral to membrane; cellular_component}	{NA}	{PF06220:U1 zinc finger}
Novelgene7045	{EMT18504.1; Putative coatomer subunit beta'-3 [Aegilops tauschii]}	{NA}	{zma:103645703; - - - - -}	{NA}	{GO:0004930; G-protein coupled receptor activity; molecular_function GO:0016021; integral to membrane; cellular_component GO:0007186; G-protein coupled receptor protein signaling pathway; biological_process}	{NA}	{NA}
Novelgene6143	{EMT10602.1; Transmembrane 9 superfamily member 4 [Aegilops tauschii]}	{sp|F4KIB2|TMN8_ARATH; Transmembrane 9 superfamily member 8 OS=Arabidopsis thaliana GN=TMN8 PE=2 SV=1}	{sita:101763864; K17086 TM9SF2_4 transmembrane 9 superfamily member 2/4 - -}	{At5g10840; KOG1278 Endosomal membrane proteins, EMP70 U Intracellular trafficking, secretion, and vesicular transport ;}	{GO:0004932; mating-type factor pheromone receptor activity; molecular_function GO:0016021; integral to membrane; cellular_component GO:0007186; G-protein coupled receptor protein signaling pathway; biological_process GO:0016020; membrane; cellular_component}	{AK333340.1; Triticum aestivum cDNA, clone: WT006_D19, cultivar: Chinese Spring}	{PF02782:FGGY family of carbohydrate kinases, C-terminal domain PF06723:MreB/Mbl protein PF01968:Hydantoinase/oxoprolinase}
Novelgene1150	{EMT01842.1; Glutamate receptor 2.7 [Aegilops tauschii]}	{sp|Q9C5V5|GLR28_ARATH; Glutamate receptor 2.8 OS=Arabidopsis thaliana GN=GLR2.8 PE=2 SV=2}	{sita:101781839; - - - - -}	{At2g29110; KOG1052 Glutamate-gated kainate-type ion channel receptor subunit GluR5 and related subunits PET Inorganic ion transport and metabolism ; Amino acid transport and metabolism ; Signal transduction mechanisms ;}	{GO:0004970; ionotropic glutamate receptor activity; molecular_function GO:0016020; membrane; cellular_component GO:0005234; extracellular-glutamate-gated ion channel activity; molecular_function GO:0015995; chlorophyll biosynthetic process; biological_process GO:0015979; photosynthesis; biological_process GO:0016851; magnesium chelatase activity; molecular_function}	{AK365357.1; Hordeum vulgare subsp. vulgare mRNA for predicted protein, complete cds, clone: NIASHv2033K19}	{PF00808:Histone-like transcription factor (CBF/NF-Y) and archaeal histone PF00125:Core histone H2A/H2B/H3/H4}
Novelgene6701	{XP_004955256.1; PREDICTED: uncharacterized protein LOC101756543 [Setaria italica]}	{sp|P10978|POLX_TOBAC; Retrovirus-related Pol polyprotein from transposon TNT 1-94 OS=Nicotiana tabacum PE=2 SV=1}	{sita:101756543; - - - - -}	{At2g15870; KOG0017 FOG: Transposon-encoded proteins with TYA, reverse transcriptase, integrase domains in various combinations R General function prediction only ;}	{GO:0005184; neuropeptide hormone activity; molecular_function GO:0005576; NA GO:0015074; DNA integration; biological_process GO:0008270; zinc ion binding; molecular_function}	{HG670306.1; Triticum aestivum chromosome 3B, genomic scaffold, cultivar Chinese Spring}	{NA}
Novelgene2052	{EMS62288.1; Crooked neck-like protein 1 [Triticum urartu]}	{sp|Q9BZJ0|CRNL1_HUMAN; Crooked neck-like protein 1 OS=Homo sapiens GN=CRNKL1 PE=1 SV=4}	{bdi:100829074; K12869 CRN, CRNKL1, CLF1, SYF3 crooked neck - ko03040; Genetic Information Processing; Transcription; Spliceosome}	{At5g45990; KOG1915 Cell cycle control protein (crooked neck) D Cell cycle control, cell division, chromosome partitioning ;}	{GO:0005185; neurohypophyseal hormone activity; molecular_function GO:0005576; NA GO:0005515; protein binding; molecular_function GO:0006396; RNA processing; biological_process GO:0006397; mRNA processing; biological_process GO:0005634; nucleus; cellular_component GO:0005622; intracellular; cellular_component}	{AK363218.1; Hordeum vulgare subsp. vulgare mRNA for predicted protein, complete cds, clone: NIASHv2013I11}	{NA}
Novelgene4203	{EMT22462.1; hypothetical protein F775_03448 [Aegilops tauschii]}	{NA}	{zma:103645943; - - - - -}	{NA}	{GO:0005198; NA GO:0005882; intermediate filament; cellular_component}	{XM_010242119.2; PREDICTED: Brachypodium distachyon centromere-associated protein E-like (LOC100839474), transcript variant X2, mRNA}	{NA}
Novelgene4786	{EMT07110.1; ABC transporter B family member 20 [Aegilops tauschii]}	{sp|Q9M3B9|AB20B_ARATH; ABC transporter B family member 20 OS=Arabidopsis thaliana GN=ABCB20 PE=1 SV=1}	{bdi:100821643; K05658 ABCB1, CD243 ATP-binding cassette, subfamily B (MDR/TAP), member 1 3.6.3.44 ko02010; Environmental Information Processing; Membrane transport; ABC transporters | ko04976; Organismal Systems; Digestive system; Bile secretion | ko05206; Human Diseases; Cancers: Overview; MicroRNAs in cancer}	{At3g55320; KOG0055 Multidrug/pheromone exporter, ABC superfamily Q Secondary metabolites biosynthesis, transport and catabolism ;}	{GO:0005198; NA GO:0009405; pathogenesis; biological_process GO:0016301; kinase activity; molecular_function GO:0016887; ATPase activity; molecular_function GO:0098519; NA GO:0005524; ATP binding; molecular_function}	{KU860107.1; Triticum polonicum ABCB13 mRNA, partial cds}	{NA}
Novelgene2358	{NA}	{NA}	{NA}	{NA}	{GO:0005198; NA GO:0009405; pathogenesis; biological_process}	{NA}	{NA}
Novelgene7123	{NA}	{NA}	{NA}	{NA}	{GO:0005198; NA GO:0009405; pathogenesis; biological_process}	{NA}	{NA}
Novelgene3041	{EMT02169.1; hypothetical protein F775_28968 [Aegilops tauschii]}	{NA}	{osa:4325318; - - - - -}	{At1g52700; KOG2112 Lysophospholipase I Lipid transport and metabolism ;}	{GO:0005198; NA GO:0019028; viral capsid; cellular_component GO:0046872; metal ion binding; molecular_function GO:0016787; hydrolase activity; molecular_function}	{HG670306.1; Triticum aestivum chromosome 3B, genomic scaffold, cultivar Chinese Spring}	{PF00931:NB-ARC domain}
Novelgene3086	{NA}	{NA}	{NA}	{NA}	{GO:0005198; NA}	{NA}	{NA}
Novelgene4553	{NA}	{NA}	{NA}	{NA}	{GO:0005198; NA}	{NA}	{PF03144:Elongation factor Tu domain 2 PF00009:Elongation factor Tu GTP binding domain PF03143:Elongation factor Tu C-terminal domain}
Novelgene7672	{AQK54045.1; Vesicle-associated protein 2-1 [Zea mays]}	{sp|Q9LVU1|VAP21_ARATH; Vesicle-associated protein 2-1 OS=Arabidopsis thaliana GN=PVA21 PE=1 SV=1}	{obr:102714534; - - - - -}	{At5g47180; KOG0439 VAMP-associated protein involved in inositol metabolism U Intracellular trafficking, secretion, and vesicular transport ;}	{GO:0005198; NA}	{AK366266.1; Hordeum vulgare subsp. vulgare mRNA for predicted protein, complete cds, clone: NIASHv2041J03}	{NA}
Novelgene1596	{BAJ88881.1; predicted protein [Hordeum vulgare subsp. vulgare]}	{NA}	{zma:103650465; - - - - -}	{NA}	{GO:0005213; structural constituent of chorion; molecular_function GO:0007304; chorion-containing eggshell formation; biological_process GO:0005576; NA GO:0042600; chorion; cellular_component}	{AK334983.1; Triticum aestivum cDNA, clone: WT011_L08, cultivar: Chinese Spring}	{NA}
Novelgene3840	{EMT24437.1; Peptide transporter PTR1 [Aegilops tauschii]}	{sp|Q93VV5|PTR16_ARATH; Protein NRT1/ PTR FAMILY 4.3 OS=Arabidopsis thaliana GN=NPF4.3 PE=2 SV=1}	{ats:F775_18253; - - - - -}	{At1g59740; KOG1237 H+/oligopeptide symporter E Amino acid transport and metabolism ;}	{GO:0005215; NA GO:0006810; transport; biological_process GO:0016020; membrane; cellular_component}	{XM_004975632.2; PREDICTED: Setaria italica protein NRT1/ PTR FAMILY 4.3-like (LOC101782216), mRNA}	{PF14634:zinc-RING finger domain}
Novelgene4697	{BAJ89588.1; predicted protein [Hordeum vulgare subsp. vulgare]}	{sp|Q75GA5|TIP41_ORYSJ; Probable aquaporin TIP4-1 OS=Oryza sativa subsp. japonica GN=TIP4-1 PE=2 SV=1}	{bdi:100838472; K09873 TIP aquaporin TIP - -}	{At2g25810; KOG0223 Aquaporin (major intrinsic protein family) G Carbohydrate transport and metabolism ;}	{GO:0005215; NA GO:0006810; transport; biological_process GO:0016020; membrane; cellular_component}	{AK331950.1; Triticum aestivum cDNA, clone: WT002_M09, cultivar: Chinese Spring}	{PF07690:Major Facilitator Superfamily}
Novelgene3188	{EMT01362.1; Peptide transporter PTR5 [Aegilops tauschii]}	{sp|Q9LFB8|PTR5_ARATH; Protein NRT1/ PTR FAMILY 8.2 OS=Arabidopsis thaliana GN=NPF8.2 PE=2 SV=1}	{osa:4325014; - - - - -}	{At5g01180; KOG1237 H+/oligopeptide symporter E Amino acid transport and metabolism ;}	{GO:0005215; NA GO:0016020; membrane; cellular_component GO:0006810; transport; biological_process}	{HG670306.1; Triticum aestivum chromosome 3B, genomic scaffold, cultivar Chinese Spring}	{PF05090:Vitamin K-dependent gamma-carboxylase}
Novelgene4442	{CAA56553.1; gamma-TIP-like protein [Hordeum vulgare subsp. vulgare]}	{sp|O64964|TIP11_MAIZE; Aquaporin TIP1-1 OS=Zea mays GN=TIP1-1 PE=2 SV=1}	{bdi:100828833; K09873 TIP aquaporin TIP - -}	{At2g36830; KOG0223 Aquaporin (major intrinsic protein family) G Carbohydrate transport and metabolism ;}	{GO:0005215; NA GO:0016020; membrane; cellular_component GO:0006810; transport; biological_process}	{AK332363.1; Triticum aestivum cDNA, clone: WT003_M20, cultivar: Chinese Spring}	{NA}
Novelgene4832	{XP_015698136.1; PREDICTED: protein starmaker isoform X2 [Oryza brachyantha]}	{NA}	{zma:100278623; - - - - -}	{NA}	{GO:0005315; inorganic phosphate transmembrane transporter activity; molecular_function GO:0016020; membrane; cellular_component GO:0006817; phosphate transport; biological_process GO:0016021; integral to membrane; cellular_component}	{AK248611.1; Hordeum vulgare subsp. vulgare cDNA clone: FLbaf131h20, mRNA sequence}	{PF01182:Glucosamine-6-phosphate isomerases/6-phosphogluconolactonase}
Novelgene6086	{EMT04672.1; Rubredoxin [Aegilops tauschii]}	{sp|P73068|RUBR_SYNY3; Rubredoxin OS=Synechocystis sp. (strain PCC 6803 / Kazusa) GN=rub PE=3 SV=1}	{zma:103644215; - - - - -}	{NA}	{GO:0005506; iron ion binding; molecular_function GO:0006464; protein modification process; biological_process GO:0016151; nickel ion binding; molecular_function GO:0003899; DNA-directed RNA polymerase activity; molecular_function GO:0003677; DNA binding; molecular_function GO:0006351; transcription, DNA-dependent; biological_process}	{AK353586.1; Hordeum vulgare subsp. vulgare mRNA for predicted protein, complete cds, clone: NIASHv1001E11}	{NA}
Novelgene4027	{EMT16062.1; hypothetical protein F775_10020 [Aegilops tauschii]}	{sp|O48724|WEB1_ARATH; Protein WEAK CHLOROPLAST MOVEMENT UNDER BLUE LIGHT 1 OS=Arabidopsis thaliana GN=WEB1 PE=1 SV=1}	{bdi:100844650; - - - - -}	{NA}	{GO:0005506; iron ion binding; molecular_function GO:0017056; structural constituent of nuclear pore; molecular_function GO:0005643; nuclear pore; cellular_component GO:0016226; iron-sulfur cluster assembly; biological_process GO:0051536; iron-sulfur cluster binding; molecular_function}	{XM_003562619.3; PREDICTED: Brachypodium distachyon protein WEAK CHLOROPLAST MOVEMENT UNDER BLUE LIGHT 1-like (LOC100844650), mRNA}	{NA}
Novelgene2276	{EMT06687.1; Cytochrome P450 93A1 [Aegilops tauschii]}	{sp|Q9SD85|F3PH_ARATH; Flavonoid 3'-monooxygenase OS=Arabidopsis thaliana GN=CYP75B1 PE=1 SV=1}	{sbi:SORBI_07g024990; - - - - -}	{At4g12300; KOG0156 Cytochrome P450 CYP2 subfamily Q Secondary metabolites biosynthesis, transport and catabolism ;}	{GO:0005506; iron ion binding; molecular_function GO:0020037; heme binding; molecular_function GO:0055114; oxidation-reduction process; biological_process GO:0016705; oxidoreductase activity, acting on paired donors, with incorporation or reduction of molecular oxygen; molecular_function}	{AK333780.1; Triticum aestivum cDNA, clone: SET2_C14, cultivar: Chinese Spring}	{PF06419:Conserved oligomeric complex COG6}
Novelgene5157	{BAJ89724.1; predicted protein [Hordeum vulgare subsp. vulgare]}	{sp|Q8VYI1|SBH1_ARATH; Sphinganine C4-monooxygenase 1 OS=Arabidopsis thaliana GN=SBH1 PE=1 SV=1}	{dosa:Os02t0745700-01; K04713 SUR2 sphinganine C4-monooxygenase 1.14.18.5 ko00600; Metabolism; Lipid metabolism; Sphingolipid metabolism}	{At1g69640; KOG0874 Sphingolipid hydroxylase I Lipid transport and metabolism ;}	{GO:0005506; iron ion binding; molecular_function GO:0055114; oxidation-reduction process; biological_process GO:0016491; oxidoreductase activity; molecular_function GO:0006633; fatty acid biosynthetic process; biological_process}	{BT009622.1; Triticum aestivum clone wre1n.pk0137.c12:fis, full insert mRNA sequence}	{PF01553:Acyltransferase PF13499:EF-hand domain pair PF13405:EF-hand domain PF00036:EF hand}
Novelgene1036	{EMS49354.1; Obtusifoliol 14-alpha demethylase [Triticum urartu]}	{sp|P93846|CP51_SORBI; Obtusifoliol 14-alpha demethylase OS=Sorghum bicolor GN=CYP51 PE=1 SV=1}	{ats:F775_02892; K05917 CYP51 sterol 14-demethylase 1.14.13.70 ko00100; Metabolism; Lipid metabolism; Steroid biosynthesis}	{At1g11680; KOG0684 Cytochrome P450 Q Secondary metabolites biosynthesis, transport and catabolism ;}	{GO:0005506; iron ion binding; molecular_function GO:0055114; oxidation-reduction process; biological_process GO:0020037; heme binding; molecular_function GO:0016705; oxidoreductase activity, acting on paired donors, with incorporation or reduction of molecular oxygen; molecular_function}	{XM_015790774.1; PREDICTED: Oryza sativa Japonica Group obtusifoliol 14-alpha demethylase-like (LOC107275872), mRNA}	{NA}
Novelgene4857	{CAA70476.1; obtusifoliol 14-alpha-demethylase, partial [Triticum aestivum]}	{sp|P93596|CP51_WHEAT; Obtusifoliol 14-alpha demethylase (Fragment) OS=Triticum aestivum GN=CYP51 PE=2 SV=1}	{mus:103974015; K05917 CYP51 sterol 14-demethylase 1.14.13.70 ko00100; Metabolism; Lipid metabolism; Steroid biosynthesis}	{At1g11680; KOG0684 Cytochrome P450 Q Secondary metabolites biosynthesis, transport and catabolism ;}	{GO:0005506; iron ion binding; molecular_function GO:0055114; oxidation-reduction process; biological_process GO:0020037; heme binding; molecular_function GO:0016705; oxidoreductase activity, acting on paired donors, with incorporation or reduction of molecular oxygen; molecular_function}	{Y09291.1; T.aestivum mRNA for obtusifoliol 14-alpha-demethylase (CYP51), clone w516, partial}	{NA}
Novelgene6990	{EMT09759.1; Cytochrome P450 76C2 [Aegilops tauschii]}	{sp|O23976|C76B1_HELTU; 7-ethoxycoumarin O-deethylase OS=Helianthus tuberosus GN=CYP76B1 PE=1 SV=1}	{sbi:SORBI_01g016910; - - - - -}	{At2g45570; KOG0156 Cytochrome P450 CYP2 subfamily Q Secondary metabolites biosynthesis, transport and catabolism ;}	{GO:0005506; iron ion binding; molecular_function GO:0055114; oxidation-reduction process; biological_process GO:0020037; heme binding; molecular_function GO:0016705; oxidoreductase activity, acting on paired donors, with incorporation or reduction of molecular oxygen; molecular_function GO:0016705; oxidoreductase activity, acting on paired donors, with incorporation or reduction of molecular oxy…	{AK363811.1; Hordeum vulgare subsp. vulgare mRNA for predicted protein, complete cds, clone: NIASHv2019B06}	{NA}
Novelgene1945	{XP_015696524.1; PREDICTED: protein FAR1-RELATED SEQUENCE 5-like [Oryza brachyantha]}	{NA}	{sbi:SORBI_10g026890; - - - - -}	{NA}	{GO:0005506; iron ion binding; molecular_function}	{NA}	{PF01618:MotA/TolQ/ExbB proton channel family}
Novelgene4742	{ACN54192.1; blue copper protein [Triticum aestivum]}	{sp|Q41001|BCP_PEA; Blue copper protein OS=Pisum sativum PE=2 SV=1}	{sita:101784512; - - - - -}	{NA}	{GO:0005507; copper ion binding; molecular_function GO:0009055; NA}	{FJ459810.1; Triticum aestivum cultivar Chinese Spring blue copper protein (BCP) mRNA, complete cds}	{PF13520:Amino acid permease PF00324:Amino acid permease}
Novelgene4582	{NA}	{NA}	{NA}	{NA}	{GO:0005507; copper ion binding; molecular_function}	{HG670306.1; Triticum aestivum chromosome 3B, genomic scaffold, cultivar Chinese Spring}	{PF13181:Tetratricopeptide repeat PF00515:Tetratricopeptide repeat}
Novelgene1378	{XP_002461247.1; hypothetical protein SORBIDRAFT_02g043510 [Sorghum bicolor]}	{sp|Q7DMN9|CALM5_SOLTU; Calmodulin-5/6/7/8 OS=Solanum tuberosum GN=PCM5 PE=1 SV=3}	{nnu:104593543; - - - - -}	{At3g43810; KOG0027 Calmodulin and related proteins (EF-Hand superfamily) T Signal transduction mechanisms ;}	{GO:0005509; calcium ion binding; molecular_function GO:0005578; proteinaceous extracellular matrix; cellular_component GO:0007165; signal transduction; biological_process}	{U48690.1; Triticum aestivum calmodulin TaCaM2-1 mRNA, complete cds}	{NA}
Novelgene6355	{NA}	{NA}	{NA}	{NA}	{GO:0005509; calcium ion binding; molecular_function GO:0006355; regulation of transcription, DNA-dependent; biological_process GO:0003700; sequence-specific DNA binding transcription factor activity; molecular_function GO:0003677; DNA binding; molecular_function GO:0005634; nucleus; cellular_component GO:0005507; copper ion binding; molecular_function}	{EF567062.1; Triticum aestivum cultivar Glenlea clone BAC 1648_464 disease resistance protein (Lr1) genomic region}	{PF13606:Ankyrin repeat PF00023:Ankyrin repeat PF00515:Tetratricopeptide repeat PF01702:Queuine tRNA-ribosyltransferase PF00515:Tetratricopeptide repeat PF13181:Tetratricopeptide repeat}
Novelgene4104	{Q00434.1; RecName: Full=Oxygen-evolving enhancer protein 2, chloroplastic; Short=OEE2; AltName: Full=23 kDa subunit of oxygen evolving system of photosystem II; AltName: Full=23 kDa thylakoid membrane protein; AltName: Full=OEC 23 kDa subunit; Flags: Precursor}	{sp|Q00434|PSBP_WHEAT; Oxygen-evolving enhancer protein 2, chloroplastic OS=Triticum aestivum GN=PSBP PE=2 SV=1}	{ats:F775_29278; K02717 psbP photosystem II oxygen-evolving enhancer protein 2 - ko00195; Metabolism; Energy metabolism; Photosynthesis}	{NA}	{GO:0005509; calcium ion binding; molecular_function GO:0015979; photosynthesis; biological_process GO:0009654; oxygen evolving complex; cellular_component GO:0019898; extrinsic to membrane; cellular_component GO:0009523; photosystem II; cellular_component GO:0005509; calcium ion binding; molecular_function GO:0015979; photosynthesis; biological_process GO:0009654; oxygen evolving complex; cellul…	{AK250645.1; Hordeum vulgare subsp. vulgare cDNA clone: FLbaf87h03, mRNA sequence}	{PF07714:Protein tyrosine kinase PF00069:Protein kinase domain}
Novelgene7566	{EMS62579.1; hypothetical protein TRIUR3_28833 [Triticum urartu]}	{NA}	{bdi:100825439; - - - - -}	{NA}	{GO:0005509; calcium ion binding; molecular_function GO:0016042; lipid catabolic process; biological_process GO:0004623; phospholipase A2 activity; molecular_function}	{HG670306.1; Triticum aestivum chromosome 3B, genomic scaffold, cultivar Chinese Spring}	{NA}
Novelgene6201	{CDM82192.1; unnamed protein product [Triticum aestivum]}	{NA}	{osa:4325568; - - - - -}	{NA}	{GO:0005509; calcium ion binding; molecular_function GO:0055085; transmembrane transport; biological_process GO:0016021; integral to membrane; cellular_component}	{AK335062.1; Triticum aestivum cDNA, clone: WT011_P12, cultivar: Chinese Spring}	{PF06957:Coatomer (COPI) alpha subunit C-terminus PF01155:Hydrogenase/urease nickel incorporation, metallochaperone, hypA}
Novelgene1954	{EMS61598.1; Calcium-dependent protein kinase SK5 [Triticum urartu]}	{sp|Q2QX45|CDPKS_ORYSJ; Calcium-dependent protein kinase 28 OS=Oryza sativa subsp. japonica GN=CPK28 PE=3 SV=1}	{NA}	{NA}	{GO:0005509; calcium ion binding; molecular_function}	{XM_003578741.3; PREDICTED: Brachypodium distachyon calcium-dependent protein kinase SK5-like (LOC100835784), mRNA}	{NA}
Novelgene2625	{AAF86307.1; EF-hand Ca2+-binding protein CCD1 [Triticum aestivum]}	{sp|Q9ZPX9|KIC_ARATH; Calcium-binding protein KIC OS=Arabidopsis thaliana GN=KIC PE=1 SV=2}	{sbi:SORBI_10g027610; K16465 CETN1 centrin-1 - -}	{At2g46600; KOG0028 Ca2+-binding protein (centrin/caltractin), EF-Hand superfamily protein ZD Cytoskeleton ; Cell cycle control, cell division, chromosome partitioning ;}	{GO:0005509; calcium ion binding; molecular_function}	{AF181661.1; Triticum aestivum EF-hand Ca2+-binding protein CCD1 (ccd1) mRNA, complete cds}	{NA}
Novelgene5385	{NA}	{NA}	{NA}	{NA}	{GO:0005509; calcium ion binding; molecular_function}	{AK331618.1; Triticum aestivum cDNA, clone: WT007_P07, cultivar: Chinese Spring}	{NA}
Novelgene3216	{BAJ96854.1; predicted protein [Hordeum vulgare subsp. vulgare]}	{sp|Q05091|PGIP_PYRCO; Polygalacturonase inhibitor OS=Pyrus communis GN=PGIP PE=1 SV=1}	{bdi:100827147; - - - - -}	{NA}	{GO:0005515; protein binding; molecular_function GO:0003677; DNA binding; molecular_function GO:0030261; chromosome condensation; biological_process}	{HG670306.1; Triticum aestivum chromosome 3B, genomic scaffold, cultivar Chinese Spring}	{PF04508:Viral A-type inclusion protein repeat }
Novelgene3637	{EMT22927.1; O-methyltransferase ZRP4 [Aegilops tauschii]}	{sp|Q6EPG8|ASMT1_ORYSJ; Acetylserotonin O-methyltransferase 1 OS=Oryza sativa subsp. japonica GN=ASMT1 PE=1 SV=1}	{ats:F775_11415; K16040 ROMT trans-resveratrol di-O-methyltransferase 2.1.1.240 ko00945; Metabolism; Biosynthesis of other secondary metabolites; Stilbenoid, diarylheptanoid and gingerol biosynthesis}	{At4g35160; KOG3178 Hydroxyindole-O-methyltransferase and related SAM-dependent methyltransferases R General function prediction only ;}	{GO:0005515; protein binding; molecular_function GO:0003677; DNA binding; molecular_function GO:0046983; protein dimerization activity; molecular_function GO:0006355; regulation of transcription, DNA-dependent; biological_process GO:0008171; O-methyltransferase activity; molecular_function GO:0008171; O-methyltransferase activity; molecular_function}	{AK330822.1; Triticum aestivum cDNA, clone: SET5_G10, cultivar: Chinese Spring}	{NA}
Novelgene2105	{EMT21775.1; Disease resistance protein RPM1 [Aegilops tauschii]}	{NA}	{sbi:SORBI_05g021700; - - - - -}	{NA}	{GO:0005515; protein binding; molecular_function GO:0004112; cyclic-nucleotide phosphodiesterase activity; molecular_function}	{NA}	{NA}
Novelgene4843	{XP_003575681.1; PREDICTED: putative ankyrin repeat protein RF_0381 isoform X1 [Brachypodium distachyon]}	{sp|Q01484|ANK2_HUMAN; Ankyrin-2 OS=Homo sapiens GN=ANK2 PE=1 SV=4}	{dosa:Os02t0491900-00; - - - - -}	{At3g04710_1; KOG0504 FOG: Ankyrin repeat R General function prediction only ;}	{GO:0005515; protein binding; molecular_function GO:0005515; protein binding; molecular_function GO:0008479; queuine tRNA-ribosyltransferase activity; molecular_function GO:0006400; tRNA modification; biological_process GO:0008616; queuosine biosynthetic process; biological_process GO:0005515; protein binding; molecular_function}	{AK333681.1; Triticum aestivum cDNA, clone: WT008_E09, cultivar: Chinese Spring}	{NA}
Novelgene5388	{XP_014758035.1; PREDICTED: probable LRR receptor-like serine/threonine-protein kinase At3g47570 [Brachypodium distachyon]}	{sp|Q9SD62|Y3471_ARATH; Putative receptor-like protein kinase At3g47110 OS=Arabidopsis thaliana GN=At3g47110 PE=3 SV=1}	{sita:101756541; - - - - -}	{NA}	{GO:0005515; protein binding; molecular_function GO:0005515; protein binding; molecular_function}	{HG670306.1; Triticum aestivum chromosome 3B, genomic scaffold, cultivar Chinese Spring}	{PF00665:Integrase core domain PF00098:Zinc knuckle}
Novelgene6266	{EMT26134.1; hypothetical protein F775_25450 [Aegilops tauschii]}	{NA}	{ats:F775_25450; - - - - -}	{NA}	{GO:0005515; protein binding; molecular_function GO:0005515; protein binding; molecular_function}	{HG670306.1; Triticum aestivum chromosome 3B, genomic scaffold, cultivar Chinese Spring}	{NA}
Novelgene6558	{KQL28625.1; hypothetical protein SETIT_017023mg [Setaria italica]}	{sp|P69309|UBIQP_AVEFA; Polyubiquitin OS=Avena fatua PE=2 SV=2}	{bdi:104581271; K08770 UBC ubiquitin C - ko03320; Organismal Systems; Endocrine system; PPAR signaling pathway}	{At5g20620; KOG0001 Ubiquitin and ubiquitin-like proteins OR Posttranslational modification, protein turnover, chaperones ; General function prediction only ;}	{GO:0005515; protein binding; molecular_function GO:0005515; protein binding; molecular_function}	{AK357282.1; Hordeum vulgare subsp. vulgare mRNA for predicted protein, complete cds, clone: NIASHv1049L21}	{PF00560:Leucine Rich Repeat PF07714:Protein tyrosine kinase PF00069:Protein kinase domain PF03232:Ubiquinone biosynthesis protein COQ7}
Novelgene6782	{KQL28623.1; hypothetical protein SETIT_017023mg [Setaria italica]}	{sp|P69309|UBIQP_AVEFA; Polyubiquitin OS=Avena fatua PE=2 SV=2}	{dosa:Os02t0161900-01; K08770 UBC ubiquitin C - ko03320; Organismal Systems; Endocrine system; PPAR signaling pathway}	{At5g20620; KOG0001 Ubiquitin and ubiquitin-like proteins OR Posttranslational modification, protein turnover, chaperones ; General function prediction only ;}	{GO:0005515; protein binding; molecular_function GO:0005524; ATP binding; molecular_function GO:0003774; motor activity; molecular_function GO:0016459; myosin complex; cellular_component GO:0005515; protein binding; molecular_function}	{AK360597.1; Hordeum vulgare subsp. vulgare mRNA for predicted protein, complete cds, clone: NIASHv1121L12}	{NA}
Novelgene5265	{EMT01347.1; Tyrosine-sulfated glycopeptide receptor 1 [Aegilops tauschii]}	{sp|Q9C7S5|PSYR1_ARATH; Tyrosine-sulfated glycopeptide receptor 1 OS=Arabidopsis thaliana GN=PSY1R PE=1 SV=1}	{dosa:Os02t0153100-00; - - - - -}	{NA}	{GO:0005515; protein binding; molecular_function GO:0005524; ATP binding; molecular_function GO:0004672; protein kinase activity; molecular_function GO:0006468; protein phosphorylation; biological_process GO:0006744; ubiquinone biosynthetic process; biological_process GO:0055114; oxidation-reduction process; biological_process}	{XM_010235526.2; PREDICTED: Brachypodium distachyon tyrosine-sulfated glycopeptide receptor 1-like (LOC100832045), transcript variant X2, mRNA}	{PF00076:RNA recognition motif. (a.k.a. RRM, RBD, or RNP domain)}
Novelgene4445	{EMS44990.1; WD repeat-containing protein 3 [Triticum urartu]}	{sp|Q8BHB4|WDR3_MOUSE; WD repeat-containing protein 3 OS=Mus musculus GN=Wdr3 PE=1 SV=1}	{bdi:100822480; K14556 DIP2, UTP12, WDR3 U3 small nucleolar RNA-associated protein 12 - ko03008; Genetic Information Processing; Translation; Ribosome biogenesis in eukaryotes}	{At3g21540; KOG0306 WD40-repeat-containing subunit of the 18S rRNA processing complex A RNA processing and modification ;}	{GO:0005515; protein binding; molecular_function GO:0005524; ATP binding; molecular_function}	{XM_003558747.3; PREDICTED: Brachypodium distachyon WD repeat-containing protein 3 (LOC100822480), transcript variant X2, mRNA}	{PF03547:Membrane transport protein PF03742:PetN }
Novelgene4705	{EMS59925.1; hypothetical protein TRIUR3_09746 [Triticum urartu]}	{NA}	{ats:F775_31617; - - - - -}	{NA}	{GO:0005515; protein binding; molecular_function GO:0005622; intracellular; cellular_component GO:0042981; regulation of apoptosis; biological_process}	{AK373433.1; Hordeum vulgare subsp. vulgare mRNA for predicted protein, complete cds, clone: NIASHv3030M11}	{PF08492:SRP72 RNA-binding domain}
Novelgene0124	{EMT22734.1; RING finger protein 5 [Aegilops tauschii]}	{sp|Q09463|RNF5_CAEEL; RING finger protein 5 OS=Caenorhabditis elegans GN=rnf-5 PE=1 SV=1}	{sbi:SORBI_01g027700; K10666 RNF5 E3 ubiquitin-protein ligase RNF5 2.3.2.27 ko04141; Genetic Information Processing; Folding, sorting and degradation; Protein processing in endoplasmic reticulum}	{At1g19310; KOG0823 Predicted E3 ubiquitin ligase O Posttranslational modification, protein turnover, chaperones ;}	{GO:0005515; protein binding; molecular_function GO:0005680; anaphase-promoting complex; cellular_component GO:0046872; metal ion binding; molecular_function GO:0004842; ubiquitin-protein ligase activity; molecular_function GO:0008270; zinc ion binding; molecular_function}	{AK371317.1; Hordeum vulgare subsp. vulgare mRNA for predicted protein, complete cds, clone: NIASHv2130K11}	{NA}
Novelgene1076	{EMT00261.1; Elongation factor Ts [Aegilops tauschii]}	{sp|B7K735|EFTS_CYAP7; Elongation factor Ts OS=Cyanothece sp. (strain PCC 7424) GN=tsf PE=3 SV=1}	{sita:101759704; K02357 tsf, TSFM elongation factor Ts - -}	{At4g29060; KOG1071 Mitochondrial translation elongation factor EF-Tsmt, catalyzes nucleotide exchange on EF-Tumt J Translation, ribosomal structure and biogenesis ;}	{GO:0005515; protein binding; molecular_function GO:0006414; translational elongation; biological_process GO:0003746; translation elongation factor activity; molecular_function GO:0005622; intracellular; cellular_component}	{AK332382.1; Triticum aestivum cDNA, clone: WT003_N13, cultivar: Chinese Spring}	{PF07690:Major Facilitator Superfamily PF00083:Sugar (and other) transporter}
Novelgene1728	{BAK03428.1; predicted protein [Hordeum vulgare subsp. vulgare]}	{sp|Q9SI09|XERIC_ARATH; Probable E3 ubiquitin-protein ligase XERICO OS=Arabidopsis thaliana GN=XERICO PE=1 SV=1}	{sbi:SORBI_07g028710; K16285 XERICO RING/U-box domain-containing protein 2.3.2.27 -}	{At2g04240; KOG0800 FOG: Predicted E3 ubiquitin ligase O Posttranslational modification, protein turnover, chaperones ;}	{GO:0005515; protein binding; molecular_function GO:0008270; zinc ion binding; molecular_function GO:0004842; ubiquitin-protein ligase activity; molecular_function GO:0046872; metal ion binding; molecular_function GO:0005680; anaphase-promoting complex; cellular_component}	{AK366275.1; Hordeum vulgare subsp. vulgare mRNA for predicted protein, complete cds, clone: NIASHv2041K01}	{NA}
Novelgene4626	{BAJ87648.1; predicted protein [Hordeum vulgare subsp. vulgare]}	{sp|O23052|Y1515_ARATH; Uncharacterized TPR repeat-containing protein At1g05150 OS=Arabidopsis thaliana GN=At1g05150 PE=1 SV=1}	{bdi:100822476; - - - - -}	{At1g05150; KOG1124 FOG: TPR repeat R General function prediction only ;}	{GO:0005515; protein binding; molecular_function GO:0008270; zinc ion binding; molecular_function GO:0042802; identical protein binding; molecular_function}	{AK356431.1; Hordeum vulgare subsp. vulgare mRNA for predicted protein, complete cds, clone: NIASHv1034M08}	{NA}
Novelgene0262	{EMS57774.1; Disease resistance protein RPP13 [Triticum urartu]}	{sp|Q8W3K3|DRL8_ARATH; Putative disease resistance protein At1g58400 OS=Arabidopsis thaliana GN=At1g58400 PE=3 SV=1}	{ats:F775_10122; - - - - -}	{At1g58400; KOG4658 Apoptotic ATPase T Signal transduction mechanisms ;}	{GO:0005515; protein binding; molecular_function GO:0008270; zinc ion binding; molecular_function}	{KF031284.1; Aegilops tauschii cultivar AUS18913 RGA1e gene, complete cds}	{PF00507:NADH-ubiquinone/plastoquinone oxidoreductase, chain 3 PF03661:Uncharacterised protein family (UPF0121)}
Novelgene7666	{XP_003579658.1; PREDICTED: probable BOI-related E3 ubiquitin-protein ligase 3 [Brachypodium distachyon]}	{NA}	{osa:4329511; K19042 BOI E3 ubiquitin-protein ligase BOI and related proteins 2.3.2.27 -}	{NA}	{GO:0005515; protein binding; molecular_function GO:0008270; zinc ion binding; molecular_function}	{HG670306.1; Triticum aestivum chromosome 3B, genomic scaffold, cultivar Chinese Spring}	{NA}
Novelgene6998	{ALO61077.1; RGA1-D [Secale cereale]}	{sp|Q9STE7|R13L3_ARATH; Putative disease resistance RPP13-like protein 3 OS=Arabidopsis thaliana GN=RPP13L3 PE=3 SV=1}	{ats:F775_10122; - - - - -}	{At3g46730; KOG4658 Apoptotic ATPase T Signal transduction mechanisms ;}	{GO:0005515; protein binding; molecular_function GO:0009522; photosystem I; cellular_component GO:0015979; photosynthesis; biological_process GO:0009538; photosystem I reaction center; cellular_component}	{KT725815.1; Secale cereale RGA1-D gene, complete cds}	{PF00599:Influenza Matrix protein (M2) PF04434:SWIM zinc finger PF00872:Transposase, Mutator family}
Novelgene2690	{EMT28646.1; hypothetical protein F775_12734 [Aegilops tauschii]}	{sp|Q9LM55|FBK8_ARATH; F-box/kelch-repeat protein At1g22040 OS=Arabidopsis thaliana GN=At1g22040 PE=2 SV=1}	{ats:F775_12734; - - - - -}	{At1g22040; KOG1072 FOG: Kelch repeat R General function prediction only ;}	{GO:0005515; protein binding; molecular_function GO:0016021; integral to membrane; cellular_component GO:0008360; regulation of cell shape; biological_process}	{AK363106.1; Hordeum vulgare subsp. vulgare mRNA for predicted protein, complete cds, clone: NIASHv2012M07}	{PF00082:Subtilase family}
Novelgene4618	{EMS51624.1; E3 ubiquitin-protein ligase SPL11 [Triticum urartu]}	{sp|Q0IMG9|SL11_ORYSJ; E3 ubiquitin-protein ligase SPL11 OS=Oryza sativa subsp. japonica GN=SPL11 PE=1 SV=2}	{bdi:100831702; - - - - -}	{At2g28830; KOG0167 FOG: Armadillo/beta-catenin-like repeats S Function unknown ;}	{GO:0005515; protein binding; molecular_function GO:0016192; vesicle-mediated transport; biological_process GO:0030117; membrane coat; cellular_component GO:0006886; intracellular protein transport; biological_process}	{AK363739.1; Hordeum vulgare subsp. vulgare mRNA for predicted protein, partial cds, clone: NIASHv2018I06}	{NA}
Novelgene2452	{EMT31973.1; Phosphatidylinositol 4-kinase type 2-beta [Aegilops tauschii]}	{sp|Q9SI52|P4KG7_ARATH; Phosphatidylinositol 4-kinase gamma 7 OS=Arabidopsis thaliana GN=PI4KG7 PE=1 SV=2}	{ats:F775_09143; - - - - -}	{At1g26270; KOG2381 Phosphatidylinositol 4-kinase T Signal transduction mechanisms ;}	{GO:0005515; protein binding; molecular_function GO:0016773; phosphotransferase activity, alcohol group as acceptor; molecular_function}	{AK335090.1; Triticum aestivum cDNA, clone: WT012_A17, cultivar: Chinese Spring}	{NA}
Novelgene4079	{EMS66201.1; Histone-lysine N-methyltransferase, H3 lysine-9, H3 lysine-27, H4 lysine-20 and cytosine specific SUVH2 [Triticum urartu]}	{sp|O22781|SUVH2_ARATH; Histone-lysine N-methyltransferase family member SUVH2 OS=Arabidopsis thaliana GN=SUVH2 PE=1 SV=1}	{bdi:100824574; K11420 EHMT euchromatic histone-lysine N-methyltransferase 2.1.1.43 ko00310; Metabolism; Amino acid metabolism; Lysine degradation | ko04211; Organismal Systems; Aging; Longevity regulating pathway}	{At2g33290_2; KOG1082 Histone H3 (Lys9) methyltransferase SUV39H1/Clr4, required for transcriptional silencing BK Chromatin structure and dynamics ; Transcription ;}	{GO:0005515; protein binding; molecular_function GO:0034968; histone lysine methylation; biological_process GO:0018024; histone-lysine N-methyltransferase activity; molecular_function GO:0008270; zinc ion binding; molecular_function GO:0005634; nucleus; cellular_component}	{AK376296.1; Hordeum vulgare subsp. vulgare mRNA for predicted protein, complete cds, clone: NIASHv3120C13}	{PF04501:Baculovirus major capsid protein VP39}
Novelgene7264	{XP_010231508.1; PREDICTED: GATA transcription factor 24-like isoform X1 [Brachypodium distachyon]}	{sp|A2XKR7|GAT18_ORYSI; GATA transcription factor 18 OS=Oryza sativa subsp. indica GN=GATA18 PE=3 SV=1}	{bdi:100825657; - - - - -}	{At4g24470; KOG1601 GATA-4/5/6 transcription factors K Transcription ;}	{GO:0005515; protein binding; molecular_function GO:0043565; sequence-specific DNA binding; molecular_function GO:0008270; zinc ion binding; molecular_function GO:0006355; regulation of transcription, DNA-dependent; biological_process GO:0003677; DNA binding; molecular_function GO:0003700; sequence-specific DNA binding transcription factor activity; molecular_function}	{XM_010233206.2; PREDICTED: Brachypodium distachyon GATA transcription factor 24-like (LOC100825657), transcript variant X1, mRNA}	{NA}
Novelgene0034	{EMS60044.1; putative E3 ubiquitin-protein ligase XBOS34 [Triticum urartu]}	{sp|Q7XI08|XB34_ORYSJ; Probable E3 ubiquitin-protein ligase XBOS34 OS=Oryza sativa subsp. japonica GN=XBOS34 PE=2 SV=1}	{bdi:100820980; - - - - -}	{NA}	{GO:0005515; protein binding; molecular_function GO:0046872; metal ion binding; molecular_function GO:0008270; zinc ion binding; molecular_function}	{AK331453.1; Triticum aestivum cDNA, clone: WT007_I15, cultivar: Chinese Spring}	{NA}
Novelgene2872	{EMS46645.1; Protein RMD5-like protein A [Triticum urartu]}	{sp|Q9H871|RMD5A_HUMAN; Protein RMD5 homolog A OS=Homo sapiens GN=RMND5A PE=1 SV=1}	{bdi:100827965; - - - - -}	{At4g37880; KOG2817 Predicted E3 ubiquitin ligase O Posttranslational modification, protein turnover, chaperones ;}	{GO:0005515; protein binding; molecular_function GO:0046872; metal ion binding; molecular_function GO:0008270; zinc ion binding; molecular_function}	{AK371821.1; Hordeum vulgare subsp. vulgare mRNA for predicted protein, complete cds, clone: NIASHv2141P06}	{NA}
Novelgene1910	{XP_006287868.1; hypothetical protein CARUB_v10001095mg, partial [Capsella rubella]}	{sp|P69325|UBIQP_SOYBN; Polyubiquitin OS=Glycine max GN=SUBI-1 PE=2 SV=2}	{crb:CARUB_v10001095mg; K08770 UBC ubiquitin C - ko03320; Organismal Systems; Endocrine system; PPAR signaling pathway}	{At5g20620; KOG0001 Ubiquitin and ubiquitin-like proteins OR Posttranslational modification, protein turnover, chaperones ; General function prediction only ;}	{GO:0005515; protein binding; molecular_function GO:0048511; NA}	{AK248348.1; Hordeum vulgare subsp. vulgare cDNA clone: FLbaf63a07, mRNA sequence}	{PF04769:Mating-type protein MAT alpha 1 HMG-box PF01545:Cation efflux family}
Novelgene0364	{EMT03768.1; hypothetical protein F775_29118 [Aegilops tauschii]}	{NA}	{sita:101786820; - - - - -}	{NA}	{GO:0005515; protein binding; molecular_function}	{AK251284.1; Hordeum vulgare subsp. vulgare cDNA clone: FLbaf109m22, mRNA sequence}	{PF06839:GRF zinc finger}
Novelgene0429	{EMS60921.1; hypothetical protein TRIUR3_17552 [Triticum urartu]}	{sp|Q9FLS0|FB253_ARATH; F-box protein At5g07610 OS=Arabidopsis thaliana GN=At5g07610 PE=2 SV=1}	{bdi:100828459; - - - - -}	{NA}	{GO:0005515; protein binding; molecular_function}	{XM_014902668.1; PREDICTED: Brachypodium distachyon F-box protein At5g07610-like (LOC104582368), mRNA}	{PF06814:Lung seven transmembrane receptor PF01548:Transposase}
Novelgene0651	{EMT03296.1; hypothetical protein F775_32507 [Aegilops tauschii]}	{sp|Q84VQ1|KINB1_ARATH; SNF1-related protein kinase regulatory subunit beta-1 OS=Arabidopsis thaliana GN=KINB1 PE=1 SV=1}	{bdi:100837253; K07199 PRKAB 5'-AMP-activated protein kinase, regulatory beta subunit - ko04371; Environmental Information Processing; Signal transduction; Apelin signaling pathway | ko04068; Environmental Information Processing; Signal transduction; FoxO signaling pathway | ko04152; Environmental Information Processing; Signal transduction; AMPK signaling pathway | ko04530; Cellular Processes; C…	{At5g21170; KOG1616 Protein involved in Snf1 protein kinase complex assembly G Carbohydrate transport and metabolism ;}	{GO:0005515; protein binding; molecular_function}	{AK331319.1; Triticum aestivum cDNA, clone: WT007_D07, cultivar: Chinese Spring}	{PF05750:Rubella capsid protein}
Novelgene0889	{EMT05662.1; hypothetical protein F775_25148 [Aegilops tauschii]}	{sp|Q8GZB6|SUVH4_ARATH; Histone-lysine N-methyltransferase, H3 lysine-9 specific SUVH4 OS=Arabidopsis thaliana GN=SUVH4 PE=1 SV=2}	{ats:F775_28081; K11420 EHMT euchromatic histone-lysine N-methyltransferase 2.1.1.43 ko00310; Metabolism; Amino acid metabolism; Lysine degradation | ko04211; Organismal Systems; Aging; Longevity regulating pathway}	{At5g13960_2; KOG1082 Histone H3 (Lys9) methyltransferase SUV39H1/Clr4, required for transcriptional silencing BK Chromatin structure and dynamics ; Transcription ;}	{GO:0005515; protein binding; molecular_function}	{HG670306.1; Triticum aestivum chromosome 3B, genomic scaffold, cultivar Chinese Spring}	{NA}
Novelgene0913	{EMT05662.1; hypothetical protein F775_25148 [Aegilops tauschii]}	{sp|Q8GZB6|SUVH4_ARATH; Histone-lysine N-methyltransferase, H3 lysine-9 specific SUVH4 OS=Arabidopsis thaliana GN=SUVH4 PE=1 SV=2}	{ats:F775_28081; K11420 EHMT euchromatic histone-lysine N-methyltransferase 2.1.1.43 ko00310; Metabolism; Amino acid metabolism; Lysine degradation | ko04211; Organismal Systems; Aging; Longevity regulating pathway}	{At5g13960_2; KOG1082 Histone H3 (Lys9) methyltransferase SUV39H1/Clr4, required for transcriptional silencing BK Chromatin structure and dynamics ; Transcription ;}	{GO:0005515; protein binding; molecular_function}	{HG670306.1; Triticum aestivum chromosome 3B, genomic scaffold, cultivar Chinese Spring}	{PF00503:G-protein alpha subunit PF01370:NAD dependent epimerase/dehydratase family}
Novelgene0962	{EMT33678.1; hypothetical protein F775_00987 [Aegilops tauschii]}	{NA}	{ats:F775_00987; - - - - -}	{NA}	{GO:0005515; protein binding; molecular_function}	{HG670306.1; Triticum aestivum chromosome 3B, genomic scaffold, cultivar Chinese Spring}	{PF06203:CCT motif PF02045:CCAAT-binding transcription factor (CBF-B/NF-YA) subunit B}
Novelgene0990	{CDM86091.1; unnamed protein product [Triticum aestivum]}	{sp|Q05091|PGIP_PYRCO; Polygalacturonase inhibitor OS=Pyrus communis GN=PGIP PE=1 SV=1}	{bdi:100827147; - - - - -}	{NA}	{GO:0005515; protein binding; molecular_function}	{HG670306.1; Triticum aestivum chromosome 3B, genomic scaffold, cultivar Chinese Spring}	{NA}
Novelgene1151	{BAJ86717.1; predicted protein, partial [Hordeum vulgare subsp. vulgare]}	{sp|O49160|EIF3C_ARATH; Eukaryotic translation initiation factor 3 subunit C OS=Arabidopsis thaliana GN=TIF3C1 PE=1 SV=2}	{ats:F775_27713; K03252 EIF3C translation initiation factor 3 subunit C - ko03013; Genetic Information Processing; Translation; RNA transport}	{At3g56150; KOG1076 Translation initiation factor 3, subunit c (eIF-3c) J Translation, ribosomal structure and biogenesis ;}	{GO:0005515; protein binding; molecular_function}	{AK252453.1; Hordeum vulgare subsp. vulgare cDNA clone: FLbaf152g05, mRNA sequence}	{PF00033:Cytochrome b/b6/petB}
Novelgene1234	{EMT03391.1; hypothetical protein F775_28730 [Aegilops tauschii]}	{sp|Q9FMU5|UTP18_ARATH; U3 small nucleolar RNA-associated protein 18 homolog OS=Arabidopsis thaliana GN=At5g14050 PE=1 SV=1}	{bdi:100834791; K14553 UTP18 U3 small nucleolar RNA-associated protein 18 - ko03008; Genetic Information Processing; Translation; Ribosome biogenesis in eukaryotes}	{At5g14050; KOG2055 WD40 repeat protein R General function prediction only ;}	{GO:0005515; protein binding; molecular_function}	{AK364029.1; Hordeum vulgare subsp. vulgare mRNA for predicted protein, complete cds, clone: NIASHv2020P22}	{NA}
Novelgene1277	{EMT21339.1; DNA-damage-repair/toleration protein [Aegilops tauschii]}	{sp|Q9C9H7|RLP12_ARATH; Receptor-like protein 12 OS=Arabidopsis thaliana GN=RLP12 PE=2 SV=2}	{bdi:106865627; - - - - -}	{At2g34930; KOG0619 FOG: Leucine rich repeat R General function prediction only ;}	{GO:0005515; protein binding; molecular_function}	{NA}	{PF00854:POT family}
Novelgene1283	{EMS67053.1; Uncharacterized protein ycf37 [Triticum urartu]}	{NA}	{ats:F775_08600; - - - - -}	{NA}	{GO:0005515; protein binding; molecular_function}	{HG670306.1; Triticum aestivum chromosome 3B, genomic scaffold, cultivar Chinese Spring}	{NA}
Novelgene1542	{CDM86091.1; unnamed protein product [Triticum aestivum]}	{sp|Q05091|PGIP_PYRCO; Polygalacturonase inhibitor OS=Pyrus communis GN=PGIP PE=1 SV=1}	{bdi:100827147; - - - - -}	{NA}	{GO:0005515; protein binding; molecular_function}	{HG670306.1; Triticum aestivum chromosome 3B, genomic scaffold, cultivar Chinese Spring}	{PF01458:Uncharacterized protein family (UPF0051)}
Novelgene1610	{XP_010107560.1; Ubiquitin-40S ribosomal protein S27a [Morus notabilis]}	{sp|P69309|UBIQP_AVEFA; Polyubiquitin OS=Avena fatua PE=2 SV=2}	{bdi:104581271; K08770 UBC ubiquitin C - ko03320; Organismal Systems; Endocrine system; PPAR signaling pathway}	{At1g65350; KOG0001 Ubiquitin and ubiquitin-like proteins OR Posttranslational modification, protein turnover, chaperones ; General function prediction only ;}	{GO:0005515; protein binding; molecular_function}	{AK248348.1; Hordeum vulgare subsp. vulgare cDNA clone: FLbaf63a07, mRNA sequence}	{PF10541:Nuclear envelope localisation domain}
Novelgene1789	{EMS56104.1; Protein tipD [Triticum urartu]}	{sp|Q6NNP0|ATG16_ARATH; Autophagy-related protein 16 OS=Arabidopsis thaliana GN=ATG16 PE=2 SV=1}	{bdi:100823518; K17890 ATG16L1 autophagy-related protein 16-1 - ko04140; Cellular Processes; Transport and catabolism; Autophagy - animal | ko04621; Organismal Systems; Immune system; NOD-like receptor signaling pathway}	{At5g50230; KOG0288 WD40 repeat protein TipD R General function prediction only ;}	{GO:0005515; protein binding; molecular_function}	{AK361491.1; Hordeum vulgare subsp. vulgare mRNA for predicted protein, complete cds, clone: NIASHv1141N15}	{PF00163:Ribosomal protein S4/S9 N-terminal domain PF01479:S4 domain}
Novelgene1813	{BAJ95232.1; predicted protein [Hordeum vulgare subsp. vulgare]}	{sp|Q9FMU5|UTP18_ARATH; U3 small nucleolar RNA-associated protein 18 homolog OS=Arabidopsis thaliana GN=At5g14050 PE=1 SV=1}	{bdi:100834791; K14553 UTP18 U3 small nucleolar RNA-associated protein 18 - ko03008; Genetic Information Processing; Translation; Ribosome biogenesis in eukaryotes}	{At5g14050; KOG2055 WD40 repeat protein R General function prediction only ;}	{GO:0005515; protein binding; molecular_function}	{AK364029.1; Hordeum vulgare subsp. vulgare mRNA for predicted protein, complete cds, clone: NIASHv2020P22}	{NA}
Novelgene1828	{EMS46027.1; Ankyrin repeat and FYVE domain-containing protein 1 [Triticum urartu]}	{NA}	{ats:F775_27392; - - - - -}	{At1g61690; KOG1818 Membrane trafficking and cell signaling protein HRS, contains VHS and FYVE domains TU Signal transduction mechanisms ; Intracellular trafficking, secretion, and vesicular transport ;}	{GO:0005515; protein binding; molecular_function}	{AK369040.1; Hordeum vulgare subsp. vulgare mRNA for predicted protein, complete cds, clone: NIASHv2084C21}	{PF00083:Sugar (and other) transporter}
Novelgene1904	{EMT31936.1; Putative disease resistance protein [Aegilops tauschii]}	{sp|Q9SZA7|DRL29_ARATH; Probable disease resistance protein At4g33300 OS=Arabidopsis thaliana GN=At4g33300 PE=2 SV=3}	{ats:F775_07053; - - - - -}	{NA}	{GO:0005515; protein binding; molecular_function}	{XM_010238799.2; PREDICTED: Brachypodium distachyon putative disease resistance protein At5g47280 (LOC100823936), mRNA}	{NA}
Novelgene2136	{ACN59487.1; SEC13 [Triticum aestivum]}	{sp|O64740|SC13B_ARATH; Protein transport protein SEC13 homolog B OS=Arabidopsis thaliana GN=SEC13B PE=1 SV=1}	{dosa:Os02t0135800-01; K14004 SEC13 protein transport protein SEC13 - ko03013; Genetic Information Processing; Translation; RNA transport | ko04141; Genetic Information Processing; Folding, sorting and degradation; Protein processing in endoplasmic reticulum | ko04150; Environmental Information Processing; Signal transduction; mTOR signaling pathway}	{At2g30050; KOG1332 Vesicle coat complex COPII, subunit SEC13 U Intracellular trafficking, secretion, and vesicular transport ;}	{GO:0005515; protein binding; molecular_function}	{AK334016.1; Triticum aestivum cDNA, clone: WT008_L06, cultivar: Chinese Spring}	{PF03789:ELK domain PF04517:Microvirus lysis protein (E), C terminus PF04434:SWIM zinc finger}
Novelgene2333	{BAJ94630.1; predicted protein [Hordeum vulgare subsp. vulgare]}	{sp|Q9M8L2|FBK30_ARATH; F-box/kelch-repeat protein At1g80440 OS=Arabidopsis thaliana GN=At1g80440 PE=2 SV=1}	{bdi:100823238; - - - - -}	{At1g80440; KOG1072 FOG: Kelch repeat R General function prediction only ;}	{GO:0005515; protein binding; molecular_function}	{AK368352.1; Hordeum vulgare subsp. vulgare mRNA for predicted protein, complete cds, clone: NIASHv2072I02}	{PF05460:Origin recognition complex subunit 6 (ORC6)}
Novelgene2394	{EMT25416.1; hypothetical protein F775_22574 [Aegilops tauschii]}	{sp|Q940T9|COL4_ARATH; Zinc finger protein CONSTANS-LIKE 4 OS=Arabidopsis thaliana GN=COL4 PE=2 SV=2}	{ats:F775_22574; - - - - -}	{At5g24930; KOG1601 GATA-4/5/6 transcription factors K Transcription ;}	{GO:0005515; protein binding; molecular_function}	{AK364624.1; Hordeum vulgare subsp. vulgare mRNA for predicted protein, complete cds, clone: NIASHv2027A16}	{NA}
Novelgene2398	{EMT24965.1; LRR receptor-like serine/threonine-protein kinase EFR [Aegilops tauschii]}	{sp|Q8RZV7|MSP1_ORYSJ; Leucine-rich repeat receptor protein kinase MSP1 OS=Oryza sativa subsp. japonica GN=MSP1 PE=1 SV=1}	{ats:F775_16472; - - - - -}	{At5g27060; KOG0619 FOG: Leucine rich repeat R General function prediction only ;}	{GO:0005515; protein binding; molecular_function}	{AK361316.1; Hordeum vulgare subsp. vulgare mRNA for predicted protein, complete cds, clone: NIASHv1137K13}	{PF00069:Protein kinase domain PF07714:Protein tyrosine kinase}
Novelgene2447	{CAP07571.1; putative polygalacturonase-inhibiting protein 1 precursor [Triticum turgidum subsp. durum]}	{sp|Q05091|PGIP_PYRCO; Polygalacturonase inhibitor OS=Pyrus communis GN=PGIP PE=1 SV=1}	{sita:101756745; - - - - -}	{NA}	{GO:0005515; protein binding; molecular_function}	{AK333947.1; Triticum aestivum cDNA, clone: SET2_D07, cultivar: Chinese Spring}	{PF01972:Serine dehydrogenase proteinase}
Novelgene2651	{EMT25416.1; hypothetical protein F775_22574 [Aegilops tauschii]}	{sp|Q940T9|COL4_ARATH; Zinc finger protein CONSTANS-LIKE 4 OS=Arabidopsis thaliana GN=COL4 PE=2 SV=2}	{ats:F775_22574; - - - - -}	{At5g24930; KOG1601 GATA-4/5/6 transcription factors K Transcription ;}	{GO:0005515; protein binding; molecular_function}	{AY082961.1; Hordeum vulgare clone HVSMEc0008O24f CONSTANS-like protein CO6 (CO6) mRNA, complete cds}	{NA}
Novelgene2686	{EMS47944.1; LRR receptor-like serine/threonine-protein kinase GSO2 [Triticum urartu]}	{sp|O22476|BRI1_ARATH; Protein BRASSINOSTEROID INSENSITIVE 1 OS=Arabidopsis thaliana GN=BRI1 PE=1 SV=1}	{sbi:SORBI_05g021850; - - - - -}	{At3g25020; KOG0619 FOG: Leucine rich repeat R General function prediction only ;}	{GO:0005515; protein binding; molecular_function}	{X81367.1; T.aestivumn (subclone pAWJL172) AWJL172 gene}	{PF03171:2OG-Fe(II) oxygenase superfamily}
Novelgene2718	{EMS46605.1; hypothetical protein TRIUR3_25930 [Triticum urartu]}	{NA}	{ats:F775_02065; - - - - -}	{NA}	{GO:0005515; protein binding; molecular_function}	{NA}	{NA}
Novelgene2868	{YP_009156544.1; photosystem I assembly protein Ycf3 (plastid) [Bromus vulgaris]}	{sp|A8Y9H1|YCF3_LOLPR; Photosystem I assembly protein Ycf3 OS=Lolium perenne GN=ycf3 PE=3 SV=1}	{pmum:107881939; - - - - -}	{AtCh024; KOG1124 FOG: TPR repeat R General function prediction only ;}	{GO:0005515; protein binding; molecular_function}	{XM_015780209.1; PREDICTED: Oryza sativa Japonica Group photosystem I assembly protein Ycf3-like (LOC107280760), mRNA}	{NA}
Novelgene2873	{BAJ94630.1; predicted protein [Hordeum vulgare subsp. vulgare]}	{sp|Q9M8L2|FBK30_ARATH; F-box/kelch-repeat protein At1g80440 OS=Arabidopsis thaliana GN=At1g80440 PE=2 SV=1}	{bdi:100823238; - - - - -}	{At1g80440; KOG1072 FOG: Kelch repeat R General function prediction only ;}	{GO:0005515; protein binding; molecular_function}	{AK368352.1; Hordeum vulgare subsp. vulgare mRNA for predicted protein, complete cds, clone: NIASHv2072I02}	{NA}
Novelgene2915	{EMT12259.1; Speckle-type POZ protein [Aegilops tauschii]}	{sp|Q8L765|BPM1_ARATH; BTB/POZ and MATH domain-containing protein 1 OS=Arabidopsis thaliana GN=BPM1 PE=1 SV=1}	{bdi:100832017; K10523 SPOP speckle-type POZ protein - ko04340; Environmental Information Processing; Signal transduction; Hedgehog signaling pathway | ko04341; Environmental Information Processing; Signal transduction; Hedgehog signaling pathway - fly}	{At3g06190; KOG1987 Speckle-type POZ protein SPOP and related proteins with TRAF, MATH and BTB/POZ domains DR Cell cycle control, cell division, chromosome partitioning ; General function prediction only ;}	{GO:0005515; protein binding; molecular_function}	{AK366040.1; Hordeum vulgare subsp. vulgare mRNA for predicted protein, complete cds, clone: NIASHv2039P15}	{PF00960:Neocarzinostatin family}
Novelgene2966	{AJA71640.1; Tetratricopeptide repeat domain containing protein [Triticum aestivum]}	{sp|Q1XDU6|YCF37_PYRYE; Uncharacterized protein ycf37 OS=Pyropia yezoensis GN=ycf37 PE=3 SV=1}	{ats:F775_08600; - - - - -}	{NA}	{GO:0005515; protein binding; molecular_function}	{HG670306.1; Triticum aestivum chromosome 3B, genomic scaffold, cultivar Chinese Spring}	{PF07925:Reovirus RNA-dependent RNA polymerase lambda 3 PF00818:Ice nucleation protein repeat PF00589:Phage integrase family PF07724:AAA domain (Cdc48 subfamily) PF01695:IstB-like ATP binding protein PF01078:Magnesium chelatase, subunit ChlI PF02881:SRP54-type protein, helical bundle domain PF07726:ATPase family associated with various cellular activities (AAA) PF00910:RNA helicase PF00004:ATPase…
Novelgene2981	{AGY48946.1; photosystem I assembly protein Ycf3 (chloroplast) [Oryza rufipogon]}	{sp|A1E9J2|YCF3_HORVU; Photosystem I assembly protein Ycf3 OS=Hordeum vulgare GN=ycf3 PE=3 SV=1}	{cic:CICLE_v10030468mg; - - - - -}	{AtCh024; KOG1124 FOG: TPR repeat R General function prediction only ;}	{GO:0005515; protein binding; molecular_function}	{KJ174105.1; Triticum urartu chloroplast, complete genome}	{NA}
Novelgene3185	{EMT22875.1; Ubiquitin-like domain-containing CTD phosphatase [Aegilops tauschii]}	{sp|Q8W3M6|UBCP_ARATH; Ubiquitin-like domain-containing CTD phosphatase OS=Arabidopsis thaliana GN=At4g06599 PE=2 SV=1}	{bdi:100845076; K17618 UBLCP1 ubiquitin-like domain-containing CTD phosphatase 1 3.1.3.16 -}	{Hs21450802_2; KOG1605 TFIIF-interacting CTD phosphatase, including NLI-interacting factor (involved in RNA polymerase II regulation) K Transcription ;}	{GO:0005515; protein binding; molecular_function}	{HG670306.1; Triticum aestivum chromosome 3B, genomic scaffold, cultivar Chinese Spring}	{PF13718:GNAT acetyltransferase 2}
Novelgene3278	{ABB18388.1; putative receptor kinase [Triticum aestivum]}	{sp|Q9FLS0|FB253_ARATH; F-box protein At5g07610 OS=Arabidopsis thaliana GN=At5g07610 PE=2 SV=1}	{ats:F775_28253; - - - - -}	{NA}	{GO:0005515; protein binding; molecular_function}	{DQ211933.2; Triticum aestivum putative receptor kinase (RLK) mRNA, complete cds}	{NA}
Novelgene3305	{EMT07603.1; hypothetical protein F775_07751 [Aegilops tauschii]}	{sp|Q9SJ20|RIR1_ARATH; Ribonucleoside-diphosphate reductase large subunit OS=Arabidopsis thaliana GN=RNR1 PE=1 SV=1}	{ats:F775_25052; - - - - -}	{At2g21790; KOG1112 Ribonucleotide reductase, alpha subunit F Nucleotide transport and metabolism ;}	{GO:0005515; protein binding; molecular_function}	{AK334850.1; Triticum aestivum cDNA, clone: WT011_E08, cultivar: Chinese Spring}	{NA}
Novelgene3381	{EMS68041.1; hypothetical protein TRIUR3_21058 [Triticum urartu]}	{NA}	{bdi:100833304; - - - - -}	{NA}	{GO:0005515; protein binding; molecular_function}	{AK366214.1; Hordeum vulgare subsp. vulgare mRNA for predicted protein, complete cds, clone: NIASHv2041D01}	{PF01004:Flavivirus envelope glycoprotein M}
Novelgene3410	{EMT26928.1; hypothetical protein F775_28473 [Aegilops tauschii]}	{sp|O80662|TCHQD_ARATH; Glutathione S-transferase TCHQD OS=Arabidopsis thaliana GN=TCHQD PE=2 SV=1}	{ats:F775_28473; - - - - -}	{At1g77290; KOG4420 Uncharacterized conserved protein (Ganglioside-induced differentiation associated protein 1, GDAP1) S Function unknown ;}	{GO:0005515; protein binding; molecular_function}	{AK362218.1; Hordeum vulgare subsp. vulgare mRNA for predicted protein, complete cds, clone: NIASHv2003H04}	{NA}
Novelgene3433	{XP_003580002.1; PREDICTED: 26S proteasome non-ATPase regulatory subunit 6-like [Brachypodium distachyon]}	{sp|Q93Y35|PSMD6_ARATH; 26S proteasome non-ATPase regulatory subunit 6 homolog OS=Arabidopsis thaliana GN=RPN7 PE=1 SV=1}	{dosa:Os02t0600100-01; K03037 PSMD6, RPN7 26S proteasome regulatory subunit N7 - ko03050; Genetic Information Processing; Folding, sorting and degradation; Proteasome | ko05169; Human Diseases; Infectious diseases: Viral; Epstein-Barr virus infection}	{At4g24820; KOG0687 26S proteasome regulatory complex, subunit RPN7/PSMD6 O Posttranslational modification, protein turnover, chaperones ;}	{GO:0005515; protein binding; molecular_function}	{AK364186.1; Hordeum vulgare subsp. vulgare mRNA for predicted protein, complete cds, clone: NIASHv2022H20}	{NA}
Novelgene3444	{EMT16398.1; ABC transporter G family member 11 [Aegilops tauschii]}	{sp|Q8RXN0|AB11G_ARATH; ABC transporter G family member 11 OS=Arabidopsis thaliana GN=ABCG11 PE=1 SV=1}	{rcu:8286479; - - - - -}	{At1g17840; KOG0061 Transporter, ABC superfamily (Breast cancer resistance protein) Q Secondary metabolites biosynthesis, transport and catabolism ;}	{GO:0005515; protein binding; molecular_function}	{AK331244.1; Triticum aestivum cDNA, clone: WT007_A05, cultivar: Chinese Spring}	{NA}
Novelgene3458	{EMT23399.1; Protein argonaute 2 [Aegilops tauschii]}	{sp|Q7XTS4|AGO2_ORYSJ; Protein argonaute 2 OS=Oryza sativa subsp. japonica GN=AGO2 PE=2 SV=2}	{sbi:SORBI_06g028510; K11593 ELF2C, AGO eukaryotic translation initiation factor 2C - -}	{At1g31280; KOG1041 Translation initiation factor 2C (eIF-2C) and related proteins J Translation, ribosomal structure and biogenesis ;}	{GO:0005515; protein binding; molecular_function}	{AK335299.1; Triticum aestivum cDNA, clone: WT012_I21, cultivar: Chinese Spring}	{PF01274:Malate synthase}
Novelgene3484	{AHB89663.1; SYP71 protein [Triticum aestivum]}	{sp|Q9SF29|SYP71_ARATH; Syntaxin-71 OS=Arabidopsis thaliana GN=SYP71 PE=1 SV=1}	{bdi:100822792; K08506 SYP7 syntaxin of plants SYP7 - ko04130; Genetic Information Processing; Folding, sorting and degradation; SNARE interactions in vesicular transport}	{NA}	{GO:0005515; protein binding; molecular_function}	{KF683945.1; Triticum aestivum cultivar Suwon 11 SYP71 protein mRNA, complete cds}	{NA}
Novelgene3549	{EOY07796.1; Ubiquitin 4 [Theobroma cacao]}	{sp|P69309|UBIQP_AVEFA; Polyubiquitin OS=Avena fatua PE=2 SV=2}	{dosa:Os02t0161900-01; K08770 UBC ubiquitin C - ko03320; Organismal Systems; Endocrine system; PPAR signaling pathway}	{At4g05050; KOG0001 Ubiquitin and ubiquitin-like proteins OR Posttranslational modification, protein turnover, chaperones ; General function prediction only ;}	{GO:0005515; protein binding; molecular_function}	{X04133.1; Barley mRNA for ubiquitin polyprecursor fragment}	{NA}
Novelgene3577	{EMS45588.1; putative cyclic nucleotide-gated ion channel 17 [Triticum urartu]}	{sp|Q8L7Z0|CNG17_ARATH; Cyclic nucleotide-gated ion channel 17 OS=Arabidopsis thaliana GN=CNGC17 PE=1 SV=1}	{bdi:100845062; - - - - -}	{At4g30360; KOG0498 K+-channel ERG and related proteins, contain PAS/PAC sensor domain PT Inorganic ion transport and metabolism ; Signal transduction mechanisms ;}	{GO:0005515; protein binding; molecular_function}	{AY273924.1; Hordeum vulgare subsp. vulgare putative cyclic nucleotide and calmodulin-regulated ion channel protein mRNA, partial cds}	{NA}
Novelgene3601	{EMT24280.1; hypothetical protein F775_22816 [Aegilops tauschii]}	{NA}	{ats:F775_22816; - - - - -}	{NA}	{GO:0005515; protein binding; molecular_function}	{HG670306.1; Triticum aestivum chromosome 3B, genomic scaffold, cultivar Chinese Spring}	{NA}
Novelgene3703	{EMT21999.1; hypothetical protein F775_25884 [Aegilops tauschii]}	{NA}	{sita:101766339; - - - - -}	{At2g38000; KOG2813 Predicted molecular chaperone, contains DnaJ domain O Posttranslational modification, protein turnover, chaperones ;}	{GO:0005515; protein binding; molecular_function}	{AK358701.1; Hordeum vulgare subsp. vulgare mRNA for predicted protein, complete cds, clone: NIASHv1081L02}	{NA}
Novelgene3772	{EMS45806.1; Multiple C2 and transmembrane domain-containing protein 1 [Triticum urartu]}	{sp|Q9FL59|FTIP1_ARATH; FT-interacting protein 1 OS=Arabidopsis thaliana GN=FTIP1 PE=1 SV=1}	{bdi:100824776; - - - - -}	{NA}	{GO:0005515; protein binding; molecular_function}	{AK370156.1; Hordeum vulgare subsp. vulgare mRNA for predicted protein, complete cds, clone: NIASHv2105N04}	{NA}
Novelgene3799	{BAJ90065.1; predicted protein [Hordeum vulgare subsp. vulgare]}	{sp|Q9LP45|PSD11_ARATH; 26S proteasome non-ATPase regulatory subunit 11 homolog OS=Arabidopsis thaliana GN=RPN6 PE=1 SV=1}	{bdi:100826582; K03036 PSMD11, RPN6 26S proteasome regulatory subunit N6 - ko03050; Genetic Information Processing; Folding, sorting and degradation; Proteasome | ko05169; Human Diseases; Infectious diseases: Viral; Epstein-Barr virus infection}	{At1g29150; KOG1463 26S proteasome regulatory complex, subunit RPN6/PSMD11 O Posttranslational modification, protein turnover, chaperones ;}	{GO:0005515; protein binding; molecular_function}	{AK249627.1; Hordeum vulgare subsp. vulgare cDNA clone: FLbaf37n04, mRNA sequence}	{NA}
Novelgene3843	{EMS57355.1; 26S proteasome non-ATPase regulatory subunit 11 [Triticum urartu]}	{sp|Q9LP45|PSD11_ARATH; 26S proteasome non-ATPase regulatory subunit 11 homolog OS=Arabidopsis thaliana GN=RPN6 PE=1 SV=1}	{ats:F775_31616; K03036 PSMD11, RPN6 26S proteasome regulatory subunit N6 - ko03050; Genetic Information Processing; Folding, sorting and degradation; Proteasome | ko05169; Human Diseases; Infectious diseases: Viral; Epstein-Barr virus infection}	{At1g29150; KOG1463 26S proteasome regulatory complex, subunit RPN6/PSMD11 O Posttranslational modification, protein turnover, chaperones ;}	{GO:0005515; protein binding; molecular_function}	{AK358799.1; Hordeum vulgare subsp. vulgare mRNA for predicted protein, complete cds, clone: NIASHv1083H03}	{PF00635:MSP (Major sperm protein) domain}
Novelgene3857	{EMT26418.1; hypothetical protein F775_24450 [Aegilops tauschii]}	{sp|O65660|PLAT1_ARATH; PLAT domain-containing protein 1 OS=Arabidopsis thaliana GN=PLAT1 PE=1 SV=1}	{ats:F775_24450; - - - - -}	{NA}	{GO:0005515; protein binding; molecular_function}	{AK251688.1; Hordeum vulgare subsp. vulgare cDNA clone: FLbaf127b21, mRNA sequence}	{NA}
Novelgene4120	{BAJ94248.1; predicted protein [Hordeum vulgare subsp. vulgare]}	{sp|O22286|BPM3_ARATH; BTB/POZ and MATH domain-containing protein 3 OS=Arabidopsis thaliana GN=BPM3 PE=1 SV=1}	{bdi:100828421; K10523 SPOP speckle-type POZ protein - ko04340; Environmental Information Processing; Signal transduction; Hedgehog signaling pathway | ko04341; Environmental Information Processing; Signal transduction; Hedgehog signaling pathway - fly}	{At2g39760; KOG1987 Speckle-type POZ protein SPOP and related proteins with TRAF, MATH and BTB/POZ domains DR Cell cycle control, cell division, chromosome partitioning ; General function prediction only ;}	{GO:0005515; protein binding; molecular_function}	{AK368151.1; Hordeum vulgare subsp. vulgare mRNA for predicted protein, complete cds, clone: NIASHv2069C17}	{NA}
Novelgene4128	{ABA98491.1; retrotransposon protein, putative, unclassified [Oryza sativa Japonica Group]}	{sp|P0C2F6|RNHX1_ARATH; Putative ribonuclease H protein At1g65750 OS=Arabidopsis thaliana GN=At1g65750 PE=3 SV=1}	{sbi:SORBI_03g033860; - - - - -}	{At2g25550; KOG1075 FOG: Reverse transcriptase R General function prediction only ;}	{GO:0005515; protein binding; molecular_function}	{NA}	{PF05091:Eukaryotic translation initiation factor 3 subunit 7 (eIF-3)}
Novelgene4150	{BAJ93841.1; predicted protein [Hordeum vulgare subsp. vulgare]}	{sp|Q9S9V9|FBL23_ARATH; Putative F-box/LRR-repeat protein 23 OS=Arabidopsis thaliana GN=FBL23 PE=4 SV=1}	{bdi:100822301; - - - - -}	{At4g03630; KOG1947 Leucine rich repeat proteins, some proteins contain F-box R General function prediction only ;}	{GO:0005515; protein binding; molecular_function}	{AK362637.1; Hordeum vulgare subsp. vulgare mRNA for predicted protein, complete cds, clone: NIASHv2009A07}	{PF00069:Protein kinase domain PF07714:Protein tyrosine kinase PF06293:Lipopolysaccharide kinase (Kdo/WaaP) family}
Novelgene4163	{NA}	{NA}	{NA}	{NA}	{GO:0005515; protein binding; molecular_function}	{AK354950.1; Hordeum vulgare subsp. vulgare mRNA for predicted protein, complete cds, clone: NIASHv1013N09}	{PF04434:SWIM zinc finger}
Novelgene4227	{EMS54167.1; LRR receptor-like serine/threonine-protein kinase FLS2 [Triticum urartu]}	{sp|Q9FL28|FLS2_ARATH; LRR receptor-like serine/threonine-protein kinase FLS2 OS=Arabidopsis thaliana GN=FLS2 PE=1 SV=1}	{obr:102718082; K13420 FLS2 LRR receptor-like serine/threonine-protein kinase FLS2 2.7.11.1 ko04016; Environmental Information Processing; Signal transduction; MAPK signaling pathway - plant | ko04626; Organismal Systems; Environmental adaptation; Plant-pathogen interaction}	{NA}	{GO:0005515; protein binding; molecular_function}	{AK357927.1; Hordeum vulgare subsp. vulgare mRNA for predicted protein, partial cds, clone: NIASHv1065C04}	{NA}
Novelgene4329	{BAK04913.1; predicted protein, partial [Hordeum vulgare subsp. vulgare]}	{sp|Q9C810|Y1342_ARATH; PHD finger protein At1g33420 OS=Arabidopsis thaliana GN=At1g33420 PE=1 SV=1}	{egu:105036182; - - - - -}	{At1g33420; KOG1844 PHD Zn-finger proteins R General function prediction only ;}	{GO:0005515; protein binding; molecular_function}	{AK373716.1; Hordeum vulgare subsp. vulgare mRNA for predicted protein, partial cds, clone: NIASHv3041G12}	{NA}
Novelgene4341	{EMS56853.1; Two-component response regulator-like PRR95 [Triticum urartu]}	{NA}	{egu:105038310; K12130 PRR5 pseudo-response regulator 5 - ko04712; Organismal Systems; Environmental adaptation; Circadian rhythm - plant}	{At2g46670; KOG1601 GATA-4/5/6 transcription factors K Transcription ;}	{GO:0005515; protein binding; molecular_function}	{AK361360.1; Hordeum vulgare subsp. vulgare mRNA for predicted protein, complete cds, clone: NIASHv1138N13}	{NA}
Novelgene4382	{EMT19073.1; hypothetical protein F775_13329 [Aegilops tauschii]}	{NA}	{bdi:100826692; - - - - -}	{NA}	{GO:0005515; protein binding; molecular_function}	{AK372528.1; Hordeum vulgare subsp. vulgare mRNA for predicted protein, complete cds, clone: NIASHv3004F17}	{NA}
Novelgene4406	{EMT15169.1; Protein spotted leaf 11 [Aegilops tauschii]}	{sp|A2ZLU6|SL11_ORYSI; Protein spotted leaf 11 OS=Oryza sativa subsp. indica GN=SPL11 PE=1 SV=2}	{bdi:100831702; - - - - -}	{At2g28830; KOG0167 FOG: Armadillo/beta-catenin-like repeats S Function unknown ;}	{GO:0005515; protein binding; molecular_function}	{AK363739.1; Hordeum vulgare subsp. vulgare mRNA for predicted protein, partial cds, clone: NIASHv2018I06}	{NA}
Novelgene4422	{XP_003558492.1; PREDICTED: pentatricopeptide repeat-containing protein At4g16390, chloroplastic [Brachypodium distachyon]}	{sp|Q8GWE0|PP314_ARATH; Pentatricopeptide repeat-containing protein At4g16390, chloroplastic OS=Arabidopsis thaliana GN=P67 PE=1 SV=3}	{bdi:100832587; - - - - -}	{At4g16390; KOG4197 FOG: PPR repeat R General function prediction only ;}	{GO:0005515; protein binding; molecular_function}	{XM_003558444.3; PREDICTED: Brachypodium distachyon pentatricopeptide repeat-containing protein At4g16390, chloroplastic (LOC100832587), mRNA}	{NA}
Novelgene4456	{EMT29231.1; hypothetical protein F775_31616 [Aegilops tauschii]}	{sp|Q9LP45|PSD11_ARATH; 26S proteasome non-ATPase regulatory subunit 11 homolog OS=Arabidopsis thaliana GN=RPN6 PE=1 SV=1}	{ats:F775_31616; K03036 PSMD11, RPN6 26S proteasome regulatory subunit N6 - ko03050; Genetic Information Processing; Folding, sorting and degradation; Proteasome | ko05169; Human Diseases; Infectious diseases: Viral; Epstein-Barr virus infection}	{At1g29150; KOG1463 26S proteasome regulatory complex, subunit RPN6/PSMD11 O Posttranslational modification, protein turnover, chaperones ;}	{GO:0005515; protein binding; molecular_function}	{AK358799.1; Hordeum vulgare subsp. vulgare mRNA for predicted protein, complete cds, clone: NIASHv1083H03}	{NA}
Novelgene4515	{EMS56943.1; hypothetical protein TRIUR3_08812 [Triticum urartu]}	{sp|Q9M1Y3|SKI35_ARATH; Ankyrin repeat protein SKIP35 OS=Arabidopsis thaliana GN=SKIP35 PE=1 SV=1}	{ats:F775_29756; - - - - -}	{NA}	{GO:0005515; protein binding; molecular_function}	{AK375947.1; Hordeum vulgare subsp. vulgare mRNA for predicted protein, complete cds, clone: NIASHv3110L19}	{PF00637:Region in Clathrin and VPS}
Novelgene4519	{EMS45716.1; Non-lysosomal glucosylceramidase [Triticum urartu]}	{NA}	{sbi:SORBI_05g007160; K17108 GBA2 non-lysosomal glucosylceramidase 3.2.1.45 ko00600; Metabolism; Lipid metabolism; Sphingolipid metabolism | ko00511; Metabolism; Glycan biosynthesis and metabolism; Other glycan degradation}	{NA}	{GO:0005515; protein binding; molecular_function}	{AK370601.1; Hordeum vulgare subsp. vulgare mRNA for predicted protein, partial cds, clone: NIASHv2113A12}	{NA}
Novelgene4520	{BAK04913.1; predicted protein, partial [Hordeum vulgare subsp. vulgare]}	{sp|Q9C810|Y1342_ARATH; PHD finger protein At1g33420 OS=Arabidopsis thaliana GN=At1g33420 PE=1 SV=1}	{egu:105036182; - - - - -}	{At1g33420; KOG1844 PHD Zn-finger proteins R General function prediction only ;}	{GO:0005515; protein binding; molecular_function}	{AK373716.1; Hordeum vulgare subsp. vulgare mRNA for predicted protein, partial cds, clone: NIASHv3041G12}	{NA}
Novelgene4596	{BAJ98208.1; predicted protein [Hordeum vulgare subsp. vulgare]}	{sp|Q84VQ1|KINB1_ARATH; SNF1-related protein kinase regulatory subunit beta-1 OS=Arabidopsis thaliana GN=KINB1 PE=1 SV=1}	{bdi:100846536; K07199 PRKAB 5'-AMP-activated protein kinase, regulatory beta subunit - ko04371; Environmental Information Processing; Signal transduction; Apelin signaling pathway | ko04068; Environmental Information Processing; Signal transduction; FoxO signaling pathway | ko04152; Environmental Information Processing; Signal transduction; AMPK signaling pathway | ko04530; Cellular Processes; C…	{At5g21170; KOG1616 Protein involved in Snf1 protein kinase complex assembly G Carbohydrate transport and metabolism ;}	{GO:0005515; protein binding; molecular_function}	{AK367005.1; Hordeum vulgare subsp. vulgare mRNA for predicted protein, complete cds, clone: NIASHv2049N07}	{NA}
Novelgene4641	{EMT20422.1; Putative F-box protein [Aegilops tauschii]}	{sp|Q9ZUB8|SKI22_ARATH; F-box protein SKIP22 OS=Arabidopsis thaliana GN=SKIP22 PE=1 SV=1}	{bdi:100841467; K10293 FBXO7 F-box protein 7 - -}	{NA}	{GO:0005515; protein binding; molecular_function}	{AK376978.1; Hordeum vulgare subsp. vulgare mRNA for predicted protein, complete cds, clone: NIASHv3144N15}	{NA}
Novelgene4713	{XP_003581380.1; PREDICTED: LRR receptor-like serine/threonine-protein kinase GSO2 [Brachypodium distachyon]}	{sp|Q9MA83|RLP30_ARATH; Receptor like protein 30 OS=Arabidopsis thaliana GN=RLP30 PE=2 SV=1}	{bdi:100832230; - - - - -}	{At3g24954; KOG0619 FOG: Leucine rich repeat R General function prediction only ;}	{GO:0005515; protein binding; molecular_function}	{NA}	{PF01344:Kelch motif PF00646:F-box domain}
Novelgene4734	{EMS46052.1; F-box/kelch-repeat protein SKIP11 [Triticum urartu]}	{sp|Q8L736|SKI11_ARATH; F-box/kelch-repeat protein SKIP11 OS=Arabidopsis thaliana GN=SKIP11 PE=1 SV=2}	{dosa:Os03t0171600-01; - - - - -}	{At2g02870; KOG1072 FOG: Kelch repeat R General function prediction only ;}	{GO:0005515; protein binding; molecular_function}	{AK364098.1; Hordeum vulgare subsp. vulgare mRNA for predicted protein, complete cds, clone: NIASHv2021L02}	{NA}
Novelgene4757	{BAK05875.1; predicted protein [Hordeum vulgare subsp. vulgare]}	{sp|Q9ZUB8|SKI22_ARATH; F-box protein SKIP22 OS=Arabidopsis thaliana GN=SKIP22 PE=1 SV=1}	{bdi:100841467; K10293 FBXO7 F-box protein 7 - -}	{NA}	{GO:0005515; protein binding; molecular_function}	{AK374679.1; Hordeum vulgare subsp. vulgare mRNA for predicted protein, complete cds, clone: NIASHv3072I24}	{NA}
Novelgene4966	{EMT02140.1; Pentatricopeptide repeat-containing protein [Aegilops tauschii]}	{sp|O22714|PPR86_ARATH; Pentatricopeptide repeat-containing protein At1g60770 OS=Arabidopsis thaliana GN=At1g60770 PE=2 SV=1}	{bdi:100825745; - - - - -}	{At1g60770; KOG4197 FOG: PPR repeat R General function prediction only ;}	{GO:0005515; protein binding; molecular_function}	{XM_003557070.3; PREDICTED: Brachypodium distachyon pentatricopeptide repeat-containing protein At1g60770 (LOC100825745), mRNA}	{NA}
Novelgene4974	{EMT19452.1; hypothetical protein F775_30045 [Aegilops tauschii]}	{NA}	{sbi:SORBI_04g021240; - - - - -}	{NA}	{GO:0005515; protein binding; molecular_function}	{AK370006.1; Hordeum vulgare subsp. vulgare mRNA for predicted protein, complete cds, clone: NIASHv2103E05}	{PF04281:Mitochondrial import receptor subunit Tom22 }
Novelgene4982	{EMT28646.1; hypothetical protein F775_12734 [Aegilops tauschii]}	{sp|Q9LM55|FBK8_ARATH; F-box/kelch-repeat protein At1g22040 OS=Arabidopsis thaliana GN=At1g22040 PE=2 SV=1}	{ats:F775_12734; - - - - -}	{At1g22040; KOG1072 FOG: Kelch repeat R General function prediction only ;}	{GO:0005515; protein binding; molecular_function}	{AK363106.1; Hordeum vulgare subsp. vulgare mRNA for predicted protein, complete cds, clone: NIASHv2012M07}	{PF05834:Lycopene cyclase protein}
Novelgene5043	{EMS49562.1; hypothetical protein TRIUR3_11241 [Triticum urartu]}	{sp|Q9LVA0|BAG7_ARATH; BAG family molecular chaperone regulator 7 OS=Arabidopsis thaliana GN=BAG7 PE=1 SV=1}	{bdi:100822360; - - - - -}	{NA}	{GO:0005515; protein binding; molecular_function}	{AK331337.1; Triticum aestivum cDNA, clone: WT007_D23, cultivar: Chinese Spring}	{NA}
Novelgene5141	{EMS61427.1; Uncharacterized WD repeat-containing protein C2A9.03 [Triticum urartu]}	{sp|Q9Y7K5|YGI3_SCHPO; Uncharacterized WD repeat-containing protein C2A9.03 OS=Schizosaccharomyces pombe (strain 972 / ATCC 24843) GN=SPBC2A9.03 PE=4 SV=2}	{dosa:Os02t0721600-01; - - - - -}	{NA}	{GO:0005515; protein binding; molecular_function}	{AK252473.1; Hordeum vulgare subsp. vulgare cDNA clone: FLbaf159d07, mRNA sequence}	{NA}
Novelgene5411	{EMT29981.1; Eukaryotic translation initiation factor 5 [Aegilops tauschii]}	{sp|P55876|IF5_MAIZE; Eukaryotic translation initiation factor 5 OS=Zea mays GN=EIF5 PE=2 SV=1}	{ats:F775_32538; K03262 EIF5 translation initiation factor 5 - ko03013; Genetic Information Processing; Translation; RNA transport | ko04214; Cellular Processes; Cell growth and death; Apoptosis - fly}	{At1g77840; KOG2767 Translation initiation factor 5 (eIF-5) J Translation, ribosomal structure and biogenesis ;}	{GO:0005515; protein binding; molecular_function}	{XM_003574649.3; PREDICTED: Brachypodium distachyon eukaryotic translation initiation factor 5-like (LOC100831458), mRNA}	{NA}
Novelgene5510	{XP_010921524.1; PREDICTED: BRCT domain-containing protein At4g02110 [Elaeis guineensis]}	{sp|O04251|Y4211_ARATH; BRCT domain-containing protein At4g02110 OS=Arabidopsis thaliana GN=At4g02110 PE=4 SV=3}	{egu:105045060; K10728 TOPBP1 topoisomerase (DNA) II binding protein 1 - ko03440; Genetic Information Processing; Replication and repair; Homologous recombination}	{At4g02110; KOG1929 Nucleotide excision repair factor NEF2, RAD4/CUT5 component L Replication, recombination and repair ;}	{GO:0005515; protein binding; molecular_function}	{AC226807.1; Oryza minuta clone OM__Ba0066C23, complete sequence}	{NA}
Novelgene5532	{XP_011465781.1; PREDICTED: polyubiquitin-like, partial [Fragaria vesca subsp. vesca]}	{sp|P69315|UBIQP_LINUS; Polyubiquitin (Fragment) OS=Linum usitatissimum PE=3 SV=2}	{pper:PRUPE_ppa009116mg; K08770 UBC ubiquitin C - ko03320; Organismal Systems; Endocrine system; PPAR signaling pathway}	{At3g62250; KOG0004 Ubiquitin/40S ribosomal protein S27a fusion J Translation, ribosomal structure and biogenesis ;}	{GO:0005515; protein binding; molecular_function}	{AK252178.1; Hordeum vulgare subsp. vulgare cDNA clone: FLbaf146l13, mRNA sequence}	{NA}
Novelgene5564	{EMT02293.1; U-box domain-containing protein 17 [Aegilops tauschii]}	{sp|Q6EUK7|PUB04_ORYSJ; U-box domain-containing protein 4 OS=Oryza sativa subsp. japonica GN=PUB4 PE=2 SV=1}	{sita:101763692; - - - - -}	{At1g29340; KOG0167 FOG: Armadillo/beta-catenin-like repeats S Function unknown ;}	{GO:0005515; protein binding; molecular_function}	{AK368954.1; Hordeum vulgare subsp. vulgare mRNA for predicted protein, complete cds, clone: NIASHv2082M16}	{NA}
Novelgene5911	{EMT14287.1; Protein BRASSINOSTEROID INSENSITIVE 1 [Aegilops tauschii]}	{sp|Q9C9H7|RLP12_ARATH; Receptor-like protein 12 OS=Arabidopsis thaliana GN=RLP12 PE=2 SV=2}	{ats:F775_25382; - - - - -}	{At2g34930; KOG0619 FOG: Leucine rich repeat R General function prediction only ;}	{GO:0005515; protein binding; molecular_function}	{AK355961.1; Hordeum vulgare subsp. vulgare mRNA for predicted protein, complete cds, clone: NIASHv1028F10}	{NA}
Novelgene6005	{EMT29753.1; Histone-lysine N-methyltransferase MLL2 [Aegilops tauschii]}	{sp|Q6ZJM9|EHD3_ORYSJ; PHD finger protein EHD3 OS=Oryza sativa subsp. japonica GN=EHD3 PE=1 SV=1}	{ats:F775_03415; - - - - -}	{NA}	{GO:0005515; protein binding; molecular_function}	{HG670306.1; Triticum aestivum chromosome 3B, genomic scaffold, cultivar Chinese Spring}	{PF00249:Myb-like DNA-binding domain}
Novelgene6418	{BAJ97671.1; predicted protein [Hordeum vulgare subsp. vulgare]}	{sp|Q9ZU93|PUX2_ARATH; Plant UBX domain-containing protein 2 OS=Arabidopsis thaliana GN=PUX2 PE=1 SV=2}	{sita:101761288; K14011 UBXN6, UBXD1 UBX domain-containing protein 6 - ko04141; Genetic Information Processing; Folding, sorting and degradation; Protein processing in endoplasmic reticulum}	{At2g01650; KOG2699 Predicted ubiquitin regulatory protein O Posttranslational modification, protein turnover, chaperones ;}	{GO:0005515; protein binding; molecular_function}	{AK333901.1; Triticum aestivum cDNA, clone: WT008_J03, cultivar: Chinese Spring}	{NA}
Novelgene6426	{EMT03150.1; Endoplasmin [Aegilops tauschii]}	{NA}	{ats:F775_08984; - - - - -}	{NA}	{GO:0005515; protein binding; molecular_function}	{NA}	{NA}
Novelgene6465	{EMS67129.1; Chromodomain-helicase-DNA-binding protein 4 [Triticum urartu]}	{sp|F4IXE7|IDM1_ARATH; Increased DNA methylation 1 OS=Arabidopsis thaliana GN=IDM1 PE=1 SV=1}	{bdi:100842921; - - - - -}	{NA}	{GO:0005515; protein binding; molecular_function}	{AK365269.1; Hordeum vulgare subsp. vulgare mRNA for predicted protein, partial cds, clone: NIASHv2032P03}	{PF00069:Protein kinase domain PF07714:Protein tyrosine kinase}
Novelgene6671	{CDM80791.1; unnamed protein product [Triticum aestivum]}	{NA}	{NA}	{NA}	{GO:0005515; protein binding; molecular_function}	{HG670306.1; Triticum aestivum chromosome 3B, genomic scaffold, cultivar Chinese Spring}	{NA}
Novelgene6866	{CDM85405.1; unnamed protein product [Triticum aestivum]}	{sp|Q9ASS4|Y5838_ARATH; Probably inactive leucine-rich repeat receptor-like protein kinase At5g48380 OS=Arabidopsis thaliana GN=At5g48380 PE=1 SV=1}	{osa:4324921; - - - - -}	{NA}	{GO:0005515; protein binding; molecular_function}	{HG670306.1; Triticum aestivum chromosome 3B, genomic scaffold, cultivar Chinese Spring}	{NA}
Novelgene6899	{XP_004958577.1; PREDICTED: F-box protein SKIP5 [Setaria italica]}	{sp|Q94FT2|SKIP5_ARATH; F-box protein SKIP5 OS=Arabidopsis thaliana GN=SKIP5 PE=1 SV=1}	{sita:101770488; - - - - -}	{NA}	{GO:0005515; protein binding; molecular_function}	{AK333155.1; Triticum aestivum cDNA, clone: WT005_M13, cultivar: Chinese Spring}	{PF01010:NADH-dehyrogenase subunit F, TMs, (complex I) C-terminus PF00361:Proton-conducting membrane transporter}
Novelgene7022	{EMT27192.1; hypothetical protein F775_08533 [Aegilops tauschii]}	{NA}	{ats:F775_08533; - - - - -}	{NA}	{GO:0005515; protein binding; molecular_function}	{HG670306.1; Triticum aestivum chromosome 3B, genomic scaffold, cultivar Chinese Spring}	{NA}
Novelgene7498	{EMS54193.1; hypothetical protein TRIUR3_15710 [Triticum urartu]}	{NA}	{ats:F775_04881; - - - - -}	{NA}	{GO:0005515; protein binding; molecular_function}	{AK333485.1; Triticum aestivum cDNA, clone: WT006_J09, cultivar: Chinese Spring}	{NA}
Novelgene7499	{KQK13313.1; hypothetical protein BRADI_1g09310 [Brachypodium distachyon]}	{sp|Q8BKX6|SMG1_MOUSE; Serine/threonine-protein kinase SMG1 OS=Mus musculus GN=Smg1 PE=1 SV=3}	{bdi:104581974; K08873 SMG1 serine/threonine-protein kinase SMG1 2.7.11.1 ko03015; Genetic Information Processing; Translation; mRNA surveillance pathway}	{Hs14719394; KOG0891 DNA-dependent protein kinase L Replication, recombination and repair ;}	{GO:0005515; protein binding; molecular_function}	{XM_014896419.1; PREDICTED: Brachypodium distachyon serine/threonine-protein kinase SMG1-like (LOC104581974), transcript variant X2, mRNA}	{NA}
Novelgene7522	{EMT22042.1; hypothetical protein F775_24233 [Aegilops tauschii]}	{sp|Q8L828|COB23_ARATH; Coatomer subunit beta'-3 OS=Arabidopsis thaliana GN=At3g15980 PE=2 SV=1}	{ats:F775_23576; K17302 COPB2, SEC27 coatomer subunit beta' - -}	{At3g15980; KOG0276 Vesicle coat complex COPI, beta' subunit U Intracellular trafficking, secretion, and vesicular transport ;}	{GO:0005515; protein binding; molecular_function}	{AK335343.1; Triticum aestivum cDNA, clone: WT012_K18, cultivar: Chinese Spring}	{NA}
Novelgene7738	{EMS46138.1; hypothetical protein TRIUR3_21026 [Triticum urartu]}	{NA}	{mus:103971280; - - - - -}	{NA}	{GO:0005515; protein binding; molecular_function}	{AK366969.1; Hordeum vulgare subsp. vulgare mRNA for predicted protein, complete cds, clone: NIASHv2049C19}	{PF12906:RING-variant domain}
Novelgene7748	{EMT27782.1; hypothetical protein F775_24765 [Aegilops tauschii]}	{sp|Q9XGN1|TTG1_ARATH; Protein TRANSPARENT TESTA GLABRA 1 OS=Arabidopsis thaliana GN=TTG1 PE=1 SV=1}	{ats:F775_24765; K11805 WDR68, HAN11 WD repeat-containing protein 68 - -}	{At5g24520; KOG0290 Conserved WD40 repeat-containing protein AN11 S Function unknown ;}	{GO:0005515; protein binding; molecular_function}	{AK375801.1; Hordeum vulgare subsp. vulgare mRNA for predicted protein, complete cds, clone: NIASHv3105D04}	{NA}
Novelgene6022	{NA}	{NA}	{NA}	{NA}	{GO:0005524; ATP binding; molecular_function GO:0000160; two-component signal transduction system (phosphorelay); biological_process GO:0004672; protein kinase activity; molecular_function GO:0000155; two-component sensor activity; molecular_function GO:0006109; regulation of carbohydrate metabolic process; biological_process}	{HG670306.1; Triticum aestivum chromosome 3B, genomic scaffold, cultivar Chinese Spring}	{NA}
Novelgene6531	{EMT02045.1; Isoleucyl-tRNA synthetase, cytoplasmic [Aegilops tauschii]}	{sp|F4JLM5|SYIC_ARATH; Isoleucine--tRNA ligase, cytoplasmic OS=Arabidopsis thaliana GN=At4g10320 PE=2 SV=1}	{sbi:SORBI_10g025350; K01870 IARS, ileS isoleucyl-tRNA synthetase 6.1.1.5 ko00970; Genetic Information Processing; Translation; Aminoacyl-tRNA biosynthesis}	{At4g10320; KOG0434 Isoleucyl-tRNA synthetase J Translation, ribosomal structure and biogenesis ;}	{GO:0005524; ATP binding; molecular_function GO:0000166; nucleotide binding; molecular_function GO:0004812; aminoacyl-tRNA ligase activity; molecular_function GO:0006418; tRNA aminoacylation for protein translation; biological_process}	{HG670306.1; Triticum aestivum chromosome 3B, genomic scaffold, cultivar Chinese Spring}	{NA}
Novelgene1308	{EMT05208.1; hypothetical protein F775_26415 [Aegilops tauschii]}	{NA}	{NA}	{NA}	{GO:0005524; ATP binding; molecular_function GO:0003723; RNA binding; molecular_function GO:0003724; RNA helicase activity; molecular_function}	{NA}	{NA}
Novelgene5804	{JAU17648.1; Protein CHROMATIN REMODELING 24 [Noccaea caerulescens]}	{sp|Q8W103|CHR24_ARATH; Protein CHROMATIN REMODELING 24 OS=Arabidopsis thaliana GN=CHR24 PE=2 SV=1}	{aly:ARALYDRAFT_496587; K20093 ERCC6L, PICH DNA excision repair protein ERCC-6-like 3.6.4.12 -}	{At5g63950; KOG0387 Transcription-coupled repair protein CSB/RAD26 (contains SNF2 family DNA-dependent ATPase domain) KL Transcription ; Replication, recombination and repair ;}	{GO:0005524; ATP binding; molecular_function GO:0004386; helicase activity; molecular_function GO:0003676; nucleic acid binding; molecular_function}	{NA}	{NA}
Novelgene6666	{BAJ85348.1; predicted protein [Hordeum vulgare subsp. vulgare]}	{sp|P35683|IF4A1_ORYSJ; Eukaryotic initiation factor 4A-1 OS=Oryza sativa subsp. japonica GN=Os06g0701100 PE=2 SV=2}	{ats:F775_32976; K03257 EIF4A translation initiation factor 4A - ko03013; Genetic Information Processing; Translation; RNA transport}	{At3g13920; KOG0327 Translation initiation factor 4F, helicase subunit (eIF-4A) and related helicases J Translation, ribosomal structure and biogenesis ;}	{GO:0005524; ATP binding; molecular_function GO:0004386; helicase activity; molecular_function GO:0003676; nucleic acid binding; molecular_function}	{AK330788.1; Triticum aestivum cDNA, clone: SET5_E23, cultivar: Chinese Spring}	{PF00931:NB-ARC domain}
Novelgene1800	{EMT28540.1; Protein FAR1-RELATED SEQUENCE 5 [Aegilops tauschii]}	{sp|Q3E7I5|FRS12_ARATH; Protein FAR1-RELATED SEQUENCE 12 OS=Arabidopsis thaliana GN=FRS12 PE=2 SV=1}	{ats:F775_00001; - - - - -}	{NA}	{GO:0005524; ATP binding; molecular_function GO:0004386; helicase activity; molecular_function GO:0003684; damaged DNA binding; molecular_function GO:0006281; DNA repair; biological_process GO:0003676; nucleic acid binding; molecular_function GO:0008270; zinc ion binding; molecular_function}	{HG670306.1; Triticum aestivum chromosome 3B, genomic scaffold, cultivar Chinese Spring}	{NA}
Novelgene6138	{BAF14156.1; Os04g0206200, partial [Oryza sativa Japonica Group]}	{NA}	{zma:103644530; - - - - -}	{At3g30560; KOG0987 DNA helicase PIF1/RRM3 D Cell cycle control, cell division, chromosome partitioning ;}	{GO:0005524; ATP binding; molecular_function GO:0004386; helicase activity; molecular_function}	{JF758494.1; Triticum aestivum clone 1179D19 genomic sequence}	{PF00380:Ribosomal protein S9/S16}
Novelgene7647	{EMT00866.1; hypothetical protein F775_03998 [Aegilops tauschii]}	{sp|Q10PQ9|CCSDS_ORYSJ; Cyclin-SDS-like OS=Oryza sativa subsp. japonica GN=SDS PE=2 SV=1}	{bdi:100837451; - - - - -}	{NA}	{GO:0005524; ATP binding; molecular_function GO:0004672; protein kinase activity; molecular_function GO:0006468; protein phosphorylation; biological_process GO:0016020; membrane; cellular_component}	{AK373335.1; Hordeum vulgare subsp. vulgare mRNA for predicted protein, complete cds, clone: NIASHv3027E11}	{NA}
Novelgene7669	{EMT01331.1; WW domain-containing oxidoreductase [Aegilops tauschii]}	{sp|A2RVM0|TIC32_ARATH; Short-chain dehydrogenase TIC 32, chloroplastic OS=Arabidopsis thaliana GN=TIC32 PE=2 SV=1}	{gra:105791158; - - - - -}	{At4g23430; KOG1208 Dehydrogenases with different specificities (related to short-chain alcohol dehydrogenases) Q Secondary metabolites biosynthesis, transport and catabolism ;}	{GO:0005524; ATP binding; molecular_function GO:0004672; protein kinase activity; molecular_function GO:0006468; protein phosphorylation; biological_process GO:0016491; oxidoreductase activity; molecular_function GO:0008152; NA}	{HG670306.1; Triticum aestivum chromosome 3B, genomic scaffold, cultivar Chinese Spring}	{PF02902:Ulp1 protease family, C-terminal catalytic domain PF01712:Deoxynucleoside kinase}
Novelgene0053	{EMS65020.1; Receptor-like protein kinase HERK 1 [Triticum urartu]}	{sp|Q9LX66|HERK_ARATH; Receptor-like protein kinase HERK 1 OS=Arabidopsis thaliana GN=HERK1 PE=1 SV=1}	{sita:101757397; - - - - -}	{At3g46290; KOG1187 Serine/threonine protein kinase T Signal transduction mechanisms ;}	{GO:0005524; ATP binding; molecular_function GO:0004672; protein kinase activity; molecular_function GO:0006468; protein phosphorylation; biological_process}	{AK249389.1; Hordeum vulgare subsp. vulgare cDNA clone: FLbaf28k10, mRNA sequence}	{PF01985:CRS1 / YhbY (CRM) domain}
Novelgene0365	{BAJ86446.1; predicted protein [Hordeum vulgare subsp. vulgare]}	{sp|Q9ASS4|Y5838_ARATH; Probably inactive leucine-rich repeat receptor-like protein kinase At5g48380 OS=Arabidopsis thaliana GN=At5g48380 PE=1 SV=1}	{ats:F775_30803; - - - - -}	{NA}	{GO:0005524; ATP binding; molecular_function GO:0004672; protein kinase activity; molecular_function GO:0006468; protein phosphorylation; biological_process}	{AK355227.1; Hordeum vulgare subsp. vulgare mRNA for predicted protein, complete cds, clone: NIASHv1017M22}	{PF06839:GRF zinc finger}
Novelgene1475	{EMS45957.1; L-type lectin-domain containing receptor kinase IX.1 [Triticum urartu]}	{sp|Q9LXA5|LRK91_ARATH; L-type lectin-domain containing receptor kinase IX.1 OS=Arabidopsis thaliana GN=LECRK91 PE=1 SV=1}	{sbi:SORBI_03g036370; - - - - -}	{NA}	{GO:0005524; ATP binding; molecular_function GO:0004672; protein kinase activity; molecular_function GO:0006468; protein phosphorylation; biological_process}	{HG670306.1; Triticum aestivum chromosome 3B, genomic scaffold, cultivar Chinese Spring}	{NA}
Novelgene4932	{EMS50070.1; Putative receptor protein kinase ZmPK1 [Triticum urartu]}	{sp|P17801|KPRO_MAIZE; Putative receptor protein kinase ZmPK1 OS=Zea mays GN=PK1 PE=2 SV=2}	{ats:F775_00793; - - - - -}	{NA}	{GO:0005524; ATP binding; molecular_function GO:0004672; protein kinase activity; molecular_function GO:0006468; protein phosphorylation; biological_process}	{NA}	{PF00249:Myb-like DNA-binding domain}
Novelgene5024	{EMS57535.1; Mitogen-activated protein kinase 3 [Triticum urartu]}	{sp|Q6Z437|MPK3_ORYSJ; Mitogen-activated protein kinase 3 OS=Oryza sativa subsp. japonica GN=MPK3 PE=2 SV=1}	{sita:101776640; K20535 MPK1_2 mitogen-activated protein kinase 1/2 2.7.11.24 ko04016; Environmental Information Processing; Signal transduction; MAPK signaling pathway - plant}	{At1g10210; KOG0660 Mitogen-activated protein kinase T Signal transduction mechanisms ;}	{GO:0005524; ATP binding; molecular_function GO:0004672; protein kinase activity; molecular_function GO:0006468; protein phosphorylation; biological_process}	{KT835664.1; Triticum aestivum mitogen-activated protein kinase mRNA, complete cds}	{PF10186:Vacuolar sorting 38 and autophagy-related subunit 14}
Novelgene3641	{EMT24127.1; Putative serine/threonine-protein kinase [Aegilops tauschii]}	{sp|Q8VYG0|LRL13_ARATH; LEAF RUST 10 DISEASE-RESISTANCE LOCUS RECEPTOR-LIKE PROTEIN KINASE-like 1.3 OS=Arabidopsis thaliana GN=LRK10L-1.3 PE=2 SV=1}	{ats:F775_08289; - - - - -}	{At5g38210; KOG1187 Serine/threonine protein kinase T Signal transduction mechanisms ;}	{GO:0005524; ATP binding; molecular_function GO:0004672; protein kinase activity; molecular_function GO:0016773; phosphotransferase activity, alcohol group as acceptor; molecular_function GO:0009103; lipopolysaccharide biosynthetic process; biological_process GO:0016020; membrane; cellular_component GO:0006468; protein phosphorylation; biological_process}	{HG670306.1; Triticum aestivum chromosome 3B, genomic scaffold, cultivar Chinese Spring}	{NA}
Novelgene0030	{NA}	{NA}	{NA}	{NA}	{GO:0005524; ATP binding; molecular_function GO:0004674; protein serine/threonine kinase activity; molecular_function GO:0000287; magnesium ion binding; molecular_function GO:0006468; protein phosphorylation; biological_process GO:0016021; integral to membrane; cellular_component}	{HG670306.1; Triticum aestivum chromosome 3B, genomic scaffold, cultivar Chinese Spring}	{PF05191:Adenylate kinase, active site lid PF02458:Transferase family}
Novelgene2943	{EMS56078.1; Endoplasmin-like protein [Triticum urartu]}	{sp|P36183|ENPL_HORVU; Endoplasmin homolog OS=Hordeum vulgare PE=2 SV=1}	{bdi:100823353; K09487 HSP90B, TRA1 heat shock protein 90kDa beta - ko04141; Genetic Information Processing; Folding, sorting and degradation; Protein processing in endoplasmic reticulum | ko04151; Environmental Information Processing; Signal transduction; PI3K-Akt signaling pathway | ko04657; Organismal Systems; Immune system; IL-17 signaling pathway | ko04915; Organismal Systems; Endocrine syst…	{NA}	{GO:0005524; ATP binding; molecular_function GO:0006457; protein folding; biological_process GO:0051082; unfolded protein binding; molecular_function GO:0006950; response to stress; biological_process}	{AK335765.1; Triticum aestivum cDNA, clone: WT013_L14, cultivar: Chinese Spring}	{NA}
Novelgene5675	{EMS59178.1; L-type lectin-domain containing receptor kinase IV.4 [Triticum urartu]}	{sp|O81291|LRK44_ARATH; L-type lectin-domain containing receptor kinase IV.4 OS=Arabidopsis thaliana GN=LECRK44 PE=3 SV=1}	{bdi:100821462; K04733 IRAK4 interleukin-1 receptor-associated kinase 4 2.7.11.1 ko04064; Environmental Information Processing; Signal transduction; NF-kappa B signaling pathway | ko04620; Organismal Systems; Immune system; Toll-like receptor signaling pathway | ko04624; Organismal Systems; Immune system; Toll and Imd signaling pathway | ko04621; Organismal Systems; Immune system; NOD-like recept…	{NA}	{GO:0005524; ATP binding; molecular_function GO:0006468; protein phosphorylation; biological_process GO:0004672; protein kinase activity; molecular_function GO:0030246; carbohydrate binding; molecular_function}	{XM_014896609.1; PREDICTED: Brachypodium distachyon L-type lectin-domain containing receptor kinase IV.2-like (LOC100821462), mRNA}	{NA}
Novelgene6999	{EMS49596.1; L-type lectin-domain containing receptor kinase IX.1 [Triticum urartu]}	{sp|Q2QRN7|CHARK_ORYSJ; Probable kinase CHARK OS=Oryza sativa subsp. japonica GN=CHARK PE=2 SV=1}	{obr:102709171; - - - - -}	{NA}	{GO:0005524; ATP binding; molecular_function GO:0006468; protein phosphorylation; biological_process GO:0004672; protein kinase activity; molecular_function GO:0030246; carbohydrate binding; molecular_function}	{AK367713.1; Hordeum vulgare subsp. vulgare mRNA for predicted protein, complete cds, clone: NIASHv2061A08}	{NA}
Novelgene0714	{AGY30983.1; receptor-like protein kinase [Triticum aestivum]}	{sp|Q8RWZ5|SD25_ARATH; G-type lectin S-receptor-like serine/threonine-protein kinase SD2-5 OS=Arabidopsis thaliana GN=SD25 PE=1 SV=1}	{osa:9269575; - - - - -}	{NA}	{GO:0005524; ATP binding; molecular_function GO:0006468; protein phosphorylation; biological_process GO:0004672; protein kinase activity; molecular_function}	{KC335271.1; Triticum aestivum cultivar Wangshuibai receptor-like protein kinase mRNA, complete cds}	{NA}
Novelgene0880	{BAJ91290.1; predicted protein [Hordeum vulgare subsp. vulgare]}	{sp|F4HQ22|LRL24_ARATH; LEAF RUST 10 DISEASE-RESISTANCE LOCUS RECEPTOR-LIKE PROTEIN KINASE-like 2.4 OS=Arabidopsis thaliana GN=LRK10L-2.4 PE=3 SV=1}	{obr:102717106; K04733 IRAK4 interleukin-1 receptor-associated kinase 4 2.7.11.1 ko04064; Environmental Information Processing; Signal transduction; NF-kappa B signaling pathway | ko04620; Organismal Systems; Immune system; Toll-like receptor signaling pathway | ko04624; Organismal Systems; Immune system; Toll and Imd signaling pathway | ko04621; Organismal Systems; Immune system; NOD-like recept…	{At1g66920; KOG1187 Serine/threonine protein kinase T Signal transduction mechanisms ;}	{GO:0005524; ATP binding; molecular_function GO:0006468; protein phosphorylation; biological_process GO:0004672; protein kinase activity; molecular_function}	{HG670306.1; Triticum aestivum chromosome 3B, genomic scaffold, cultivar Chinese Spring}	{NA}
Novelgene1815	{EMT12330.1; Wall-associated receptor kinase 1 [Aegilops tauschii]}	{sp|Q9LMN6|WAK4_ARATH; Wall-associated receptor kinase 4 OS=Arabidopsis thaliana GN=WAK4 PE=2 SV=1}	{ats:F775_25676; - - - - -}	{NA}	{GO:0005524; ATP binding; molecular_function GO:0006468; protein phosphorylation; biological_process GO:0004672; protein kinase activity; molecular_function}	{AF445792.1; Triticum aestivum clone KSUK968 kinase R-like protein gene, partial cds}	{NA}
Novelgene2399	{EMT22777.1; hypothetical protein F775_13887 [Aegilops tauschii]}	{sp|O64639|Y2559_ARATH; Receptor-like serine/threonine-protein kinase At2g45590 OS=Arabidopsis thaliana GN=At2g45590 PE=2 SV=1}	{osa:4332271; - - - - -}	{At2g45590; KOG1187 Serine/threonine protein kinase T Signal transduction mechanisms ;}	{GO:0005524; ATP binding; molecular_function GO:0006468; protein phosphorylation; biological_process GO:0004672; protein kinase activity; molecular_function}	{AK374153.1; Hordeum vulgare subsp. vulgare mRNA for predicted protein, complete cds, clone: NIASHv3056C05}	{NA}
Novelgene2671	{EMT08512.1; Cysteine-rich receptor-like protein kinase 6 [Aegilops tauschii]}	{NA}	{ats:F775_06813; K04733 IRAK4 interleukin-1 receptor-associated kinase 4 2.7.11.1 ko04064; Environmental Information Processing; Signal transduction; NF-kappa B signaling pathway | ko04620; Organismal Systems; Immune system; Toll-like receptor signaling pathway | ko04624; Organismal Systems; Immune system; Toll and Imd signaling pathway | ko04621; Organismal Systems; Immune system; NOD-like recep…	{NA}	{GO:0005524; ATP binding; molecular_function GO:0006468; protein phosphorylation; biological_process GO:0004672; protein kinase activity; molecular_function}	{NA}	{NA}
Novelgene4249	{EMS65868.1; Putative wall-associated receptor kinase-like 11 [Triticum urartu]}	{sp|Q9S9M5|WAKLA_ARATH; Wall-associated receptor kinase-like 1 OS=Arabidopsis thaliana GN=WAKL1 PE=2 SV=1}	{ats:F775_20937; - - - - -}	{NA}	{GO:0005524; ATP binding; molecular_function GO:0006468; protein phosphorylation; biological_process GO:0004672; protein kinase activity; molecular_function}	{XM_014895732.1; PREDICTED: Brachypodium distachyon wall-associated receptor kinase-like 8 (LOC100835678), transcript variant X4, mRNA}	{NA}
Novelgene4492	{EMT04353.1; Putative serine/threonine-protein kinase receptor [Aegilops tauschii]}	{sp|O64477|Y2913_ARATH; G-type lectin S-receptor-like serine/threonine-protein kinase At2g19130 OS=Arabidopsis thaliana GN=At2g19130 PE=2 SV=1}	{ats:F775_16574; - - - - -}	{NA}	{GO:0005524; ATP binding; molecular_function GO:0006468; protein phosphorylation; biological_process GO:0004672; protein kinase activity; molecular_function}	{AK371795.1; Hordeum vulgare subsp. vulgare mRNA for predicted protein, complete cds, clone: NIASHv2141I12}	{NA}
Novelgene1303	{CDM80800.1; unnamed protein product [Triticum aestivum]}	{sp|F4HQ17|LRL14_ARATH; LEAF RUST 10 DISEASE-RESISTANCE LOCUS RECEPTOR-LIKE PROTEIN KINASE-like 1.4 OS=Arabidopsis thaliana GN=LRK10L-1.4 PE=2 SV=2}	{ats:F775_20798; - - - - -}	{At1g66880; KOG1187 Serine/threonine protein kinase T Signal transduction mechanisms ;}	{GO:0005524; ATP binding; molecular_function GO:0016020; membrane; cellular_component GO:0016773; phosphotransferase activity, alcohol group as acceptor; molecular_function GO:0004672; protein kinase activity; molecular_function GO:0006468; protein phosphorylation; biological_process GO:0009103; lipopolysaccharide biosynthetic process; biological_process}	{HG670306.1; Triticum aestivum chromosome 3B, genomic scaffold, cultivar Chinese Spring}	{PF01098:Cell cycle protein}
Novelgene2167	{XP_010228078.1; PREDICTED: phosphoglucan, water dikinase, chloroplastic [Brachypodium distachyon]}	{sp|Q2QTC2|PWD_ORYSJ; Phosphoglucan, water dikinase, chloroplastic OS=Oryza sativa subsp. japonica GN=GWD3 PE=3 SV=2}	{bdi:100837951; K15535 PWD phosphoglucan, water dikinase 2.7.9.5 -}	{NA}	{GO:0005524; ATP binding; molecular_function GO:0016310; phosphorylation; biological_process GO:0016301; kinase activity; molecular_function}	{AK333293.1; Triticum aestivum cDNA, clone: WT006_B20, cultivar: Chinese Spring}	{PF04625:DEC-1 protein, N-terminal region}
Novelgene7559	{CDJ26618.1; unnamed protein product [Triticum aestivum]}	{NA}	{osa:9268223; - - - - -}	{NA}	{GO:0005524; ATP binding; molecular_function GO:0016773; phosphotransferase activity, alcohol group as acceptor; molecular_function GO:0006139; nucleobase, nucleoside, nucleotide and nucleic acid metabolic process; biological_process GO:0006508; proteolysis; biological_process GO:0008234; cysteine-type peptidase activity; molecular_function}	{NA}	{PF09026:Centromere protein B dimerisation domain PF06203:CCT motif PF00320:GATA zinc finger PF02701:Dof domain, zinc finger}
Novelgene4984	{BAJ86898.1; predicted protein [Hordeum vulgare subsp. vulgare]}	{sp|Q9XIF2|MTR4_ARATH; DExH-box ATP-dependent RNA helicase DExH9 OS=Arabidopsis thaliana GN=MTR4 PE=2 SV=1}	{bdi:100822667; K12598 MTR4, SKIV2L2 ATP-dependent RNA helicase DOB1 3.6.4.13 ko03018; Genetic Information Processing; Folding, sorting and degradation; RNA degradation}	{At1g59760; KOG0948 Nuclear exosomal RNA helicase MTR4, DEAD-box superfamily A RNA processing and modification ;}	{GO:0005524; ATP binding; molecular_function GO:0016818; hydrolase activity, acting on acid anhydrides, in phosphorus-containing anhydrides; molecular_function}	{AK355680.1; Hordeum vulgare subsp. vulgare mRNA for predicted protein, complete cds, clone: NIASHv1024E12}	{NA}
Novelgene3235	{XP_006645409.1; PREDICTED: ABC transporter B family member 20-like [Oryza brachyantha]}	{sp|Q9M3B9|AB20B_ARATH; ABC transporter B family member 20 OS=Arabidopsis thaliana GN=ABCB20 PE=1 SV=1}	{obr:102708851; K05658 ABCB1, CD243 ATP-binding cassette, subfamily B (MDR/TAP), member 1 3.6.3.44 ko02010; Environmental Information Processing; Membrane transport; ABC transporters | ko04976; Organismal Systems; Digestive system; Bile secretion | ko05206; Human Diseases; Cancers: Overview; MicroRNAs in cancer}	{At3g55320; KOG0055 Multidrug/pheromone exporter, ABC superfamily Q Secondary metabolites biosynthesis, transport and catabolism ;}	{GO:0005524; ATP binding; molecular_function GO:0016887; ATPase activity; molecular_function}	{HG670306.1; Triticum aestivum chromosome 3B, genomic scaffold, cultivar Chinese Spring}	{PF02993:Minor capsid protein VI}
Novelgene4462	{EMS60193.1; ABC transporter F family member 1 [Triticum urartu]}	{sp|Q9FJH6|AB1F_ARATH; ABC transporter F family member 1 OS=Arabidopsis thaliana GN=ABCF1 PE=2 SV=1}	{sbi:SORBI_07g023740; K06185 ABCF2 ATP-binding cassette, subfamily F, member 2 - -}	{At5g60790; KOG0927 Predicted transporter (ABC superfamily) R General function prediction only ;}	{GO:0005524; ATP binding; molecular_function GO:0016887; ATPase activity; molecular_function}	{AK252718.1; Hordeum vulgare subsp. vulgare cDNA clone: FLbaf164b03, mRNA sequence}	{NA}
Novelgene7098	{NA}	{NA}	{NA}	{NA}	{GO:0005524; ATP binding; molecular_function GO:0016887; ATPase activity; molecular_function}	{HG670306.1; Triticum aestivum chromosome 3B, genomic scaffold, cultivar Chinese Spring}	{NA}
Novelgene5932	{EMS49656.1; G-type lectin S-receptor-like serine/threonine-protein kinase SRK [Triticum urartu]}	{sp|F4HQ22|LRL24_ARATH; LEAF RUST 10 DISEASE-RESISTANCE LOCUS RECEPTOR-LIKE PROTEIN KINASE-like 2.4 OS=Arabidopsis thaliana GN=LRK10L-2.4 PE=3 SV=1}	{ats:F775_22513; K04730 IRAK1 interleukin-1 receptor-associated kinase 1 2.7.11.1 ko04064; Environmental Information Processing; Signal transduction; NF-kappa B signaling pathway | ko04620; Organismal Systems; Immune system; Toll-like receptor signaling pathway | ko04624; Organismal Systems; Immune system; Toll and Imd signaling pathway | ko04722; Organismal Systems; Nervous system; Neurotrophin …	{At1g66920; KOG1187 Serine/threonine protein kinase T Signal transduction mechanisms ;}	{GO:0005524; ATP binding; molecular_function GO:0019956; chemokine binding; molecular_function GO:0006468; protein phosphorylation; biological_process GO:0004672; protein kinase activity; molecular_function}	{HG670306.1; Triticum aestivum chromosome 3B, genomic scaffold, cultivar Chinese Spring}	{NA}
Novelgene2986	{EMS58813.1; L-type lectin-domain containing receptor kinase IV.2 [Triticum urartu]}	{sp|Q9M2S4|LRKS4_ARATH; L-type lectin-domain containing receptor kinase S.4 OS=Arabidopsis thaliana GN=LECRKS4 PE=2 SV=1}	{egu:105061089; - - - - -}	{NA}	{GO:0005524; ATP binding; molecular_function GO:0030246; carbohydrate binding; molecular_function GO:0004672; protein kinase activity; molecular_function GO:0006468; protein phosphorylation; biological_process}	{HG670306.1; Triticum aestivum chromosome 3B, genomic scaffold, cultivar Chinese Spring}	{NA}
Novelgene4010	{ACL36482.1; lectin receptor-type kinase [Aegilops tauschii]}	{sp|O80939|LRK41_ARATH; L-type lectin-domain containing receptor kinase IV.1 OS=Arabidopsis thaliana GN=LECRK41 PE=2 SV=1}	{sita:101762483; - - - - -}	{NA}	{GO:0005524; ATP binding; molecular_function GO:0030246; carbohydrate binding; molecular_function GO:0004672; protein kinase activity; molecular_function GO:0006468; protein phosphorylation; biological_process}	{FJ436986.1; Aegilops tauschii Lr34 locus, partial sequence}	{PF01479:S4 domain}
Novelgene6800	{EMS58813.1; L-type lectin-domain containing receptor kinase IV.2 [Triticum urartu]}	{sp|Q9M2S4|LRKS4_ARATH; L-type lectin-domain containing receptor kinase S.4 OS=Arabidopsis thaliana GN=LECRKS4 PE=2 SV=1}	{egu:105061089; - - - - -}	{NA}	{GO:0005524; ATP binding; molecular_function GO:0030246; carbohydrate binding; molecular_function GO:0004672; protein kinase activity; molecular_function GO:0006468; protein phosphorylation; biological_process}	{HG670306.1; Triticum aestivum chromosome 3B, genomic scaffold, cultivar Chinese Spring}	{PF10186:Vacuolar sorting 38 and autophagy-related subunit 14}
Novelgene3262	{BAJ86501.1; predicted protein [Hordeum vulgare subsp. vulgare]}	{sp|O80939|LRK41_ARATH; L-type lectin-domain containing receptor kinase IV.1 OS=Arabidopsis thaliana GN=LECRK41 PE=2 SV=1}	{bdi:100846075; - - - - -}	{NA}	{GO:0005524; ATP binding; molecular_function GO:0030246; carbohydrate binding; molecular_function GO:0006468; protein phosphorylation; biological_process GO:0004672; protein kinase activity; molecular_function}	{AK358946.1; Hordeum vulgare subsp. vulgare mRNA for predicted protein, partial cds, clone: NIASHv1086C24}	{PF06951:Group XII secretory phospholipase A2 precursor (PLA2G12)}
Novelgene5665	{EMT31540.1; hypothetical protein F775_28022 [Aegilops tauschii]}	{NA}	{ats:F775_28022; - - - - -}	{NA}	{GO:0005524; ATP binding; molecular_function GO:0030554; adenyl nucleotide binding; molecular_function}	{AF498268.2; Dasypyrum villosum clone kong28 mRNA sequence}	{PF04506:Rft protein}
Novelgene6681	{KQK17192.1; hypothetical protein BRADI_1g32951 [Brachypodium distachyon]}	{sp|Q9LKR4|FRS10_ARATH; Putative protein FAR1-RELATED SEQUENCE 10 OS=Arabidopsis thaliana GN=FRS10 PE=2 SV=2}	{bdi:100828746; - - - - -}	{NA}	{GO:0005524; ATP binding; molecular_function GO:0051085; chaperone mediated protein folding requiring cofactor; biological_process}	{JX295577.2; Aegilops tauschii chromosome 1Ds prolamin gene locus, complete sequence}	{NA}
Novelgene4852	{EMT10243.1; hypothetical protein F775_10103 [Aegilops tauschii]}	{sp|Q2QYW5|D53L_ORYSJ; Protein DWARF 53-LIKE OS=Oryza sativa subsp. japonica GN=D53-L PE=3 SV=2}	{ats:F775_08632; - - - - -}	{At2g40130; KOG1051 Chaperone HSP104 and related ATP-dependent Clp proteases O Posttranslational modification, protein turnover, chaperones ;}	{GO:0005524; ATP binding; molecular_function}	{XM_003577849.3; PREDICTED: Brachypodium distachyon uncharacterized LOC100845733 (LOC100845733), mRNA}	{NA}
Novelgene6114	{AJA71657.1; disease resistance protein [Triticum aestivum]}	{NA}	{NA}	{NA}	{GO:0005524; ATP binding; molecular_function}	{HG670306.1; Triticum aestivum chromosome 3B, genomic scaffold, cultivar Chinese Spring}	{PF01097:Arthropod defensin PF00305:Lipoxygenase}
Novelgene6971	{BAJ96119.1; predicted protein [Hordeum vulgare subsp. vulgare]}	{sp|Q7XRX1|RFC4_ORYSJ; Replication factor C subunit 4 OS=Oryza sativa subsp. japonica GN=RFC4 PE=2 SV=2}	{obr:102703206; K10755 RFC2_4 replication factor C subunit 2/4 - ko03030; Genetic Information Processing; Replication and repair; DNA replication | ko03420; Genetic Information Processing; Replication and repair; Nucleotide excision repair | ko03430; Genetic Information Processing; Replication and repair; Mismatch repair}	{At1g63160; KOG0991 Replication factor C, subunit RFC2 L Replication, recombination and repair ;}	{GO:0005524; ATP binding; molecular_function}	{AK364916.1; Hordeum vulgare subsp. vulgare mRNA for predicted protein, complete cds, clone: NIASHv2029F23}	{PF01443:Viral (Superfamily 1) RNA helicase PF02689:Helicase}
Novelgene2583	{BAJ91931.1; predicted protein [Hordeum vulgare subsp. vulgare]}	{sp|Q8W4H7|EF1A2_ARATH; Elongation factor 1-alpha 2 OS=Arabidopsis thaliana GN=A2 PE=1 SV=2}	{bdi:100822789; K03231 EEF1A elongation factor 1-alpha - ko03013; Genetic Information Processing; Translation; RNA transport | ko05134; Human Diseases; Infectious diseases: Bacterial; Legionellosis}	{At1g07930; KOG0052 Translation elongation factor EF-1 alpha/Tu J Translation, ribosomal structure and biogenesis ;}	{GO:0005525; GTP binding; molecular_function GO:0003924; GTPase activity; molecular_function}	{HG670306.1; Triticum aestivum chromosome 3B, genomic scaffold, cultivar Chinese Spring}	{PF02993:Minor capsid protein VI PF00213:ATP synthase delta (OSCP) subunit}
Novelgene4756	{EMS62408.1; hypothetical protein TRIUR3_12581 [Triticum urartu]}	{NA}	{NA}	{NA}	{GO:0005525; GTP binding; molecular_function GO:0004611; phosphoenolpyruvate carboxykinase activity; molecular_function GO:0006094; gluconeogenesis; biological_process}	{NA}	{NA}
Novelgene4955	{BAJ93471.1; predicted protein [Hordeum vulgare subsp. vulgare]}	{sp|Q7XBQ9|RGA2_SOLBU; Disease resistance protein RGA2 OS=Solanum bulbocastanum GN=RGA2 PE=1 SV=1}	{sita:101770127; - - - - -}	{At3g14460; KOG4658 Apoptotic ATPase T Signal transduction mechanisms ;}	{GO:0005525; GTP binding; molecular_function GO:0005622; intracellular; cellular_component GO:0016887; ATPase activity; molecular_function GO:0007264; small GTPase mediated signal transduction; biological_process GO:0043531; ADP binding; molecular_function GO:0005524; ATP binding; molecular_function}	{AK362267.1; Hordeum vulgare subsp. vulgare mRNA for predicted protein, complete cds, clone: NIASHv2003O05}	{NA}
Novelgene3196	{XP_002459134.1; hypothetical protein SORBIDRAFT_03g046390 [Sorghum bicolor]}	{sp|O80842|CFTSY_ARATH; Cell division protein FtsY homolog, chloroplastic OS=Arabidopsis thaliana GN=CPFTSY PE=1 SV=2}	{obr:102718317; K03110 ftsY fused signal recognition particle receptor - ko03060; Genetic Information Processing; Folding, sorting and degradation; Protein export | ko03070; Environmental Information Processing; Membrane transport; Bacterial secretion system | ko02024; Cellular Processes; Cellular community - prokaryotes; Quorum sensing}	{At2g45770; KOG0780 Signal recognition particle, subunit Srp54 U Intracellular trafficking, secretion, and vesicular transport ;}	{GO:0005525; GTP binding; molecular_function GO:0006614; SRP-dependent cotranslational protein targeting to membrane; biological_process}	{AK333339.1; Triticum aestivum cDNA, clone: WT006_D18, cultivar: Chinese Spring}	{PF07174:Fibronectin-attachment protein (FAP)}
Novelgene7745	{EMT02812.1; hypothetical protein F775_06504 [Aegilops tauschii]}	{sp|Q7F7I7|RAN1_ORYSJ; GTP-binding nuclear protein Ran-1 OS=Oryza sativa subsp. japonica GN=RAN1 PE=2 SV=1}	{ats:F775_01688; - - - - -}	{At5g20010; KOG0096 GTPase Ran/TC4/GSP1 (nuclear protein transport pathway), small G protein superfamily U Intracellular trafficking, secretion, and vesicular transport ;}	{GO:0005525; GTP binding; molecular_function GO:0007264; small GTPase mediated signal transduction; biological_process}	{AK359717.1; Hordeum vulgare subsp. vulgare mRNA for predicted protein, complete cds, clone: NIASHv1101H24}	{NA}
Novelgene0058	{EMS62002.1; GTPase obg [Triticum urartu]}	{sp|Q2QZ37|OBGM_ORYSJ; Probable GTP-binding protein OBGM, mitochondrial OS=Oryza sativa subsp. japonica GN=OBGM PE=2 SV=1}	{sita:101760915; - - - - -}	{At1g07620_2; KOG1489 Predicted GTP-binding protein (ODN superfamily) R General function prediction only ;}	{GO:0005525; GTP binding; molecular_function GO:0015093; ferrous iron transmembrane transporter activity; molecular_function GO:0005524; ATP binding; molecular_function GO:0016021; integral to membrane; cellular_component GO:0003924; GTPase activity; molecular_function GO:0016887; ATPase activity; molecular_function GO:0015684; ferrous iron transport; biological_process}	{AK331593.1; Triticum aestivum cDNA, clone: WT007_O05, cultivar: Chinese Spring}	{NA}
Novelgene0702	{EMT28485.1; Putative disease resistance RPP8-like protein 4 [Aegilops tauschii]}	{sp|Q6L400|R1B16_SOLDE; Putative late blight resistance protein homolog R1B-16 OS=Solanum demissum GN=R1B-16 PE=3 SV=1}	{ats:F775_09360; - - - - -}	{At3g50950; KOG4658 Apoptotic ATPase T Signal transduction mechanisms ;}	{GO:0005525; GTP binding; molecular_function GO:0043531; ADP binding; molecular_function}	{AK333775.1; Triticum aestivum cDNA, clone: WT008_E02, cultivar: Chinese Spring}	{NA}
Novelgene2634	{EMT10073.1; Tubulin beta-1 chain [Aegilops tauschii]}	{sp|Q9ZRB0|TBB3_WHEAT; Tubulin beta-3 chain OS=Triticum aestivum GN=TUBB3 PE=2 SV=1}	{sind:105159347; K07375 TUBB tubulin beta - ko04145; Cellular Processes; Transport and catabolism; Phagosome | ko04540; Cellular Processes; Cellular community - eukaryotes; Gap junction | ko05130; Human Diseases; Infectious diseases: Bacterial; Pathogenic Escherichia coli infection}	{At5g62690; KOG1375 Beta tubulin Z Cytoskeleton ;}	{GO:0005525; GTP binding; molecular_function GO:0051258; protein polymerization; biological_process GO:0043234; protein complex; cellular_component GO:0003924; GTPase activity; molecular_function GO:0006184; GTP catabolic process; biological_process}	{AK375223.1; Hordeum vulgare subsp. vulgare mRNA for predicted protein, complete cds, clone: NIASHv3088K11}	{NA}
Novelgene1779	{EMS67951.1; Elongation factor Tu GTP-binding domain-containing protein 1 [Triticum urartu]}	{sp|Q7Z2Z2|EFL1_HUMAN; Elongation factor-like GTPase 1 OS=Homo sapiens GN=EFL1 PE=1 SV=2}	{bdi:100822687; K14536 RIA1 ribosome assembly protein 1 3.6.5.- ko03008; Genetic Information Processing; Translation; Ribosome biogenesis in eukaryotes}	{At3g22980; KOG0467 Translation elongation factor 2/ribosome biogenesis protein RIA1 and related proteins J Translation, ribosomal structure and biogenesis ;}	{GO:0005525; GTP binding; molecular_function}	{AK331331.1; Triticum aestivum cDNA, clone: WT007_D18, cultivar: Chinese Spring}	{NA}
Novelgene3048	{BAK00106.1; predicted protein [Hordeum vulgare subsp. vulgare]}	{sp|O04834|SAR1A_ARATH; GTP-binding protein SAR1A OS=Arabidopsis thaliana GN=SAR1A PE=2 SV=1}	{osa:4327708; K07953 SAR1 GTP-binding protein SAR1 3.6.5.- ko04141; Genetic Information Processing; Folding, sorting and degradation; Protein processing in endoplasmic reticulum | ko05134; Human Diseases; Infectious diseases: Bacterial; Legionellosis}	{At4g02080; KOG0077 Vesicle coat complex COPII, GTPase subunit SAR1 U Intracellular trafficking, secretion, and vesicular transport ;}	{GO:0005525; GTP binding; molecular_function}	{HG670306.1; Triticum aestivum chromosome 3B, genomic scaffold, cultivar Chinese Spring}	{PF01623:Carlavirus putative nucleic acid binding protein}
Novelgene0197	{EMT16419.1; Formimidoyltransferase-cyclodeaminase [Aegilops tauschii]}	{sp|Q9HI69|GLFT_THEAC; Glutamate formimidoyltransferase OS=Thermoplasma acidophilum (strain ATCC 25905 / DSM 1728 / JCM 9062 / NBRC 15155 / AMRC-C165) GN=Ta1476 PE=1 SV=1}	{bdi:100821574; - - - - -}	{NA}	{GO:0005542; folic acid binding; molecular_function GO:0008152; NA GO:0016740; transferase activity; molecular_function}	{BT009581.1; Triticum aestivum clone wre1n.pk0041.e8:fis, full insert mRNA sequence}	{NA}
Novelgene1499	{EMT10222.1; hypothetical protein F775_12648 [Aegilops tauschii]}	{NA}	{NA}	{NA}	{GO:0005576; NA GO:0004860; protein kinase inhibitor activity; molecular_function}	{CT009586.1; Triticum aestivum}	{NA}
Novelgene1635	{EMS55590.1; Tryptophanyl-tRNA synthetase, cytoplasmic [Triticum urartu]}	{NA}	{NA}	{NA}	{GO:0005576; NA GO:0004860; protein kinase inhibitor activity; molecular_function}	{HG670306.1; Triticum aestivum chromosome 3B, genomic scaffold, cultivar Chinese Spring}	{PF03947:Ribosomal Proteins L2, C-terminal domain PF00203:Ribosomal protein S19 PF00276:Ribosomal protein L23}
Novelgene1299	{EMS54200.1; Bowman-Birk type trypsin inhibitor [Triticum urartu]}	{sp|P12940|IBB_HORVU; Bowman-Birk type trypsin inhibitor OS=Hordeum vulgare GN=BBBI PE=1 SV=1}	{bdi:100826742; - - - - -}	{NA}	{GO:0005576; NA GO:0004867; serine-type endopeptidase inhibitor activity; molecular_function}	{HG670306.1; Triticum aestivum chromosome 3B, genomic scaffold, cultivar Chinese Spring}	{NA}
Novelgene2134	{BAK01561.1; predicted protein [Hordeum vulgare subsp. vulgare]}	{sp|P81713|IBB3_WHEAT; Bowman-Birk type trypsin inhibitor OS=Triticum aestivum PE=1 SV=1}	{bdi:100821479; - - - - -}	{NA}	{GO:0005576; NA GO:0004867; serine-type endopeptidase inhibitor activity; molecular_function}	{AY781359.1; Triticum aestivum DREB transcription factor 5B (DREB5) mRNA, complete cds, alternatively spliced}	{NA}
Novelgene4726	{EMS51496.1; Bowman-Birk type trypsin inhibitor TI1 [Triticum urartu]}	{sp|P07679|IBB1_COILA; Bowman-Birk type trypsin inhibitor TI1 OS=Coix lacryma-jobi PE=1 SV=1}	{bdi:100826742; - - - - -}	{NA}	{GO:0005576; NA GO:0004867; serine-type endopeptidase inhibitor activity; molecular_function}	{AK364711.1; Hordeum vulgare subsp. vulgare mRNA for predicted protein, complete cds, clone: NIASHv2027M14}	{NA}
Novelgene5370	{EMT15510.1; hypothetical protein F775_08932 [Aegilops tauschii]}	{sp|Q80YQ8|RMD5A_MOUSE; Protein RMD5 homolog A OS=Mus musculus GN=Rmnd5a PE=1 SV=2}	{mus:103976668; - - - - -}	{At4g37880; KOG2817 Predicted E3 ubiquitin ligase O Posttranslational modification, protein turnover, chaperones ;}	{GO:0005576; NA GO:0005515; protein binding; molecular_function GO:0046872; metal ion binding; molecular_function GO:0008270; zinc ion binding; molecular_function}	{AK249350.1; Hordeum vulgare subsp. vulgare cDNA clone: FLbaf25f18, mRNA sequence}	{PF05363:Herpesvirus US12 family}
Novelgene4496	{BAJ87992.1; predicted protein [Hordeum vulgare subsp. vulgare]}	{NA}	{bdi:100842286; - - - - -}	{NA}	{GO:0005576; NA GO:0007304; chorion-containing eggshell formation; biological_process GO:0005213; structural constituent of chorion; molecular_function GO:0042600; chorion; cellular_component}	{AK356777.1; Hordeum vulgare subsp. vulgare mRNA for predicted protein, complete cds, clone: NIASHv1039J07}	{PF00641:Zn-finger in Ran binding protein and others}
Novelgene1481	{EMT02500.1; hypothetical protein F775_25153 [Aegilops tauschii]}	{NA}	{NA}	{NA}	{GO:0005576; NA GO:0009405; pathogenesis; biological_process GO:0019871; sodium channel inhibitor activity; molecular_function}	{AK330493.1; Triticum aestivum cDNA, clone: SET4_J10, cultivar: Chinese Spring}	{PF02892:BED zinc finger PF05699:hAT family C-terminal dimerisation region}
Novelgene1360	{EMS50124.1; hypothetical protein TRIUR3_18099 [Triticum urartu]}	{NA}	{NA}	{NA}	{GO:0005576; NA GO:0009405; pathogenesis; biological_process}	{AK373809.1; Hordeum vulgare subsp. vulgare mRNA for predicted protein, complete cds, clone: NIASHv3044C05}	{PF08496:Peptidase family S49 N-terminal PF00183:Hsp90 protein}
Novelgene3873	{EMS47985.1; hypothetical protein TRIUR3_08169 [Triticum urartu]}	{NA}	{NA}	{NA}	{GO:0005576; NA GO:0009966; regulation of signal transduction; biological_process}	{AK249703.1; Hordeum vulgare subsp. vulgare cDNA clone: FLbaf38l02, mRNA sequence}	{PF00573:Ribosomal protein L4/L1 family}
Novelgene2365	{EMT01724.1; Two-component response regulator ARR1 [Aegilops tauschii]}	{NA}	{ats:F775_00195; - - - - -}	{NA}	{GO:0005576; NA GO:0016021; integral to membrane; cellular_component GO:0005179; hormone activity; molecular_function}	{AK335818.1; Triticum aestivum cDNA, clone: WT013_N14, cultivar: Chinese Spring}	{NA}
Novelgene7404	{NA}	{NA}	{NA}	{NA}	{GO:0005576; NA GO:0016042; lipid catabolic process; biological_process GO:0007586; digestion; biological_process GO:0008047; enzyme activator activity; molecular_function}	{HG670306.1; Triticum aestivum chromosome 3B, genomic scaffold, cultivar Chinese Spring}	{NA}
Novelgene4070	{EMT19346.1; Superkiller viralicidic activity 2-like protein 2 [Aegilops tauschii]}	{sp|Q9ZVW2|HEN2_ARATH; DExH-box ATP-dependent RNA helicase DExH10 OS=Arabidopsis thaliana GN=HEN2 PE=1 SV=2}	{ats:F775_29344; K12598 MTR4, SKIV2L2 ATP-dependent RNA helicase DOB1 3.6.4.13 ko03018; Genetic Information Processing; Folding, sorting and degradation; RNA degradation}	{At2g06990; KOG0948 Nuclear exosomal RNA helicase MTR4, DEAD-box superfamily A RNA processing and modification ;}	{GO:0005576; NA GO:0019871; sodium channel inhibitor activity; molecular_function GO:0009405; pathogenesis; biological_process}	{HG670306.1; Triticum aestivum chromosome 3B, genomic scaffold, cultivar Chinese Spring}	{NA}
Novelgene5699	{AJA71657.1; disease resistance protein [Triticum aestivum]}	{NA}	{NA}	{NA}	{GO:0005576; NA GO:0030550; acetylcholine receptor inhibitor activity; molecular_function GO:0009405; pathogenesis; biological_process}	{HG670306.1; Triticum aestivum chromosome 3B, genomic scaffold, cultivar Chinese Spring}	{PF08911:NUP50 (Nucleoporin 50 kDa) PF01279:Parathyroid hormone family}
Novelgene6496	{EMT05688.1; hypothetical protein F775_24888 [Aegilops tauschii]}	{NA}	{sita:101774020; K17592 SACS sacsin - -}	{NA}	{GO:0005576; NA GO:0050840; extracellular matrix binding; molecular_function}	{HG670306.1; Triticum aestivum chromosome 3B, genomic scaffold, cultivar Chinese Spring}	{PF00400:WD domain, G-beta repeat}
Novelgene2272	{EMT31641.1; Putative S-acyltransferase [Aegilops tauschii]}	{sp|Q0WQK2|ZDHC9_ARATH; Probable protein S-acyltransferase 7 OS=Arabidopsis thaliana GN=PAT07 PE=1 SV=1}	{ats:F775_29532; K16675 ZDHHC9_14_18 palmitoyltransferase ZDHHC9/14/18 2.3.1.225 ko04391; Environmental Information Processing; Signal transduction; Hippo signaling pathway - fly}	{NA}	{GO:0005576; NA}	{AK331170.1; Triticum aestivum cDNA, clone: SET6_I15, cultivar: Chinese Spring}	{NA}
Novelgene2314	{EMT10565.1; Serine/threonine-protein kinase rio1 [Aegilops tauschii]}	{NA}	{ats:F775_10033; K01873 VARS, valS valyl-tRNA synthetase 6.1.1.9 ko00970; Genetic Information Processing; Translation; Aminoacyl-tRNA biosynthesis}	{At5g37350_1; KOG2270 Serine/threonine protein kinase involved in cell cycle control TD Signal transduction mechanisms ; Cell cycle control, cell division, chromosome partitioning ;}	{GO:0005576; NA}	{HG670306.1; Triticum aestivum chromosome 3B, genomic scaffold, cultivar Chinese Spring}	{NA}
Novelgene3524	{EMT25299.1; hypothetical protein F775_25005 [Aegilops tauschii]}	{NA}	{ats:F775_25005; - - - - -}	{NA}	{GO:0005576; NA}	{NA}	{NA}
Novelgene7091	{CDM83120.1; unnamed protein product [Triticum aestivum]}	{NA}	{NA}	{NA}	{GO:0005576; NA}	{HG670306.1; Triticum aestivum chromosome 3B, genomic scaffold, cultivar Chinese Spring}	{NA}
Novelgene0353	{EMS46171.1; hypothetical protein TRIUR3_24183 [Triticum urartu]}	{sp|Q8MTI2|BSL1_TRIVA; Putative surface protein bspA-like OS=Trichomonas vaginalis GN=BSPAL1 PE=4 SV=1}	{ats:F775_05187; - - - - -}	{NA}	{GO:0005604; basement membrane; cellular_component GO:0005576; NA GO:0007165; signal transduction; biological_process GO:0016192; vesicle-mediated transport; biological_process GO:0005801; cis-Golgi network; cellular_component GO:0030674; protein binding, bridging; molecular_function GO:0005179; hormone activity; molecular_function GO:0030168; platelet activation; biological_process GO:0051258; p…	{NA}	{PF00665:Integrase core domain}
Novelgene6523	{CDM86325.1; unnamed protein product [Triticum aestivum]}	{NA}	{NA}	{NA}	{GO:0005615; extracellular space; cellular_component GO:0006355; regulation of transcription, DNA-dependent; biological_process}	{HG670306.1; Triticum aestivum chromosome 3B, genomic scaffold, cultivar Chinese Spring}	{NA}
Novelgene3463	{EMT03990.1; hypothetical protein F775_02708 [Aegilops tauschii]}	{NA}	{ats:F775_07613; - - - - -}	{NA}	{GO:0005615; extracellular space; cellular_component GO:0010506; regulation of autophagy; biological_process}	{AK330666.1; Triticum aestivum cDNA, clone: SET5_A04, cultivar: Chinese Spring}	{PF10233:Uncharacterized conserved protein CG6151-P PF00283:Cytochrome b559, alpha (gene psbE) and beta (gene psbF)subunits PF00284:Lumenal portion of Cytochrome b559, alpha (gene psbE) subunit}
Novelgene0414	{EMT25399.1; hypothetical protein F775_24401 [Aegilops tauschii]}	{NA}	{ats:F775_24401; - - - - -}	{NA}	{GO:0005622; intracellular; cellular_component GO:0003677; DNA binding; molecular_function}	{AK331493.1; Triticum aestivum cDNA, clone: WT007_K04, cultivar: Chinese Spring}	{NA}
Novelgene6503	{CAD40214.2; OSJNBa0019J05.12 [Oryza sativa Japonica Group]}	{sp|Q7LHG5|YI31B_YEAST; Transposon Ty3-I Gag-Pol polyprotein OS=Saccharomyces cerevisiae (strain ATCC 204508 / S288c) GN=TY3B-I PE=3 SV=2}	{zma:103651878; - - - - -}	{At1g35370_2; KOG0017 FOG: Transposon-encoded proteins with TYA, reverse transcriptase, integrase domains in various combinations R General function prediction only ;}	{GO:0005622; intracellular; cellular_component GO:0003700; sequence-specific DNA binding transcription factor activity; molecular_function GO:0006355; regulation of transcription, DNA-dependent; biological_process GO:0006278; RNA-dependent DNA replication; biological_process GO:0003723; RNA binding; molecular_function GO:0003964; RNA-directed DNA polymerase activity; molecular_function}	{AP014957.1; Oryza sativa Japonica Group DNA, chromosome 1, cultivar: Nipponbare, complete sequence}	{NA}
Novelgene1063	{NA}	{NA}	{NA}	{NA}	{GO:0005622; intracellular; cellular_component GO:0003735; structural constituent of ribosome; molecular_function GO:0005840; ribosome; cellular_component GO:0006412; translation; biological_process}	{HG670306.1; Triticum aestivum chromosome 3B, genomic scaffold, cultivar Chinese Spring}	{PF07714:Protein tyrosine kinase PF00069:Protein kinase domain PF04564:U-box domain}
Novelgene0782	{CDM83815.1; unnamed protein product [Triticum aestivum]}	{NA}	{NA}	{NA}	{GO:0005622; intracellular; cellular_component GO:0003735; structural constituent of ribosome; molecular_function GO:0005840; ribosome; cellular_component GO:0006414; translational elongation; biological_process}	{HG670306.1; Triticum aestivum chromosome 3B, genomic scaffold, cultivar Chinese Spring}	{NA}
Novelgene1146	{EMS55525.1; Centromere protein V [Triticum urartu]}	{sp|Q9CXS4|CENPV_MOUSE; Centromere protein V OS=Mus musculus GN=Cenpv PE=1 SV=2}	{sita:101754531; - - - - -}	{At5g16940; KOG4192 Uncharacterized conserved protein S Function unknown ;}	{GO:0005622; intracellular; cellular_component GO:0003735; structural constituent of ribosome; molecular_function GO:0006412; translation; biological_process GO:0005840; ribosome; cellular_component GO:0008152; NA GO:0016846; carbon-sulfur lyase activity; molecular_function}	{AK370784.1; Hordeum vulgare subsp. vulgare mRNA for predicted protein, partial cds, clone: NIASHv2116M18}	{NA}
Novelgene5019	{EMS46698.1; 50S ribosomal protein L3, chloroplastic [Triticum urartu]}	{sp|O80360|RK3_TOBAC; 50S ribosomal protein L3, chloroplastic (Fragment) OS=Nicotiana tabacum GN=RPL3 PE=2 SV=1}	{dosa:Os02t0137200-01; K02906 RP-L3, MRPL3, rplC large subunit ribosomal protein L3 - ko03010; Genetic Information Processing; Translation; Ribosome}	{At2g43030; KOG3141 Mitochondrial/chloroplast ribosomal protein L3 J Translation, ribosomal structure and biogenesis ;}	{GO:0005622; intracellular; cellular_component GO:0003735; structural constituent of ribosome; molecular_function GO:0006412; translation; biological_process GO:0005840; ribosome; cellular_component}	{AK331234.1; Triticum aestivum cDNA, clone: SET6_O16, cultivar: Chinese Spring}	{NA}
Novelgene6370	{EMT10498.1; hypothetical protein F775_18102 [Aegilops tauschii]}	{sp|Q9FF90|RL133_ARATH; 60S ribosomal protein L13-3 OS=Arabidopsis thaliana GN=RPL13D PE=1 SV=1}	{ats:F775_30900; K02873 RP-L13e, RPL13 large subunit ribosomal protein L13e - ko03010; Genetic Information Processing; Translation; Ribosome}	{At5g23900; KOG3295 60S Ribosomal protein L13 J Translation, ribosomal structure and biogenesis ;}	{GO:0005622; intracellular; cellular_component GO:0003735; structural constituent of ribosome; molecular_function GO:0006412; translation; biological_process GO:0005840; ribosome; cellular_component}	{HG670306.1; Triticum aestivum chromosome 3B, genomic scaffold, cultivar Chinese Spring}	{NA}
Novelgene0484	{EMT12807.1; Actin-depolymerizing factor 7 [Aegilops tauschii]}	{sp|Q0DLA3|ADF7_ORYSJ; Actin-depolymerizing factor 7 OS=Oryza sativa subsp. japonica GN=ADF7 PE=3 SV=2}	{sita:101765915; K05765 CFL cofilin - ko04810; Cellular Processes; Cell motility; Regulation of actin cytoskeleton | ko04666; Organismal Systems; Immune system; Fc gamma R-mediated phagocytosis | ko04360; Organismal Systems; Development; Axon guidance | ko05133; Human Diseases; Infectious diseases: Bacterial; Pertussis}	{At5g59890; KOG1735 Actin depolymerizing factor Z Cytoskeleton ;}	{GO:0005622; intracellular; cellular_component GO:0003779; actin binding; molecular_function}	{AK361857.1; Hordeum vulgare subsp. vulgare mRNA for predicted protein, complete cds, clone: NIASHv1150N01}	{NA}
Novelgene3589	{EMS48348.1; Protein FAR1-RELATED SEQUENCE 6 [Triticum urartu]}	{sp|Q9SSQ4|FRS6_ARATH; Protein FAR1-RELATED SEQUENCE 6 OS=Arabidopsis thaliana GN=FRS6 PE=2 SV=1}	{dosa:Os02t0608100-01; - - - - -}	{NA}	{GO:0005622; intracellular; cellular_component GO:0004177; aminopeptidase activity; molecular_function GO:0006508; proteolysis; biological_process GO:0008270; zinc ion binding; molecular_function}	{XM_014901509.1; PREDICTED: Brachypodium distachyon protein FAR1-RELATED SEQUENCE 6-like (LOC100832350), transcript variant X2, mRNA}	{NA}
Novelgene7010	{XP_003578683.1; PREDICTED: 40S ribosomal protein S25-2 [Brachypodium distachyon]}	{sp|Q9SIK2|RS252_ARATH; 40S ribosomal protein S25-2 OS=Arabidopsis thaliana GN=RPS25B PE=2 SV=1}	{sbi:SORBI_03g038310; K02975 RP-S25e, RPS25 small subunit ribosomal protein S25e - ko03010; Genetic Information Processing; Translation; Ribosome}	{At2g21580; KOG1767 40S ribosomal protein S25 J Translation, ribosomal structure and biogenesis ;}	{GO:0005622; intracellular; cellular_component GO:0005515; protein binding; molecular_function GO:0006355; regulation of transcription, DNA-dependent; biological_process GO:0003700; sequence-specific DNA binding transcription factor activity; molecular_function GO:0019439; aromatic compound catabolic process; biological_process GO:0016833; oxo-acid-lyase activity; molecular_function}	{AK355851.1; Hordeum vulgare subsp. vulgare mRNA for predicted protein, complete cds, clone: NIASHv1026O15}	{NA}
Novelgene7714	{BAJ98079.1; predicted protein [Hordeum vulgare subsp. vulgare]}	{sp|P46297|RS23_FRAAN; 40S ribosomal protein S23 OS=Fragaria ananassa GN=RPS23 PE=2 SV=1}	{bdi:100832270; K12193 VPS24, CHMP3 charged multivesicular body protein 3 - ko04144; Cellular Processes; Transport and catabolism; Endocytosis}	{At5g22950; KOG3229 Vacuolar sorting protein VPS24 U Intracellular trafficking, secretion, and vesicular transport ;}	{GO:0005622; intracellular; cellular_component GO:0006412; translation; biological_process GO:0005840; ribosome; cellular_component GO:0003735; structural constituent of ribosome; molecular_function GO:0006351; transcription, DNA-dependent; biological_process GO:0003677; DNA binding; molecular_function GO:0006184; GTP catabolic process; biological_process GO:0016020; membrane; cellular_component …	{HG670306.1; Triticum aestivum chromosome 3B, genomic scaffold, cultivar Chinese Spring}	{PF04513:Baculovirus polyhedron envelope protein, PEP, C terminus PF01544:CorA-like Mg2+ transporter protein PF05478:Prominin}
Novelgene0910	{KQL14760.1; hypothetical protein SETIT_023971mg [Setaria italica]}	{sp|Q2W1A2|RL33_MAGSA; 50S ribosomal protein L33 OS=Magnetospirillum magneticum (strain AMB-1 / ATCC 700264) GN=rpmG PE=3 SV=1}	{ats:F775_28423; K02913 RP-L33, MRPL33, rpmG large subunit ribosomal protein L33 - ko03010; Genetic Information Processing; Translation; Ribosome}	{At3g06320; KOG3505 Mitochondrial/chloroplast ribosomal protein L33-like J Translation, ribosomal structure and biogenesis ;}	{GO:0005622; intracellular; cellular_component GO:0006412; translation; biological_process GO:0005840; ribosome; cellular_component GO:0003735; structural constituent of ribosome; molecular_function}	{HG670306.1; Triticum aestivum chromosome 3B, genomic scaffold, cultivar Chinese Spring}	{NA}
Novelgene3340	{XP_003562954.1; PREDICTED: 60S ribosomal protein L38 [Brachypodium distachyon]}	{sp|O22860|RL38_ARATH; 60S ribosomal protein L38 OS=Arabidopsis thaliana GN=RPL38A PE=3 SV=1}	{bdi:100827860; K02923 RP-L38e, RPL38 large subunit ribosomal protein L38e - ko03010; Genetic Information Processing; Translation; Ribosome}	{At2g43460; KOG3499 60S ribosomal protein L38 J Translation, ribosomal structure and biogenesis ;}	{GO:0005622; intracellular; cellular_component GO:0006412; translation; biological_process GO:0005840; ribosome; cellular_component GO:0003735; structural constituent of ribosome; molecular_function}	{XM_003562906.3; PREDICTED: Brachypodium distachyon 60S ribosomal protein L38 (LOC100827860), mRNA}	{PF00155:Aminotransferase class I and II PF00266:Aminotransferase class-V}
Novelgene6704	{NA}	{NA}	{NA}	{NA}	{GO:0005622; intracellular; cellular_component GO:0006412; translation; biological_process GO:0005840; ribosome; cellular_component GO:0003735; structural constituent of ribosome; molecular_function}	{NA}	{NA}
Novelgene6135	{EMS50252.1; Nuclear transport factor 2 [Triticum urartu]}	{sp|Q9XJ54|NTF2_ORYSJ; Nuclear transport factor 2 OS=Oryza sativa subsp. japonica GN=NTF2 PE=2 SV=1}	{ats:F775_27539; - - - - -}	{At1g27970; KOG2104 Nuclear transport factor 2 U Intracellular trafficking, secretion, and vesicular transport ;}	{GO:0005622; intracellular; cellular_component GO:0006810; transport; biological_process}	{AK252508.1; Hordeum vulgare subsp. vulgare cDNA clone: FLbaf162c24, mRNA sequence}	{PF00931:NB-ARC domain}
Novelgene6436	{EMS50252.1; Nuclear transport factor 2 [Triticum urartu]}	{sp|Q9XJ54|NTF2_ORYSJ; Nuclear transport factor 2 OS=Oryza sativa subsp. japonica GN=NTF2 PE=2 SV=1}	{ats:F775_27539; - - - - -}	{At1g27970; KOG2104 Nuclear transport factor 2 U Intracellular trafficking, secretion, and vesicular transport ;}	{GO:0005622; intracellular; cellular_component GO:0006810; transport; biological_process}	{AK252508.1; Hordeum vulgare subsp. vulgare cDNA clone: FLbaf162c24, mRNA sequence}	{NA}
Novelgene3011	{EMS52260.1; DEAD-box ATP-dependent RNA helicase 35A [Triticum urartu]}	{sp|Q0E3X4|RH35A_ORYSJ; DEAD-box ATP-dependent RNA helicase 35A OS=Oryza sativa subsp. japonica GN=Os02g0150100 PE=2 SV=2}	{osa:4328308; K13116 DDX41, ABS ATP-dependent RNA helicase DDX41 3.6.4.13 -}	{At5g51280; KOG0341 DEAD-box protein abstrakt A RNA processing and modification ;}	{GO:0005634; nucleus; cellular_component GO:0003676; nucleic acid binding; molecular_function GO:0005524; ATP binding; molecular_function GO:0004386; helicase activity; molecular_function GO:0016818; hydrolase activity, acting on acid anhydrides, in phosphorus-containing anhydrides; molecular_function GO:0008270; zinc ion binding; molecular_function GO:0006139; nucleobase, nucleoside, nucleotide …	{AK366717.1; Hordeum vulgare subsp. vulgare mRNA for predicted protein, partial cds, clone: NIASHv2046C08}	{NA}
Novelgene3697	{BAJ95080.1; predicted protein [Hordeum vulgare subsp. vulgare]}	{sp|F4IV99|CHR5_ARATH; Protein CHROMATIN REMODELING 5 OS=Arabidopsis thaliana GN=CHR5 PE=3 SV=1}	{bdi:100826108; K11367 CHD1 chromodomain-helicase-DNA-binding protein 1 3.6.4.12 -}	{At2g13370; KOG0384 Chromodomain-helicase DNA-binding protein K Transcription ;}	{GO:0005634; nucleus; cellular_component GO:0003676; nucleic acid binding; molecular_function GO:0044780; NA GO:0005524; ATP binding; molecular_function GO:0006338; chromatin remodeling; biological_process GO:0016818; hydrolase activity, acting on acid anhydrides, in phosphorus-containing anhydrides; molecular_function}	{AK363877.1; Hordeum vulgare subsp. vulgare mRNA for predicted protein, complete cds, clone: NIASHv2019K03}	{PF00344:SecY translocase}
Novelgene0460	{EMT15709.1; DNA damage-binding protein 1 [Aegilops tauschii]}	{sp|Q6L4S0|DDB1_ORYSJ; DNA damage-binding protein 1 OS=Oryza sativa subsp. japonica GN=DBB1 PE=1 SV=1}	{sita:101762805; K10610 DDB1 DNA damage-binding protein 1 - ko04120; Genetic Information Processing; Folding, sorting and degradation; Ubiquitin mediated proteolysis | ko03420; Genetic Information Processing; Replication and repair; Nucleotide excision repair | ko05203; Human Diseases; Cancers: Overview; Viral carcinogenesis | ko05161; Human Diseases; Infectious diseases: Viral; Hepatitis B}	{At4g05420; KOG1897 Damage-specific DNA binding complex, subunit DDB1 L Replication, recombination and repair ;}	{GO:0005634; nucleus; cellular_component GO:0003676; nucleic acid binding; molecular_function}	{AK252402.1; Hordeum vulgare subsp. vulgare cDNA clone: FLbaf157i13, mRNA sequence}	{NA}
Novelgene5347	{EMT27529.1; CCAAT/enhancer-binding protein zeta [Aegilops tauschii]}	{NA}	{ats:F775_06580; K14832 MAK21, NOC1, CEBPZ ribosome biogenesis protein MAK21 - -}	{NA}	{GO:0005634; nucleus; cellular_component GO:0003677; DNA binding; molecular_function GO:0016020; membrane; cellular_component GO:0007165; signal transduction; biological_process GO:0003700; sequence-specific DNA binding transcription factor activity; molecular_function GO:0016987; sigma factor activity; molecular_function GO:0006355; regulation of transcription, DNA-dependent; biological_process …	{AK332071.1; Triticum aestivum cDNA, clone: WT003_B04, cultivar: Chinese Spring}	{PF03552:Cellulose synthase}
Novelgene0731	{BAS98979.1; Os06g0661000, partial [Oryza sativa Japonica Group]}	{NA}	{osa:107280441; - - - - -}	{NA}	{GO:0005634; nucleus; cellular_component GO:0003677; DNA binding; molecular_function GO:0016209; NA GO:0006313; transposition, DNA-mediated; biological_process GO:0016491; oxidoreductase activity; molecular_function GO:0004803; transposase activity; molecular_function GO:0055114; oxidation-reduction process; biological_process GO:0008270; zinc ion binding; molecular_function GO:0006355; regulatio…	{HG670306.1; Triticum aestivum chromosome 3B, genomic scaffold, cultivar Chinese Spring}	{PF10399:Ubiquitinol-cytochrome C reductase Fe-S subunit TAT signal}
Novelgene2863	{EMT30036.1; Poly(A) polymerase [Aegilops tauschii]}	{NA}	{ats:F775_32667; K14376 PAP poly(A) polymerase 2.7.7.19 ko03015; Genetic Information Processing; Translation; mRNA surveillance pathway}	{NA}	{GO:0005634; nucleus; cellular_component GO:0003677; DNA binding; molecular_function GO:0045893; positive regulation of transcription, DNA-dependent; biological_process}	{AK354798.1; Hordeum vulgare subsp. vulgare mRNA for predicted protein, complete cds, clone: NIASHv1011F14}	{NA}
Novelgene0363	{EMS63111.1; hypothetical protein TRIUR3_11739 [Triticum urartu]}	{sp|Q9ZT96|MTEF4_ARATH; Transcription termination factor MTERF4, chloroplastic OS=Arabidopsis thaliana GN=MTERF4 PE=1 SV=1}	{sita:101763760; K15032 MTERFD mTERF domain-containing protein, mitochondrial - -}	{At4g02990; KOG1267 Mitochondrial transcription termination factor, mTERF KR Transcription ; General function prediction only ;}	{GO:0005634; nucleus; cellular_component GO:0003677; DNA binding; molecular_function}	{AK357528.1; Hordeum vulgare subsp. vulgare mRNA for predicted protein, partial cds, clone: NIASHv1055J08}	{NA}
Novelgene5394	{EMS47882.1; Protein FAR1-RELATED SEQUENCE 5 [Triticum urartu]}	{NA}	{bdi:100828746; - - - - -}	{NA}	{GO:0005634; nucleus; cellular_component GO:0003677; DNA binding; molecular_function}	{HG670306.1; Triticum aestivum chromosome 3B, genomic scaffold, cultivar Chinese Spring}	{PF02272:DHHA1 domain}
Novelgene6245	{EMT31311.1; Glycerophosphoryl diester phosphodiesterase [Aegilops tauschii]}	{sp|Q9FL87|CRR7_ARATH; Protein CHLORORESPIRATORY REDUCTION 7, chloroplastic OS=Arabidopsis thaliana GN=CRR7 PE=2 SV=1}	{ats:F775_07989; K01126 E3.1.4.46, glpQ, ugpQ glycerophosphoryl diester phosphodiesterase 3.1.4.46 ko00564; Metabolism; Lipid metabolism; Glycerophospholipid metabolism}	{NA}	{GO:0005634; nucleus; cellular_component GO:0003677; DNA binding; molecular_function}	{HG670306.1; Triticum aestivum chromosome 3B, genomic scaffold, cultivar Chinese Spring}	{PF04739:5'-AMP-activated protein kinase beta subunit, interaction domain}
Novelgene7186	{NA}	{NA}	{NA}	{NA}	{GO:0005634; nucleus; cellular_component GO:0003677; DNA binding; molecular_function}	{NA}	{NA}
Novelgene6241	{NA}	{NA}	{NA}	{NA}	{GO:0005634; nucleus; cellular_component GO:0003700; sequence-specific DNA binding transcription factor activity; molecular_function GO:0006355; regulation of transcription, DNA-dependent; biological_process GO:0000245; spliceosome assembly; biological_process}	{HG670306.1; Triticum aestivum chromosome 3B, genomic scaffold, cultivar Chinese Spring}	{PF01208:Uroporphyrinogen decarboxylase (URO-D)}
Novelgene3270	{XP_004958734.1; PREDICTED: ETHYLENE INSENSITIVE 3-like 1 protein [Setaria italica]}	{sp|Q9SLH0|EIL1_ARATH; ETHYLENE INSENSITIVE 3-like 1 protein OS=Arabidopsis thaliana GN=EIL1 PE=1 SV=1}	{sita:101762648; K14514 EIN3 ethylene-insensitive protein 3 - ko04016; Environmental Information Processing; Signal transduction; MAPK signaling pathway - plant | ko04075; Environmental Information Processing; Signal transduction; Plant hormone signal transduction}	{NA}	{GO:0005634; nucleus; cellular_component GO:0005515; protein binding; molecular_function}	{AK331480.1; Triticum aestivum cDNA, clone: WT007_J16, cultivar: Chinese Spring}	{PF04767:DNA-binding 11 kDa phosphoprotein}
Novelgene5668	{XP_014755491.1; PREDICTED: protein FAR1-RELATED SEQUENCE 5-like [Brachypodium distachyon]}	{sp|Q9ZVC9|FRS3_ARATH; Protein FAR1-RELATED SEQUENCE 3 OS=Arabidopsis thaliana GN=FRS3 PE=2 SV=2}	{obr:102703368; - - - - -}	{NA}	{GO:0005634; nucleus; cellular_component GO:0006260; DNA replication; biological_process GO:0000808; origin recognition complex; cellular_component GO:0008270; zinc ion binding; molecular_function}	{HG670306.1; Triticum aestivum chromosome 3B, genomic scaffold, cultivar Chinese Spring}	{NA}
Novelgene4321	{EMT13445.1; hypothetical protein F775_26493 [Aegilops tauschii]}	{sp|Q05349|12KD_FRAAN; Auxin-repressed 12.5 kDa protein OS=Fragaria ananassa PE=2 SV=1}	{bdi:100841606; - - - - -}	{NA}	{GO:0005634; nucleus; cellular_component GO:0006260; DNA replication; biological_process GO:0008270; zinc ion binding; molecular_function GO:0003887; DNA-directed DNA polymerase activity; molecular_function}	{KJ513671.1; Triticum aestivum auxin-repressed protein (ARP1) mRNA, complete cds}	{NA}
Novelgene6084	{EMT25124.1; hypothetical protein F775_24471 [Aegilops tauschii]}	{NA}	{ats:F775_24471; - - - - -}	{NA}	{GO:0005634; nucleus; cellular_component GO:0006260; DNA replication; biological_process}	{NA}	{NA}
Novelgene2459	{BAJ93609.1; predicted protein [Hordeum vulgare subsp. vulgare]}	{sp|Q9SZ67|WRK19_ARATH; Probable WRKY transcription factor 19 OS=Arabidopsis thaliana GN=WRKY19 PE=2 SV=1}	{sita:101772729; - - - - -}	{NA}	{GO:0005634; nucleus; cellular_component GO:0006310; DNA recombination; biological_process GO:0006302; double-strand break repair; biological_process GO:0003677; DNA binding; molecular_function}	{AK330146.1; Triticum aestivum cDNA, clone: SET3_L19, cultivar: Chinese Spring}	{PF00665:Integrase core domain}
Novelgene2180	{BAJ85570.1; predicted protein [Hordeum vulgare subsp. vulgare]}	{sp|P40267|H1_SOLPN; Histone H1 OS=Solanum pennellii PE=2 SV=1}	{mus:103993961; K11275 H1_5 histone H1/5 - -}	{NA}	{GO:0005634; nucleus; cellular_component GO:0006334; nucleosome assembly; biological_process GO:0000786; nucleosome; cellular_component GO:0003677; DNA binding; molecular_function}	{AK354351.1; Hordeum vulgare subsp. vulgare mRNA for predicted protein, complete cds, clone: NIASHv1006L15}	{PF00297:Ribosomal protein L3}
Novelgene5437	{NA}	{NA}	{NA}	{NA}	{GO:0005634; nucleus; cellular_component GO:0006355; regulation of transcription, DNA-dependent; biological_process GO:0005576; NA GO:0006879; cellular iron ion homeostasis; biological_process}	{NA}	{NA}
Novelgene2410	{EMS62975.1; ATP-dependent zinc metalloprotease FTSH 1, chloroplastic [Triticum urartu]}	{sp|Q5Z974|FTSH1_ORYSJ; ATP-dependent zinc metalloprotease FTSH 1, chloroplastic OS=Oryza sativa subsp. japonica GN=FTSH1 PE=2 SV=1}	{bdi:100842727; K03798 ftsH, hflB cell division protease FtsH 3.4.24.- -}	{At1g50250; KOG0731 AAA+-type ATPase containing the peptidase M41 domain O Posttranslational modification, protein turnover, chaperones ;}	{GO:0005634; nucleus; cellular_component GO:0006355; regulation of transcription, DNA-dependent; biological_process GO:0007275; multicellular organismal development; biological_process}	{BT009112.1; Triticum aestivum clone wl1.pk0008.c2:fis, full insert mRNA sequence}	{NA}
Novelgene2066	{EMS46461.1; Homeobox-leucine zipper protein HOX6 [Triticum urartu]}	{sp|Q9XH35|HOX6_ORYSI; Homeobox-leucine zipper protein HOX6 OS=Oryza sativa subsp. indica GN=HOX6 PE=2 SV=2}	{sita:101759400; K09338 HD-ZIP homeobox-leucine zipper protein - -}	{At2g46680; KOG0483 Transcription factor HEX, contains HOX and HALZ domains K Transcription ;}	{GO:0005634; nucleus; cellular_component GO:0006355; regulation of transcription, DNA-dependent; biological_process GO:0043565; sequence-specific DNA binding; molecular_function GO:0003677; DNA binding; molecular_function GO:0003700; sequence-specific DNA binding transcription factor activity; molecular_function}	{AK376953.1; Hordeum vulgare subsp. vulgare mRNA for predicted protein, partial cds, clone: NIASHv3144J23}	{PF00366:Ribosomal protein S17}
Novelgene2944	{EMT22774.1; Homeobox protein knotted-1-like 11 [Aegilops tauschii]}	{sp|Q94LW4|KNOSB_ORYSJ; Homeobox protein knotted-1-like 11 OS=Oryza sativa subsp. japonica GN=HOS59 PE=2 SV=2}	{bdi:100834996; - - - - -}	{At5g11060; KOG0773 Transcription factor MEIS1 and related HOX domain proteins K Transcription ;}	{GO:0005634; nucleus; cellular_component GO:0006355; regulation of transcription, DNA-dependent; biological_process GO:0043565; sequence-specific DNA binding; molecular_function GO:0003677; DNA binding; molecular_function GO:0003700; sequence-specific DNA binding transcription factor activity; molecular_function}	{AK333711.1; Triticum aestivum cDNA, clone: WT008_I19, cultivar: Chinese Spring}	{NA}
Novelgene5531	{AJR22384.1; CBL-interacting protein kinase 26 [Triticum aestivum]}	{sp|Q6H7U5|CIPKQ_ORYSJ; CBL-interacting protein kinase 26 OS=Oryza sativa subsp. japonica GN=CIPK26 PE=2 SV=1}	{obr:102717956; - - - - -}	{At5g58380; KOG0583 Serine/threonine protein kinase T Signal transduction mechanisms ;}	{GO:0005634; nucleus; cellular_component GO:0006397; mRNA processing; biological_process GO:0046660; female sex differentiation; biological_process GO:0004672; protein kinase activity; molecular_function GO:0006468; protein phosphorylation; biological_process GO:0009103; lipopolysaccharide biosynthetic process; biological_process GO:0016773; phosphotransferase activity, alcohol group as acceptor;…	{KJ561796.1; Triticum aestivum CBL-interacting protein kinase 26 (CIPK26) mRNA, complete cds}	{NA}
Novelgene3360	{EMT32238.1; Cytochrome P450 76C4 [Aegilops tauschii]}	{sp|Q6YTF5|C76M5_ORYSJ; Cytochrome P450 76M5 OS=Oryza sativa subsp. japonica GN=CYP76M5 PE=1 SV=1}	{ats:F775_29726; - - - - -}	{At2g45570; KOG0156 Cytochrome P450 CYP2 subfamily Q Secondary metabolites biosynthesis, transport and catabolism ;}	{GO:0005634; nucleus; cellular_component GO:0006397; mRNA processing; biological_process GO:0046660; female sex differentiation; biological_process GO:0055114; oxidation-reduction process; biological_process GO:0005506; iron ion binding; molecular_function GO:0016705; oxidoreductase activity, acting on paired donors, with incorporation or reduction of molecular oxygen; molecular_function GO:00200…	{AK358065.1; Hordeum vulgare subsp. vulgare mRNA for predicted protein, complete cds, clone: NIASHv1067P04}	{PF03423:Carbohydrate binding domain (family 25) PF00411:Ribosomal protein S11}
Novelgene2260	{NA}	{NA}	{NA}	{NA}	{GO:0005634; nucleus; cellular_component GO:0008270; zinc ion binding; molecular_function GO:0006355; regulation of transcription, DNA-dependent; biological_process}	{NA}	{NA}
Novelgene3418	{BAJ96118.1; predicted protein [Hordeum vulgare subsp. vulgare]}	{sp|Q9LJG8|ASIL2_ARATH; Trihelix transcription factor ASIL2 OS=Arabidopsis thaliana GN=ASIL2 PE=2 SV=1}	{dosa:Os02t0565000-01; - - - - -}	{At3g14180; KOG4282 Transcription factor GT-2 and related proteins, contains trihelix DNA-binding/SANT domain K Transcription ;}	{GO:0005634; nucleus; cellular_component GO:0008270; zinc ion binding; molecular_function}	{AK356832.1; Hordeum vulgare subsp. vulgare mRNA for predicted protein, complete cds, clone: NIASHv1040K01}	{NA}
Novelgene5454	{EMT24915.1; Putative CCR4-associated factor 1-7-like protein [Aegilops tauschii]}	{sp|Q9SKZ2|CAF1G_ARATH; Probable CCR4-associated factor 1 homolog 7 OS=Arabidopsis thaliana GN=CAF1-7 PE=2 SV=2}	{ats:F775_16815; K12581 CNOT7_8, CAF1, POP2 CCR4-NOT transcription complex subunit 7/8 - ko03018; Genetic Information Processing; Folding, sorting and degradation; RNA degradation}	{At2g32070; KOG0304 mRNA deadenylase subunit A RNA processing and modification ;}	{GO:0005634; nucleus; cellular_component GO:0016021; integral to membrane; cellular_component GO:0050909; sensory perception of taste; biological_process}	{AK361706.1; Hordeum vulgare subsp. vulgare mRNA for predicted protein, complete cds, clone: NIASHv1146N03}	{NA}
Novelgene0416	{AHZ44768.1; heat shock factor A4e [Triticum aestivum]}	{sp|Q93VB5|HFA4D_ORYSJ; Heat stress transcription factor A-4d OS=Oryza sativa subsp. japonica GN=HSFA4D PE=1 SV=1}	{ats:F775_21225; K09419 HSFF heat shock transcription factor, other eukaryote - -}	{At4g18880; KOG0627 Heat shock transcription factor K Transcription ;}	{GO:0005634; nucleus; cellular_component GO:0043565; sequence-specific DNA binding; molecular_function GO:0006355; regulation of transcription, DNA-dependent; biological_process GO:0003700; sequence-specific DNA binding transcription factor activity; molecular_function GO:0006914; autophagy; biological_process}	{KF208547.1; Triticum aestivum heat shock factor A4e (HsfA4e) mRNA, complete cds}	{PF00471:Ribosomal protein L33}
Novelgene0027	{EMS45153.1; hypothetical protein TRIUR3_29513 [Triticum urartu]}	{NA}	{ats:F775_22863; - - - - -}	{NA}	{GO:0005634; nucleus; cellular_component GO:0045893; positive regulation of transcription, DNA-dependent; biological_process}	{XM_010238358.1; PREDICTED: Brachypodium distachyon L10-interacting MYB domain-containing protein-like (LOC100833285), mRNA}	{NA}
Novelgene6769	{KQK17192.1; hypothetical protein BRADI_1g32951 [Brachypodium distachyon]}	{sp|A0A078CGE6|M3KE1_BRANA; MAP3K epsilon protein kinase 1 OS=Brassica napus GN=M3KE1 PE=1 SV=1}	{bdi:100828746; - - - - -}	{At3g13530; KOG0198 MEKK and related serine/threonine protein kinases T Signal transduction mechanisms ;}	{GO:0005634; nucleus; cellular_component GO:0055114; oxidation-reduction process; biological_process GO:0016491; oxidoreductase activity; molecular_function GO:0016209; NA GO:0055114; oxidation-reduction process; biological_process GO:0006887; exocytosis; biological_process GO:0005737; cytoplasm; cellular_component GO:0048278; vesicle docking; biological_process GO:0016491; oxidoreductase activit…	{AK373573.1; Hordeum vulgare subsp. vulgare mRNA for predicted protein, complete cds, clone: NIASHv3035F07}	{NA}
Novelgene1156	{BAK01540.1; predicted protein [Hordeum vulgare subsp. vulgare]}	{sp|Q9SKZ2|CAF1G_ARATH; Probable CCR4-associated factor 1 homolog 7 OS=Arabidopsis thaliana GN=CAF1-7 PE=2 SV=2}	{sita:101783297; K12581 CNOT7_8, CAF1, POP2 CCR4-NOT transcription complex subunit 7/8 - ko03018; Genetic Information Processing; Folding, sorting and degradation; RNA degradation}	{At1g80780; KOG0304 mRNA deadenylase subunit A RNA processing and modification ;}	{GO:0005634; nucleus; cellular_component}	{AK332128.1; Triticum aestivum cDNA, clone: WT003_D10, cultivar: Chinese Spring}	{PF10408:Ubiquitin elongating factor core PF04564:U-box domain PF02878:Phosphoglucomutase/phosphomannomutase, alpha/beta/alpha domain I}
Novelgene1717	{BAK01540.1; predicted protein [Hordeum vulgare subsp. vulgare]}	{sp|Q9SKZ2|CAF1G_ARATH; Probable CCR4-associated factor 1 homolog 7 OS=Arabidopsis thaliana GN=CAF1-7 PE=2 SV=2}	{sbi:SORBI_02g024730; K12581 CNOT7_8, CAF1, POP2 CCR4-NOT transcription complex subunit 7/8 - ko03018; Genetic Information Processing; Folding, sorting and degradation; RNA degradation}	{At1g80780; KOG0304 mRNA deadenylase subunit A RNA processing and modification ;}	{GO:0005634; nucleus; cellular_component}	{AK332128.1; Triticum aestivum cDNA, clone: WT003_D10, cultivar: Chinese Spring}	{PF00507:NADH-ubiquinone/plastoquinone oxidoreductase, chain 3 PF03661:Uncharacterised protein family (UPF0121)}
Novelgene2037	{BAK01540.1; predicted protein [Hordeum vulgare subsp. vulgare]}	{sp|Q9SKZ2|CAF1G_ARATH; Probable CCR4-associated factor 1 homolog 7 OS=Arabidopsis thaliana GN=CAF1-7 PE=2 SV=2}	{sbi:SORBI_02g024730; K12581 CNOT7_8, CAF1, POP2 CCR4-NOT transcription complex subunit 7/8 - ko03018; Genetic Information Processing; Folding, sorting and degradation; RNA degradation}	{At2g32070; KOG0304 mRNA deadenylase subunit A RNA processing and modification ;}	{GO:0005634; nucleus; cellular_component}	{AK332128.1; Triticum aestivum cDNA, clone: WT003_D10, cultivar: Chinese Spring}	{NA}
Novelgene2294	{EMS59499.1; putative CCR4-associated factor 1-like protein 7 [Triticum urartu]}	{sp|Q9SKZ2|CAF1G_ARATH; Probable CCR4-associated factor 1 homolog 7 OS=Arabidopsis thaliana GN=CAF1-7 PE=2 SV=2}	{sita:101783297; K12581 CNOT7_8, CAF1, POP2 CCR4-NOT transcription complex subunit 7/8 - ko03018; Genetic Information Processing; Folding, sorting and degradation; RNA degradation}	{At1g80780; KOG0304 mRNA deadenylase subunit A RNA processing and modification ;}	{GO:0005634; nucleus; cellular_component}	{BT009199.1; Triticum aestivum clone wle1n.pk0005.d9:fis, full insert mRNA sequence}	{PF04421:Mss4 protein}
Novelgene2523	{EMS59499.1; putative CCR4-associated factor 1-like protein 7 [Triticum urartu]}	{sp|Q9SKZ2|CAF1G_ARATH; Probable CCR4-associated factor 1 homolog 7 OS=Arabidopsis thaliana GN=CAF1-7 PE=2 SV=2}	{sita:101783297; K12581 CNOT7_8, CAF1, POP2 CCR4-NOT transcription complex subunit 7/8 - ko03018; Genetic Information Processing; Folding, sorting and degradation; RNA degradation}	{At1g80780; KOG0304 mRNA deadenylase subunit A RNA processing and modification ;}	{GO:0005634; nucleus; cellular_component}	{BT009199.1; Triticum aestivum clone wle1n.pk0005.d9:fis, full insert mRNA sequence}	{NA}
Novelgene2883	{EMT24059.1; hypothetical protein F775_18390 [Aegilops tauschii]}	{NA}	{ats:F775_18390; - - - - -}	{NA}	{GO:0005634; nucleus; cellular_component}	{AK363445.1; Hordeum vulgare subsp. vulgare mRNA for predicted protein, complete cds, clone: NIASHv2015I15}	{NA}
Novelgene3850	{EMT26628.1; Poly(A)-specific ribonuclease PARN [Aegilops tauschii]}	{sp|Q9LG26|PARN_ARATH; Poly(A)-specific ribonuclease PARN OS=Arabidopsis thaliana GN=PARN PE=1 SV=2}	{ats:F775_02063; K01148 PARN poly(A)-specific ribonuclease 3.1.13.4 ko03018; Genetic Information Processing; Folding, sorting and degradation; RNA degradation}	{At1g55870; KOG1990 Poly(A)-specific exoribonuclease PARN L Replication, recombination and repair ;}	{GO:0005634; nucleus; cellular_component}	{XM_010241709.2; PREDICTED: Brachypodium distachyon poly(A)-specific ribonuclease PARN (LOC100828356), transcript variant X2, mRNA}	{NA}
Novelgene4595	{EMT14050.1; Protein ETHYLENE INSENSITIVE 3 [Aegilops tauschii]}	{sp|Q9SLH0|EIL1_ARATH; ETHYLENE INSENSITIVE 3-like 1 protein OS=Arabidopsis thaliana GN=EIL1 PE=1 SV=1}	{bdi:100839437; K14514 EIN3 ethylene-insensitive protein 3 - ko04016; Environmental Information Processing; Signal transduction; MAPK signaling pathway - plant | ko04075; Environmental Information Processing; Signal transduction; Plant hormone signal transduction}	{NA}	{GO:0005634; nucleus; cellular_component}	{AK363891.1; Hordeum vulgare subsp. vulgare mRNA for predicted protein, complete cds, clone: NIASHv2019M20}	{NA}
Novelgene4682	{XP_006649340.2; PREDICTED: probable signal recognition particle 43 kDa protein, chloroplastic [Oryza brachyantha]}	{sp|Q8LSQ2|SR43C_ORYSJ; Probable signal recognition particle 43 kDa protein, chloroplastic OS=Oryza sativa subsp. japonica GN=Os03g0131900 PE=2 SV=1}	{obr:102708696; K12271 SRP43, CAO signal recognition particle 43 kDa protein - -}	{At2g47450; KOG0504 FOG: Ankyrin repeat R General function prediction only ;}	{GO:0005634; nucleus; cellular_component}	{AK363670.1; Hordeum vulgare subsp. vulgare mRNA for predicted protein, partial cds, clone: NIASHv2017P21}	{PF00069:Protein kinase domain PF07714:Protein tyrosine kinase}
Novelgene4790	{NA}	{NA}	{ats:F775_29377; - - - - -}	{NA}	{GO:0005634; nucleus; cellular_component}	{AK330622.1; Triticum aestivum cDNA, clone: SET4_O11, cultivar: Chinese Spring}	{NA}
Novelgene6626	{EMS59499.1; putative CCR4-associated factor 1-like protein 7 [Triticum urartu]}	{sp|Q9SKZ2|CAF1G_ARATH; Probable CCR4-associated factor 1 homolog 7 OS=Arabidopsis thaliana GN=CAF1-7 PE=2 SV=2}	{sita:101783297; K12581 CNOT7_8, CAF1, POP2 CCR4-NOT transcription complex subunit 7/8 - ko03018; Genetic Information Processing; Folding, sorting and degradation; RNA degradation}	{At1g80780; KOG0304 mRNA deadenylase subunit A RNA processing and modification ;}	{GO:0005634; nucleus; cellular_component}	{BT009199.1; Triticum aestivum clone wle1n.pk0005.d9:fis, full insert mRNA sequence}	{NA}
Novelgene3424	{EMT11681.1; hypothetical protein F775_16012 [Aegilops tauschii]}	{NA}	{sbi:SORBI_06g019700; - - - - -}	{NA}	{GO:0005643; nuclear pore; cellular_component GO:0005576; NA GO:0005179; hormone activity; molecular_function}	{AK365170.1; Hordeum vulgare subsp. vulgare mRNA for predicted protein, complete cds, clone: NIASHv2031K05}	{NA}
Novelgene5131	{NA}	{NA}	{NA}	{NA}	{GO:0005664; nuclear origin of replication recognition complex; cellular_component GO:0003677; DNA binding; molecular_function GO:0006260; DNA replication; biological_process}	{NA}	{NA}
Novelgene0423	{P05621.2; RecName: Full=Histone H2B.2}	{sp|P05621|H2B2_WHEAT; Histone H2B.2 OS=Triticum aestivum PE=1 SV=2}	{bdi:100827576; K11252 H2B histone H2B - ko05203; Human Diseases; Cancers: Overview; Viral carcinogenesis | ko05322; Human Diseases; Immune diseases; Systemic lupus erythematosus | ko05034; Human Diseases; Substance dependence; Alcoholism}	{At5g22880; KOG1744 Histone H2B B Chromatin structure and dynamics ;}	{GO:0005669; transcription factor TFIID complex; cellular_component GO:0005622; intracellular; cellular_component GO:0003677; DNA binding; molecular_function GO:0043565; sequence-specific DNA binding; molecular_function GO:0006352; transcription initiation, DNA-dependent; biological_process}	{AK356178.1; Hordeum vulgare subsp. vulgare mRNA for predicted protein, complete cds, clone: NIASHv1031A20}	{NA}
Novelgene4910	{EMS63016.1; hypothetical protein TRIUR3_08730 [Triticum urartu]}	{NA}	{NA}	{NA}	{GO:0005669; transcription factor TFIID complex; cellular_component GO:0006352; transcription initiation, DNA-dependent; biological_process}	{AK332430.1; Triticum aestivum cDNA, clone: WT003_P09, cultivar: Chinese Spring}	{NA}
Novelgene2426	{EMT06005.1; Putative clathrin assembly protein [Aegilops tauschii]}	{NA}	{NA}	{NA}	{GO:0005672; transcription factor TFIIA complex; cellular_component GO:0006367; transcription initiation from RNA polymerase II promoter; biological_process}	{AK332211.1; Triticum aestivum cDNA, clone: WT003_G20, cultivar: Chinese Spring}	{NA}
Novelgene2243	{EAY96536.1; hypothetical protein OsI_18441 [Oryza sativa Indica Group]}	{NA}	{NA}	{NA}	{GO:0005680; anaphase-promoting complex; cellular_component GO:0004842; ubiquitin-protein ligase activity; molecular_function}	{NA}	{PF06393:BH3 interacting domain (BID)}
Novelgene2467	{BAK01724.1; predicted protein [Hordeum vulgare subsp. vulgare]}	{sp|Q9SPL2|CIP8_ARATH; E3 ubiquitin-protein ligase CIP8 OS=Arabidopsis thaliana GN=CIP8 PE=1 SV=1}	{sbi:SORBI_07g028950; - - - - -}	{At5g64920; KOG0800 FOG: Predicted E3 ubiquitin ligase O Posttranslational modification, protein turnover, chaperones ;}	{GO:0005680; anaphase-promoting complex; cellular_component GO:0005515; protein binding; molecular_function GO:0004842; ubiquitin-protein ligase activity; molecular_function GO:0046872; metal ion binding; molecular_function GO:0003723; RNA binding; molecular_function GO:0008270; zinc ion binding; molecular_function}	{AK370525.1; Hordeum vulgare subsp. vulgare mRNA for predicted protein, complete cds, clone: NIASHv2112B04}	{NA}
Novelgene2417	{EMS54362.1; RING-H2 finger protein ATL80 [Triticum urartu]}	{sp|Q9ZT49|ATL45_ARATH; Probable E3 ubiquitin-protein ligase ATL45 OS=Arabidopsis thaliana GN=ATL45 PE=2 SV=1}	{ats:F775_10241; - - - - -}	{At4g35480; KOG0800 FOG: Predicted E3 ubiquitin ligase O Posttranslational modification, protein turnover, chaperones ;}	{GO:0005680; anaphase-promoting complex; cellular_component GO:0046872; metal ion binding; molecular_function GO:0004842; ubiquitin-protein ligase activity; molecular_function GO:0008270; zinc ion binding; molecular_function GO:0005515; protein binding; molecular_function GO:0016756; glutathione gamma-glutamylcysteinyltransferase activity; molecular_function GO:0010038; response to metal ion; bio…	{AK371577.1; Hordeum vulgare subsp. vulgare mRNA for predicted protein, complete cds, clone: NIASHv2137G18}	{NA}
Novelgene0537	{BAJ92897.1; predicted protein [Hordeum vulgare subsp. vulgare]}	{NA}	{bdi:100844174; - - - - -}	{NA}	{GO:0005737; cytoplasm; cellular_component GO:0000166; nucleotide binding; molecular_function GO:0005524; ATP binding; molecular_function GO:0006438; valyl-tRNA aminoacylation; biological_process GO:0004832; valine-tRNA ligase activity; molecular_function}	{AK361693.1; Hordeum vulgare subsp. vulgare mRNA for predicted protein, complete cds, clone: NIASHv1146K15}	{PF07859:alpha/beta hydrolase fold}
Novelgene0678	{EMT32197.1; hypothetical protein F775_21745 [Aegilops tauschii]}	{NA}	{ats:F775_21745; - - - - -}	{NA}	{GO:0005737; cytoplasm; cellular_component GO:0003723; RNA binding; molecular_function GO:0005634; nucleus; cellular_component GO:0006397; mRNA processing; biological_process}	{AK353738.1; Hordeum vulgare subsp. vulgare mRNA for predicted protein, complete cds, clone: NIASHv1002G12}	{PF01476:LysM domain}
Novelgene7144	{EMT08132.1; Aminomethyltransferase, mitochondrial [Aegilops tauschii]}	{sp|P54260|GCST_SOLTU; Aminomethyltransferase, mitochondrial OS=Solanum tuberosum GN=GDCST PE=2 SV=1}	{obr:102720602; K00605 gcvT, AMT aminomethyltransferase 2.1.2.10 ko01200; Metabolism; Global and overview maps; Carbon metabolism | ko00630; Metabolism; Carbohydrate metabolism; Glyoxylate and dicarboxylate metabolism | ko00260; Metabolism; Amino acid metabolism; Glycine, serine and threonine metabolism | ko00670; Metabolism; Metabolism of cofactors and vitamins; One carbon pool by folate}	{At1g11860; KOG2770 Aminomethyl transferase E Amino acid transport and metabolism ;}	{GO:0005737; cytoplasm; cellular_component GO:0006546; glycine catabolic process; biological_process GO:0004047; aminomethyltransferase activity; molecular_function}	{AK331451.1; Triticum aestivum cDNA, clone: WT007_I13, cultivar: Chinese Spring}	{NA}
Novelgene1716	{NA}	{NA}	{NA}	{NA}	{GO:0005737; cytoplasm; cellular_component GO:0008615; pyridoxine biosynthetic process; biological_process GO:0033856; pyridoxine 5'-phosphate synthase activity; molecular_function GO:0020037; heme binding; molecular_function}	{HG670306.1; Triticum aestivum chromosome 3B, genomic scaffold, cultivar Chinese Spring}	{NA}
Novelgene4670	{EMS65493.1; hypothetical protein TRIUR3_34753 [Triticum urartu]}	{NA}	{bdi:100845551; - - - - -}	{NA}	{GO:0005737; cytoplasm; cellular_component GO:0043065; positive regulation of apoptosis; biological_process}	{AK331998.1; Triticum aestivum cDNA, clone: WT002_O07, cultivar: Chinese Spring}	{NA}
Novelgene3864	{BAJ88586.1; predicted protein [Hordeum vulgare subsp. vulgare]}	{sp|Q9S7L9|CX6B1_ARATH; Cytochrome c oxidase subunit 6b-1 OS=Arabidopsis thaliana GN=COX6B-1 PE=1 SV=1}	{sot:102589509; K02267 COX6B cytochrome c oxidase subunit 6b - ko00190; Metabolism; Energy metabolism; Oxidative phosphorylation | ko04260; Organismal Systems; Circulatory system; Cardiac muscle contraction | ko05010; Human Diseases; Neurodegenerative diseases; Alzheimer's disease | ko05012; Human Diseases; Neurodegenerative diseases; Parkinson's disease | ko05016; Human Diseases; Neurodegenerati…	{At1g22450; KOG3057 Cytochrome c oxidase, subunit VIb/COX12 C Energy production and conversion ;}	{GO:0005739; mitochondrion; cellular_component GO:0004129; cytochrome-c oxidase activity; molecular_function}	{AK357372.1; Hordeum vulgare subsp. vulgare mRNA for predicted protein, complete cds, clone: NIASHv1051N12}	{NA}
Novelgene7733	{EMT10803.1; Cytochrome b-c1 complex subunit 6 [Aegilops tauschii]}	{sp|P48504|QCR6_SOLTU; Cytochrome b-c1 complex subunit 6 OS=Solanum tuberosum PE=1 SV=2}	{dosa:Os02t0541700-01; K00416 QCR6, UQCRH ubiquinol-cytochrome c reductase subunit 6 - ko00190; Metabolism; Energy metabolism; Oxidative phosphorylation | ko04260; Organismal Systems; Circulatory system; Cardiac muscle contraction | ko05010; Human Diseases; Neurodegenerative diseases; Alzheimer's disease | ko05012; Human Diseases; Neurodegenerative diseases; Parkinson's disease | ko05016; Human D…	{At1g15120; KOG4763 Ubiquinol-cytochrome c reductase hinge protein C Energy production and conversion ;}	{GO:0005739; mitochondrion; cellular_component GO:0004129; cytochrome-c oxidase activity; molecular_function}	{AK333636.1; Triticum aestivum cDNA, clone: SET2_B24, cultivar: Chinese Spring}	{PF03721:UDP-glucose/GDP-mannose dehydrogenase family, NAD binding domain}
Novelgene5406	{EMS49785.1; ATP synthase mitochondrial F1 complex assembly factor 1 [Triticum urartu]}	{NA}	{osa:4329133; K07555 ATPeAF1, ATPAF1, ATP11 ATP synthase mitochondrial F1 complex assembly factor 1 - -}	{At2g34050; KOG3281 Mitochondrial F1-ATPase assembly protein O Posttranslational modification, protein turnover, chaperones ;}	{GO:0005739; mitochondrion; cellular_component GO:0006461; protein complex assembly; biological_process}	{AK368094.1; Hordeum vulgare subsp. vulgare mRNA for predicted protein, complete cds, clone: NIASHv2068A04}	{NA}
Novelgene2020	{NA}	{NA}	{NA}	{NA}	{GO:0005741; mitochondrial outer membrane; cellular_component GO:0006886; intracellular protein transport; biological_process}	{HG670306.1; Triticum aestivum chromosome 3B, genomic scaffold, cultivar Chinese Spring}	{NA}
Novelgene1478	{CDM84413.1; unnamed protein product [Triticum aestivum]}	{sp|F4HXQ7|MYOB1_ARATH; Myosin-binding protein 1 OS=Arabidopsis thaliana GN=MYOB1 PE=1 SV=1}	{osa:4327160; - - - - -}	{NA}	{GO:0005783; endoplasmic reticulum; cellular_component GO:0016021; integral to membrane; cellular_component GO:0006886; intracellular protein transport; biological_process GO:0005672; transcription factor TFIIA complex; cellular_component GO:0007049; cell cycle; biological_process GO:0006367; transcription initiation from RNA polymerase II promoter; biological_process}	{HG670306.1; Triticum aestivum chromosome 3B, genomic scaffold, cultivar Chinese Spring}	{NA}
Novelgene1633	{KQL16791.1; hypothetical protein SETIT_023915mg [Setaria italica]}	{sp|Q3T073|SERP2_BOVIN; Stress-associated endoplasmic reticulum protein 2 OS=Bos taurus GN=SERP2 PE=3 SV=1}	{nnu:104594223; - - - - -}	{At1g27330; KOG3491 Predicted membrane protein S Function unknown ;}	{GO:0005783; endoplasmic reticulum; cellular_component}	{AK331436.1; Triticum aestivum cDNA, clone: SET1_J07, cultivar: Chinese Spring}	{PF00238:Ribosomal protein L14p/L23e}
Novelgene1930	{KQL16791.1; hypothetical protein SETIT_023915mg [Setaria italica]}	{sp|Q3T073|SERP2_BOVIN; Stress-associated endoplasmic reticulum protein 2 OS=Bos taurus GN=SERP2 PE=3 SV=1}	{nnu:104594223; - - - - -}	{At1g27330; KOG3491 Predicted membrane protein S Function unknown ;}	{GO:0005783; endoplasmic reticulum; cellular_component}	{AK331436.1; Triticum aestivum cDNA, clone: SET1_J07, cultivar: Chinese Spring}	{NA}
Novelgene4909	{EMS62800.1; Zinc finger CCCH domain-containing protein 24 [Triticum urartu]}	{sp|Q10EL1|C3H24_ORYSJ; Zinc finger CCCH domain-containing protein 24 OS=Oryza sativa subsp. japonica GN=Os03g0698800 PE=2 SV=1}	{obr:102705898; - - - - -}	{At2g41900; KOG1595 CCCH-type Zn-finger protein R General function prediction only ;}	{GO:0005783; endoplasmic reticulum; cellular_component}	{AK335750.1; Triticum aestivum cDNA, clone: WT013_K24, cultivar: Chinese Spring}	{NA}
Novelgene0065	{EMT32376.1; Patatin group A-3 [Aegilops tauschii]}	{sp|A2YW91|PLP2_ORYSI; Patatin-like protein 2 OS=Oryza sativa subsp. indica GN=PLP2 PE=3 SV=1}	{ats:F775_17582; - - - - -}	{At4g37060; KOG0513 Ca2+-independent phospholipase A2 I Lipid transport and metabolism ;}	{GO:0005784; Sec61 translocon complex; cellular_component GO:0006613; cotranslational protein targeting to membrane; biological_process GO:0030176; integral to endoplasmic reticulum membrane; cellular_component}	{HG670306.1; Triticum aestivum chromosome 3B, genomic scaffold, cultivar Chinese Spring}	{NA}
Novelgene6791	{EMT13114.1; hypothetical protein F775_28971 [Aegilops tauschii]}	{NA}	{NA}	{NA}	{GO:0005787; signal peptidase complex; cellular_component GO:0016021; integral to membrane; cellular_component GO:0006465; signal peptide processing; biological_process GO:0008233; peptidase activity; molecular_function}	{HG670306.1; Triticum aestivum chromosome 3B, genomic scaffold, cultivar Chinese Spring}	{NA}
Novelgene4398	{BAJ87011.1; predicted protein, partial [Hordeum vulgare subsp. vulgare]}	{sp|Q500W7|PIGM_ARATH; GPI mannosyltransferase 1 OS=Arabidopsis thaliana GN=PIGM PE=2 SV=1}	{sbi:SORBI_02g011300; K05284 PIGM phosphatidylinositol glycan, class M 2.4.1.- ko00563; Metabolism; Glycan biosynthesis and metabolism; Glycosylphosphatidylinositol (GPI)-anchor biosynthesis}	{NA}	{GO:0005789; endoplasmic reticulum membrane; cellular_component GO:0006506; GPI anchor biosynthetic process; biological_process GO:0016758; transferase activity, transferring hexosyl groups; molecular_function GO:0016021; integral to membrane; cellular_component}	{AK355793.1; Hordeum vulgare subsp. vulgare mRNA for predicted protein, partial cds, clone: NIASHv1025O13}	{PF06814:Lung seven transmembrane receptor PF01548:Transposase}
Novelgene3845	{EMS63637.1; hypothetical protein TRIUR3_31007 [Triticum urartu]}	{NA}	{obr:102721726; - - - - -}	{NA}	{GO:0005789; endoplasmic reticulum membrane; cellular_component GO:0007029; endoplasmic reticulum organization; biological_process}	{AK356832.1; Hordeum vulgare subsp. vulgare mRNA for predicted protein, complete cds, clone: NIASHv1040K01}	{NA}
Novelgene2666	{EMT11141.1; 60S ribosomal protein L27-3 [Aegilops tauschii]}	{sp|P51419|RL273_ARATH; 60S ribosomal protein L27-3 OS=Arabidopsis thaliana GN=RPL27C PE=2 SV=2}	{bdi:100826008; K02901 RP-L27e, RPL27 large subunit ribosomal protein L27e - ko03010; Genetic Information Processing; Translation; Ribosome}	{At3g22230; KOG3418 60S ribosomal protein L27 J Translation, ribosomal structure and biogenesis ;}	{GO:0005840; ribosome; cellular_component GO:0003735; structural constituent of ribosome; molecular_function GO:0005622; intracellular; cellular_component GO:0006412; translation; biological_process}	{AK331458.1; Triticum aestivum cDNA, clone: SET1_J09, cultivar: Chinese Spring}	{PF02950:Conotoxin}
Novelgene3326	{EMT05226.1; Putative serine/threonine-protein kinase WNK1 [Aegilops tauschii]}	{sp|A2YMV6|WNK1_ORYSI; Probable serine/threonine-protein kinase WNK1 OS=Oryza sativa subsp. indica GN=WNK1 PE=2 SV=2}	{bdi:100825488; K08867 WNK, PRKWNK WNK lysine deficient protein kinase 2.7.11.1 -}	{NA}	{GO:0005840; ribosome; cellular_component GO:0003735; structural constituent of ribosome; molecular_function GO:0005622; intracellular; cellular_component GO:0006412; translation; biological_process}	{AK251919.1; Hordeum vulgare subsp. vulgare cDNA clone: FLbaf131m24, mRNA sequence}	{NA}
Novelgene5860	{XP_002460467.1; hypothetical protein SORBIDRAFT_02g028880 [Sorghum bicolor]}	{sp|Q9LTS6|RS16B_ARATH; 30S ribosomal protein S16-2, chloroplastic/mitochondrial OS=Arabidopsis thaliana GN=RPS16-2 PE=2 SV=1}	{sbi:SORBI_02g028880; K02959 RP-S16, MRPS16, rpsP small subunit ribosomal protein S16 - ko03010; Genetic Information Processing; Translation; Ribosome}	{At5g56940; KOG3419 Mitochondrial/chloroplast ribosomal protein S16 J Translation, ribosomal structure and biogenesis ;}	{GO:0005840; ribosome; cellular_component GO:0003735; structural constituent of ribosome; molecular_function GO:0005622; intracellular; cellular_component GO:0006412; translation; biological_process}	{AK333281.1; Triticum aestivum cDNA, clone: WT006_B09, cultivar: Chinese Spring}	{NA}
Novelgene6494	{EMS56708.1; hypothetical protein TRIUR3_20189 [Triticum urartu]}	{NA}	{NA}	{NA}	{GO:0005840; ribosome; cellular_component GO:0003735; structural constituent of ribosome; molecular_function GO:0005622; intracellular; cellular_component GO:0006412; translation; biological_process}	{NA}	{PF08727:Poliovirus 3A protein like PF04855:SNF5 / SMARCB1 / INI1}
Novelgene7376	{XP_015689776.1; PREDICTED: IQ domain-containing protein IQM2-like [Oryza brachyantha]}	{sp|P46302|RS28_MAIZE; 40S ribosomal protein S28 OS=Zea mays GN=RPS28 PE=3 SV=1}	{obr:102719941; - - - - -}	{At5g64140; KOG3502 40S ribosomal protein S28 J Translation, ribosomal structure and biogenesis ;}	{GO:0005840; ribosome; cellular_component GO:0003735; structural constituent of ribosome; molecular_function GO:0005622; intracellular; cellular_component GO:0006412; translation; biological_process}	{AF479045.1; Triticum aestivum S28 ribosomal protein mRNA, partial cds}	{PF06827:Zinc finger found in FPG and IleRS PF00098:Zinc knuckle}
Novelgene5660	{XP_002301852.1; hypothetical protein POPTR_0002s25930g [Populus trichocarpa]}	{sp|P49690|RL23_ARATH; 60S ribosomal protein L23 OS=Arabidopsis thaliana GN=RPL23A PE=2 SV=3}	{ini:109173443; K02894 RP-L23e, RPL23 large subunit ribosomal protein L23e - ko03010; Genetic Information Processing; Translation; Ribosome}	{At2g33370; KOG0901 60S ribosomal protein L14/L17/L23 J Translation, ribosomal structure and biogenesis ;}	{GO:0005840; ribosome; cellular_component GO:0003735; structural constituent of ribosome; molecular_function GO:0006412; translation; biological_process}	{AY846830.1; Triticum aestivum ribosomal protein L17 mRNA, complete cds}	{NA}
Novelgene3054	{EMT26177.1; 50S ribosomal protein L18 [Aegilops tauschii]}	{NA}	{ats:F775_29748; - - - - -}	{At5g27820; KOG1870 Ubiquitin C-terminal hydrolase O Posttranslational modification, protein turnover, chaperones ;}	{GO:0005840; ribosome; cellular_component GO:0005622; intracellular; cellular_component GO:0003735; structural constituent of ribosome; molecular_function GO:0006412; translation; biological_process}	{HG670306.1; Triticum aestivum chromosome 3B, genomic scaffold, cultivar Chinese Spring}	{NA}
Novelgene1394	{EMS68169.1; hypothetical protein TRIUR3_30185 [Triticum urartu]}	{sp|P34788|RS18_ARATH; 40S ribosomal protein S18 OS=Arabidopsis thaliana GN=RPS18A PE=1 SV=1}	{bdi:100844498; K02964 RP-S18e, RPS18 small subunit ribosomal protein S18e - ko03010; Genetic Information Processing; Translation; Ribosome}	{At1g22780; KOG3311 Ribosomal protein S18 J Translation, ribosomal structure and biogenesis ;}	{GO:0005840; ribosome; cellular_component GO:0006412; translation; biological_process GO:0003735; structural constituent of ribosome; molecular_function GO:0003723; RNA binding; molecular_function GO:0005622; intracellular; cellular_component}	{HG670306.1; Triticum aestivum chromosome 3B, genomic scaffold, cultivar Chinese Spring}	{NA}
Novelgene0482	{NA}	{NA}	{NA}	{NA}	{GO:0005840; ribosome; cellular_component GO:0006412; translation; biological_process GO:0003735; structural constituent of ribosome; molecular_function GO:0004114; 3',5'-cyclic-nucleotide phosphodiesterase activity; molecular_function GO:0007165; signal transduction; biological_process}	{HG670306.1; Triticum aestivum chromosome 3B, genomic scaffold, cultivar Chinese Spring}	{NA}
Novelgene3072	{EMT16965.1; hypothetical protein F775_27821 [Aegilops tauschii]}	{NA}	{osa:4323950; - - - - -}	{At1g18460; KOG2624 Triglyceride lipase-cholesterol esterase I Lipid transport and metabolism ;}	{GO:0005840; ribosome; cellular_component GO:0006412; translation; biological_process GO:0003735; structural constituent of ribosome; molecular_function GO:0005622; intracellular; cellular_component}	{HG670306.1; Triticum aestivum chromosome 3B, genomic scaffold, cultivar Chinese Spring}	{NA}
Novelgene3449	{EMS64145.1; Polyglutamine-binding protein 1 [Triticum urartu]}	{NA}	{NA}	{NA}	{GO:0005840; ribosome; cellular_component GO:0006412; translation; biological_process GO:0003735; structural constituent of ribosome; molecular_function GO:0005622; intracellular; cellular_component}	{FN564434.1; Triticum aestivum chromosome 3B-specific BAC library, contig ctg0954b}	{PF00069:Protein kinase domain PF07714:Protein tyrosine kinase}
Novelgene4284	{EMT20459.1; 30S ribosomal protein S17, chloroplastic [Aegilops tauschii]}	{sp|Q9ZST1|RR17_ORYSJ; 30S ribosomal protein S17, chloroplastic OS=Oryza sativa subsp. japonica GN=RPS17 PE=2 SV=1}	{sita:101753615; K02961 RP-S17, MRPS17, rpsQ small subunit ribosomal protein S17 - ko03010; Genetic Information Processing; Translation; Ribosome}	{At1g79850; KOG1740 Predicted mitochondrial/chloroplast ribosomal protein S17 J Translation, ribosomal structure and biogenesis ;}	{GO:0005840; ribosome; cellular_component GO:0006412; translation; biological_process GO:0003735; structural constituent of ribosome; molecular_function GO:0005622; intracellular; cellular_component}	{AK335394.1; Triticum aestivum cDNA, clone: WT012_M19, cultivar: Chinese Spring}	{NA}
Novelgene6860	{NA}	{NA}	{NA}	{NA}	{GO:0005840; ribosome; cellular_component GO:0006412; translation; biological_process GO:0003735; structural constituent of ribosome; molecular_function GO:0005622; intracellular; cellular_component}	{HG670306.1; Triticum aestivum chromosome 3B, genomic scaffold, cultivar Chinese Spring}	{NA}
Novelgene3708	{KQK22753.1; hypothetical protein BRADI_1g69173 [Brachypodium distachyon]}	{NA}	{osa:107276898; - - - - -}	{NA}	{GO:0005840; ribosome; cellular_component GO:0006412; translation; biological_process GO:0003735; structural constituent of ribosome; molecular_function}	{HG670306.1; Triticum aestivum chromosome 3B, genomic scaffold, cultivar Chinese Spring}	{NA}
Novelgene0237	{EMS67282.1; Eukaryotic translation initiation factor 3 subunit D [Triticum urartu]}	{sp|P56820|EIF3D_ARATH; Eukaryotic translation initiation factor 3 subunit D OS=Arabidopsis thaliana GN=TIF3D1 PE=1 SV=1}	{sita:101770391; K03251 EIF3D translation initiation factor 3 subunit D - ko03013; Genetic Information Processing; Translation; RNA transport}	{At4g20980; KOG2479 Translation initiation factor 3, subunit d (eIF-3d) J Translation, ribosomal structure and biogenesis ;}	{GO:0005852; eukaryotic translation initiation factor 3 complex; cellular_component GO:0005737; cytoplasm; cellular_component GO:0003743; translation initiation factor activity; molecular_function}	{AK362477.1; Hordeum vulgare subsp. vulgare mRNA for predicted protein, partial cds, clone: NIASHv2005N21}	{NA}
Novelgene5095	{BAK07883.1; predicted protein [Hordeum vulgare subsp. vulgare]}	{NA}	{sbi:SORBI_04g024830; - - - - -}	{NA}	{GO:0005886; plasma membrane; cellular_component GO:0004252; serine-type endopeptidase activity; molecular_function}	{AK376688.1; Hordeum vulgare subsp. vulgare mRNA for predicted protein, complete cds, clone: NIASHv3131L21}	{NA}
Novelgene6089	{NA}	{NA}	{NA}	{NA}	{GO:0005956; protein kinase CK2 complex; cellular_component GO:0019887; protein kinase regulator activity; molecular_function}	{NA}	{PF02232:Alpha trans-inducing protein (Alpha-TIF) }
Novelgene7294	{NA}	{NA}	{NA}	{NA}	{GO:0005956; protein kinase CK2 complex; cellular_component GO:0019887; protein kinase regulator activity; molecular_function}	{HG670306.1; Triticum aestivum chromosome 3B, genomic scaffold, cultivar Chinese Spring}	{PF04434:SWIM zinc finger}
Novelgene3659	{EMS60351.1; Beta-glucosidase 16 [Triticum urartu]}	{sp|Q7XSK2|BGL16_ORYSJ; Beta-glucosidase 16 OS=Oryza sativa subsp. japonica GN=BGLU16 PE=3 SV=2}	{ats:F775_18862; K05350 bglB beta-glucosidase 3.2.1.21 ko00500; Metabolism; Carbohydrate metabolism; Starch and sucrose metabolism | ko00460; Metabolism; Metabolism of other amino acids; Cyanoamino acid metabolism | ko00940; Metabolism; Biosynthesis of other secondary metabolites; Phenylpropanoid biosynthesis}	{At1g61820; KOG0626 Beta-glucosidase, lactase phlorizinhydrolase, and related proteins G Carbohydrate transport and metabolism ;}	{GO:0005975; carbohydrate metabolic process; biological_process GO:0004553; hydrolase activity, hydrolyzing O-glycosyl compounds; molecular_function}	{AK331811.1; Triticum aestivum cDNA, clone: WT002_G17, cultivar: Chinese Spring}	{PF04042:DNA polymerase alpha/epsilon subunit B}
Novelgene4543	{ADB81849.1; xylanase inhibitor protein I [Triticum aestivum]}	{sp|Q8L5C6|XIP1_WHEAT; Xylanase inhibitor protein 1 OS=Triticum aestivum GN=XIPI PE=1 SV=2}	{sita:101775196; K01183 E3.2.1.14 chitinase 3.2.1.14 ko00520; Metabolism; Carbohydrate metabolism; Amino sugar and nucleotide sugar metabolism}	{At5g24090; KOG4701 Chitinase M Cell wall/membrane/envelope biogenesis ;}	{GO:0005975; carbohydrate metabolic process; biological_process GO:0004553; hydrolase activity, hydrolyzing O-glycosyl compounds; molecular_function}	{AK371069.1; Hordeum vulgare subsp. vulgare mRNA for predicted protein, complete cds, clone: NIASHv2124B02}	{PF00179:Ubiquitin-conjugating enzyme PF05773:RWD domain}
Novelgene4845	{ADB81849.1; xylanase inhibitor protein I [Triticum aestivum]}	{sp|Q8L5C6|XIP1_WHEAT; Xylanase inhibitor protein 1 OS=Triticum aestivum GN=XIPI PE=1 SV=2}	{ats:F775_52160; K01183 E3.2.1.14 chitinase 3.2.1.14 ko00520; Metabolism; Carbohydrate metabolism; Amino sugar and nucleotide sugar metabolism}	{At5g24090; KOG4701 Chitinase M Cell wall/membrane/envelope biogenesis ;}	{GO:0005975; carbohydrate metabolic process; biological_process GO:0004553; hydrolase activity, hydrolyzing O-glycosyl compounds; molecular_function}	{AK371069.1; Hordeum vulgare subsp. vulgare mRNA for predicted protein, complete cds, clone: NIASHv2124B02}	{PF00112:Papain family cysteine protease PF03051:Peptidase C1-like family}
Novelgene6396	{EMS67886.1; Brassinosteroid-regulated protein BRU1 [Triticum urartu]}	{sp|Q8LG58|XTH16_ARATH; Probable xyloglucan endotransglucosylase/hydrolase protein 16 OS=Arabidopsis thaliana GN=XTH16 PE=2 SV=2}	{bdi:100845549; - - - - -}	{NA}	{GO:0005975; carbohydrate metabolic process; biological_process GO:0004553; hydrolase activity, hydrolyzing O-glycosyl compounds; molecular_function}	{HG670306.1; Triticum aestivum chromosome 3B, genomic scaffold, cultivar Chinese Spring}	{NA}
Novelgene6556	{BAJ98823.1; predicted protein [Hordeum vulgare subsp. vulgare]}	{sp|Q0DA21|BGL25_ORYSJ; Beta-glucosidase 25 OS=Oryza sativa subsp. japonica GN=BGLU25 PE=2 SV=2}	{bdi:100821583; K01188 E3.2.1.21 beta-glucosidase 3.2.1.21 ko00500; Metabolism; Carbohydrate metabolism; Starch and sucrose metabolism | ko00460; Metabolism; Metabolism of other amino acids; Cyanoamino acid metabolism | ko00940; Metabolism; Biosynthesis of other secondary metabolites; Phenylpropanoid biosynthesis}	{At5g54570; KOG0626 Beta-glucosidase, lactase phlorizinhydrolase, and related proteins G Carbohydrate transport and metabolism ;}	{GO:0005975; carbohydrate metabolic process; biological_process GO:0004553; hydrolase activity, hydrolyzing O-glycosyl compounds; molecular_function}	{AK367620.1; Hordeum vulgare subsp. vulgare mRNA for predicted protein, complete cds, clone: NIASHv2059J22}	{PF05236:Transcription initiation factor TFIID component TAF4 family}
Novelgene6862	{BAK02328.1; predicted protein [Hordeum vulgare subsp. vulgare]}	{sp|P23472|CHLY_HEVBR; Hevamine-A OS=Hevea brasiliensis PE=1 SV=2}	{obr:102700287; K01183 E3.2.1.14 chitinase 3.2.1.14 ko00520; Metabolism; Carbohydrate metabolism; Amino sugar and nucleotide sugar metabolism}	{At5g24090; KOG4701 Chitinase M Cell wall/membrane/envelope biogenesis ;}	{GO:0005975; carbohydrate metabolic process; biological_process GO:0004553; hydrolase activity, hydrolyzing O-glycosyl compounds; molecular_function}	{AK334489.1; Triticum aestivum cDNA, clone: WT010_B03, cultivar: Chinese Spring}	{PF06176:Lipopolysaccharide core biosynthesis protein (WaaY) PF00069:Protein kinase domain}
Novelgene2556	{EMS53988.1; putative polygalacturonase [Triticum urartu]}	{sp|A7PZL3|PGLR_VITVI; Probable polygalacturonase OS=Vitis vinifera GN=GSVIVT00026920001 PE=1 SV=1}	{ats:F775_31228; - - - - -}	{NA}	{GO:0005975; carbohydrate metabolic process; biological_process GO:0004650; polygalacturonase activity; molecular_function GO:0019031; viral envelope; cellular_component}	{AK365833.1; Hordeum vulgare subsp. vulgare mRNA for predicted protein, complete cds, clone: NIASHv2038B20}	{NA}
Novelgene2918	{EMS59469.1; putative ubiquitin conjugation factor E4 [Triticum urartu]}	{sp|Q9LF41|UBE4_ARATH; Probable ubiquitin conjugation factor E4 OS=Arabidopsis thaliana GN=PUB1 PE=2 SV=1}	{ats:F775_29302; K10597 UBE4B, UFD2 ubiquitin conjugation factor E4 B 2.3.2.27 ko04141; Genetic Information Processing; Folding, sorting and degradation; Protein processing in endoplasmic reticulum | ko04120; Genetic Information Processing; Folding, sorting and degradation; Ubiquitin mediated proteolysis}	{At5g15400; KOG2042 Ubiquitin fusion degradation protein-2 O Posttranslational modification, protein turnover, chaperones ;}	{GO:0005975; carbohydrate metabolic process; biological_process GO:0034450; ubiquitin-ubiquitin ligase activity; molecular_function GO:0016868; intramolecular transferase activity, phosphotransferases; molecular_function GO:0016567; protein ubiquitination; biological_process GO:0000151; ubiquitin ligase complex; cellular_component GO:0006511; ubiquitin-dependent protein catabolic process; biologi…	{AK375646.1; Hordeum vulgare subsp. vulgare mRNA for predicted protein, complete cds, clone: NIASHv3100E14}	{NA}
Novelgene7668	{NA}	{NA}	{NA}	{NA}	{GO:0006004; fucose metabolic process; biological_process GO:0005737; cytoplasm; cellular_component GO:0008736; L-fucose isomerase activity; molecular_function}	{AK336123.1; Triticum aestivum cDNA, clone: SET3_E14, cultivar: Chinese Spring}	{PF02902:Ulp1 protease family, C-terminal catalytic domain PF01412:Putative GTPase activating protein for Arf}
Novelgene5272	{EMT27191.1; Glucose-6-phosphate 1-dehydrogenase, chloroplastic [Aegilops tauschii]}	{sp|Q43839|G6PDC_SOLTU; Glucose-6-phosphate 1-dehydrogenase, chloroplastic OS=Solanum tuberosum PE=1 SV=1}	{ats:F775_31279; K00036 G6PD, zwf glucose-6-phosphate 1-dehydrogenase [EC:1.1.1.49 1.1.1.363] 1.1.1.49,1.1.1.363 ko01200; Metabolism; Global and overview maps; Carbon metabolism | ko00030; Metabolism; Carbohydrate metabolism; Pentose phosphate pathway | ko00480; Metabolism; Metabolism of other amino acids; Glutathione metabolism | ko05230; Human Diseases; Cancers: Overview; Central carbon metabol…	{At5g35790; KOG0563 Glucose-6-phosphate 1-dehydrogenase G Carbohydrate transport and metabolism ;}	{GO:0006006; glucose metabolic process; biological_process GO:0055114; oxidation-reduction process; biological_process GO:0004345; glucose-6-phosphate dehydrogenase activity; molecular_function GO:0050661; NADP binding; molecular_function}	{AK356295.1; Hordeum vulgare subsp. vulgare mRNA for predicted protein, complete cds, clone: NIASHv1032L13}	{PF04408:Helicase associated domain (HA2)}
Novelgene2445	{EMT07869.1; Alpha-mannosidase 2 [Aegilops tauschii]}	{sp|Q9LFR0|GMAN2_ARATH; Alpha-mannosidase 2 OS=Arabidopsis thaliana GN=GMII PE=1 SV=1}	{bdi:100822520; K01231 MAN2 alpha-mannosidase II 3.2.1.114 ko00510; Metabolism; Glycan biosynthesis and metabolism; N-Glycan biosynthesis | ko00513; Metabolism; Glycan biosynthesis and metabolism; Various types of N-glycan biosynthesis}	{At5g14950; KOG1958 Glycosyl hydrolase, family 38 - alpha-mannosidase G Carbohydrate transport and metabolism ;}	{GO:0006013; mannose metabolic process; biological_process GO:0004553; hydrolase activity, hydrolyzing O-glycosyl compounds; molecular_function GO:0008270; zinc ion binding; molecular_function GO:0015923; mannosidase activity; molecular_function}	{XM_010229491.2; PREDICTED: Brachypodium distachyon alpha-mannosidase 2 (LOC100822520), mRNA}	{NA}
Novelgene3437	{EMS52215.1; Chitinase 5 [Triticum urartu]}	{sp|Q7Y1Z0|CHI5_ORYSJ; Chitinase 5 OS=Oryza sativa subsp. japonica GN=Cht5 PE=2 SV=1}	{sbi:SORBI_06g021220; K01183 E3.2.1.14 chitinase 3.2.1.14 ko00520; Metabolism; Carbohydrate metabolism; Amino sugar and nucleotide sugar metabolism}	{At3g54420; KOG4742 Predicted chitinase R General function prediction only ;}	{GO:0006032; chitin catabolic process; biological_process GO:0016998; cell wall macromolecule catabolic process; biological_process GO:0004568; chitinase activity; molecular_function}	{AF112966.1; Triticum aestivum chitinase IV precursor (Cht4) mRNA, complete cds}	{PF09252:Allergen Fel d I-B chain PF08362:YcdC-like protein, C-terminal region}
Novelgene5996	{EMT16286.1; Cyclin-T1-4 [Aegilops tauschii]}	{sp|Q2QQS5|CCT14_ORYSJ; Cyclin-T1-4 OS=Oryza sativa subsp. japonica GN=CYCT1-1 PE=2 SV=1}	{egu:105060939; K15188 CCNT cyclin T - ko05202; Human Diseases; Cancers: Overview; Transcriptional misregulation in cancer}	{At5g45190; KOG0834 CDK9 kinase-activating protein cyclin T D Cell cycle control, cell division, chromosome partitioning ;}	{GO:0006096; glycolysis; biological_process GO:0004347; glucose-6-phosphate isomerase activity; molecular_function GO:0006094; gluconeogenesis; biological_process GO:0008137; NADH dehydrogenase (ubiquinone) activity; molecular_function GO:0055114; oxidation-reduction process; biological_process}	{AK330402.1; Triticum aestivum cDNA, clone: SET4_F23, cultivar: Chinese Spring}	{PF00069:Protein kinase domain PF07714:Protein tyrosine kinase}
Novelgene0394	{P12782.1; RecName: Full=Phosphoglycerate kinase, chloroplastic; Flags: Precursor}	{sp|P12782|PGKH_WHEAT; Phosphoglycerate kinase, chloroplastic OS=Triticum aestivum PE=2 SV=1}	{sita:101765234; K00927 PGK, pgk phosphoglycerate kinase 2.7.2.3 ko01200; Metabolism; Global and overview maps; Carbon metabolism | ko01230; Metabolism; Global and overview maps; Biosynthesis of amino acids | ko00010; Metabolism; Carbohydrate metabolism; Glycolysis / Gluconeogenesis | ko00710; Metabolism; Energy metabolism; Carbon fixation in photosynthetic organisms}	{At1g56190; KOG1367 3-phosphoglycerate kinase G Carbohydrate transport and metabolism ;}	{GO:0006096; glycolysis; biological_process GO:0004618; phosphoglycerate kinase activity; molecular_function}	{X15233.1; Wheat mRNA for chloroplast phosphoglycerate kinase (EC 2.7.2.3)}	{NA}
Novelgene0654	{EMT12348.1; Phosphoglycerate kinase, chloroplastic [Aegilops tauschii]}	{sp|P12782|PGKH_WHEAT; Phosphoglycerate kinase, chloroplastic OS=Triticum aestivum PE=2 SV=1}	{sita:101765234; K00927 PGK, pgk phosphoglycerate kinase 2.7.2.3 ko01200; Metabolism; Global and overview maps; Carbon metabolism | ko01230; Metabolism; Global and overview maps; Biosynthesis of amino acids | ko00010; Metabolism; Carbohydrate metabolism; Glycolysis / Gluconeogenesis | ko00710; Metabolism; Energy metabolism; Carbon fixation in photosynthetic organisms}	{At3g12780; KOG1367 3-phosphoglycerate kinase G Carbohydrate transport and metabolism ;}	{GO:0006096; glycolysis; biological_process GO:0004618; phosphoglycerate kinase activity; molecular_function}	{X15233.1; Wheat mRNA for chloroplast phosphoglycerate kinase (EC 2.7.2.3)}	{PF00416:Ribosomal protein S13/S18}
Novelgene0419	{EMS56831.1; 6-phosphogluconate dehydrogenase, decarboxylating [Triticum urartu]}	{sp|Q2R480|6PGD2_ORYSJ; 6-phosphogluconate dehydrogenase, decarboxylating 2, chloroplastic OS=Oryza sativa subsp. japonica GN=G6PGH2 PE=2 SV=1}	{bdi:100835446; K00033 PGD, gnd, gntZ 6-phosphogluconate dehydrogenase [EC:1.1.1.44 1.1.1.343] 1.1.1.44,1.1.1.343 ko01200; Metabolism; Global and overview maps; Carbon metabolism | ko00030; Metabolism; Carbohydrate metabolism; Pentose phosphate pathway | ko00480; Metabolism; Metabolism of other amino acids; Glutathione metabolism}	{At5g41670; KOG2653 6-phosphogluconate dehydrogenase G Carbohydrate transport and metabolism ;}	{GO:0006098; pentose-phosphate shunt; biological_process GO:0050661; NADP binding; molecular_function GO:0004616; phosphogluconate dehydrogenase (decarboxylating) activity; molecular_function GO:0055114; oxidation-reduction process; biological_process}	{AK368953.1; Hordeum vulgare subsp. vulgare mRNA for predicted protein, complete cds, clone: NIASHv2082M12}	{NA}
Novelgene1127	{EMT08272.1; Phosphoenolpyruvate carboxylase 2 [Aegilops tauschii]}	{sp|P29194|CAPP2_SORBI; Phosphoenolpyruvate carboxylase 2 OS=Sorghum bicolor PE=3 SV=1}	{sita:101776545; K01595 ppc phosphoenolpyruvate carboxylase 4.1.1.31 ko01200; Metabolism; Global and overview maps; Carbon metabolism | ko00620; Metabolism; Carbohydrate metabolism; Pyruvate metabolism | ko00710; Metabolism; Energy metabolism; Carbon fixation in photosynthetic organisms | ko00720; Metabolism; Energy metabolism; Carbon fixation pathways in prokaryotes | ko00680; Metabolism; Energy…	{NA}	{GO:0006099; tricarboxylic acid cycle; biological_process GO:0008964; phosphoenolpyruvate carboxylase activity; molecular_function GO:0015977; carbon fixation; biological_process}	{AJ007705.1; Triticum aestivum PEPC gene}	{NA}
Novelgene4601	{EMT17879.1; hypothetical protein F775_11198 [Aegilops tauschii]}	{sp|Q8GZ17|COBL7_ARATH; COBRA-like protein 7 OS=Arabidopsis thaliana GN=COBL7 PE=1 SV=2}	{bdi:100831307; - - - - -}	{NA}	{GO:0006120; mitochondrial electron transport, NADH to ubiquinone; biological_process GO:0008137; NADH dehydrogenase (ubiquinone) activity; molecular_function GO:0055114; oxidation-reduction process; biological_process GO:0010215; cellulose microfibril organization; biological_process GO:0016049; cell growth; biological_process GO:0031225; anchored to membrane; cellular_component}	{AK357123.1; Hordeum vulgare subsp. vulgare mRNA for predicted protein, complete cds, clone: NIASHv1046I23}	{PF04434:SWIM zinc finger}
Novelgene3575	{EMT04210.1; hypothetical protein F775_27336 [Aegilops tauschii]}	{sp|Q5Z402|CLC2_ORYSJ; Clathrin light chain 2 OS=Oryza sativa subsp. japonica GN=Os06g0731800 PE=2 SV=1}	{bdi:100829679; - - - - -}	{NA}	{GO:0006122; mitochondrial electron transport, ubiquinol to cytochrome c; biological_process GO:0005750; mitochondrial respiratory chain complex III; cellular_component GO:0005740; mitochondrial envelope; cellular_component}	{AK332365.1; Triticum aestivum cDNA, clone: WT003_M22, cultivar: Chinese Spring}	{NA}
Novelgene1252	{EMT14168.1; Cytochrome b-c1 complex subunit 7 [Aegilops tauschii]}	{sp|P48502|QCR7_SOLTU; Cytochrome b-c1 complex subunit 7 OS=Solanum tuberosum PE=1 SV=1}	{bdi:100833047; K00417 QCR7, UQCRB ubiquinol-cytochrome c reductase subunit 7 - ko00190; Metabolism; Energy metabolism; Oxidative phosphorylation | ko04260; Organismal Systems; Circulatory system; Cardiac muscle contraction | ko05010; Human Diseases; Neurodegenerative diseases; Alzheimer's disease | ko05012; Human Diseases; Neurodegenerative diseases; Parkinson's disease | ko05016; Human Diseases…	{At5g25450; KOG3440 Ubiquinol cytochrome c reductase, subunit QCR7 C Energy production and conversion ;}	{GO:0006122; mitochondrial electron transport, ubiquinol to cytochrome c; biological_process GO:0005750; mitochondrial respiratory chain complex III; cellular_component}	{AK332139.1; Triticum aestivum cDNA, clone: WT003_D20, cultivar: Chinese Spring}	{NA}
Novelgene7007	{BAK01314.1; predicted protein [Hordeum vulgare subsp. vulgare]}	{sp|Q5FQ97|GCNK_GLUOX; Gluconokinase OS=Gluconobacter oxydans (strain 621H) GN=GOX1709 PE=1 SV=1}	{bdi:100840455; K00851 E2.7.1.12, gntK, idnK gluconokinase 2.7.1.12 ko01200; Metabolism; Global and overview maps; Carbon metabolism | ko00030; Metabolism; Carbohydrate metabolism; Pentose phosphate pathway}	{At2g16790; KOG3354 Gluconate kinase G Carbohydrate transport and metabolism ;}	{GO:0006139; nucleobase, nucleoside, nucleotide and nucleic acid metabolic process; biological_process GO:0016301; kinase activity; molecular_function GO:0003724; RNA helicase activity; molecular_function GO:0000103; sulfate assimilation; biological_process GO:0004140; dephospho-CoA kinase activity; molecular_function GO:0004020; adenylylsulfate kinase activity; molecular_function GO:0004127; cyt…	{AK370113.1; Hordeum vulgare subsp. vulgare mRNA for predicted protein, complete cds, clone: NIASHv2105B02}	{NA}
Novelgene2392	{KQK08600.1; hypothetical protein BRADI_2g42778 [Brachypodium distachyon]}	{NA}	{NA}	{NA}	{GO:0006171; cAMP biosynthetic process; biological_process GO:0000287; magnesium ion binding; molecular_function GO:0004016; adenylate cyclase activity; molecular_function}	{NA}	{PF02458:Transferase family PF04496:Herpesvirus UL35 family }
Novelgene7682	{NA}	{NA}	{NA}	{NA}	{GO:0006200; ATP catabolic process; biological_process GO:0016887; ATPase activity; molecular_function GO:0005524; ATP binding; molecular_function GO:0006754; ATP biosynthetic process; biological_process GO:0000275; mitochondrial proton-transporting ATP synthase complex, catalytic core F(1); cellular_component}	{HG670306.1; Triticum aestivum chromosome 3B, genomic scaffold, cultivar Chinese Spring}	{PF04111:Autophagy protein Apg6 PF04926:Poly(A) polymerase predicted RNA binding domain}
Novelgene4861	{EMS45458.1; hypothetical protein TRIUR3_22538 [Triticum urartu]}	{NA}	{sbi:SORBI_05g003560; - - - - -}	{NA}	{GO:0006260; DNA replication; biological_process GO:0003677; DNA binding; molecular_function GO:0005664; nuclear origin of replication recognition complex; cellular_component}	{XR_001406817.1; PREDICTED: Brachypodium distachyon uncharacterized LOC100842351 (LOC100842351), transcript variant X2, misc_RNA}	{PF03143:Elongation factor Tu C-terminal domain PF02774:Semialdehyde dehydrogenase, dimerisation domain PF03144:Elongation factor Tu domain 2}
Novelgene5723	{XP_015642066.1; PREDICTED: uncharacterized protein LOC4341484 isoform X1 [Oryza sativa Japonica Group]}	{NA}	{zma:103649663; - - - - -}	{NA}	{GO:0006260; DNA replication; biological_process GO:0005634; nucleus; cellular_component}	{HG670306.1; Triticum aestivum chromosome 3B, genomic scaffold, cultivar Chinese Spring}	{NA}
Novelgene3854	{EMT20129.1; Molybdopterin biosynthesis protein CNX3 [Aegilops tauschii]}	{sp|Q39056|CNX3_ARATH; Cyclic pyranopterin monophosphate synthase, mitochondrial OS=Arabidopsis thaliana GN=CNX3 PE=1 SV=1}	{sbi:SORBI_06g018990; K03637 moaC, CNX3 cyclic pyranopterin monophosphate synthase 4.6.1.17 ko00790; Metabolism; Metabolism of cofactors and vitamins; Folate biosynthesis | ko04122; Genetic Information Processing; Folding, sorting and degradation; Sulfur relay system}	{At1g01290; KOG2876 Molybdenum cofactor biosynthesis pathway protein H Coenzyme transport and metabolism ;}	{GO:0006260; DNA replication; biological_process GO:0009360; DNA polymerase III complex; cellular_component GO:0003677; DNA binding; molecular_function GO:0008408; 3'-5' exonuclease activity; molecular_function GO:0006777; Mo-molybdopterin cofactor biosynthetic process; biological_process GO:0003887; DNA-directed DNA polymerase activity; molecular_function}	{AK371272.1; Hordeum vulgare subsp. vulgare mRNA for predicted protein, complete cds, clone: NIASHv2129H09}	{NA}
Novelgene1741	{BAJ91126.1; predicted protein [Hordeum vulgare subsp. vulgare]}	{NA}	{sita:101771681; - - - - -}	{NA}	{GO:0006270; DNA-dependent DNA replication initiation; biological_process}	{AK356784.1; Hordeum vulgare subsp. vulgare mRNA for predicted protein, complete cds, clone: NIASHv1039K04}	{NA}
Novelgene3560	{EMS56567.1; hypothetical protein TRIUR3_04779 [Triticum urartu]}	{NA}	{sita:101765570; - - - - -}	{NA}	{GO:0006270; DNA-dependent DNA replication initiation; biological_process}	{AK367656.1; Hordeum vulgare subsp. vulgare mRNA for predicted protein, complete cds, clone: NIASHv2060A10}	{PF10099:Anti-sigma-K factor rskA}
Novelgene5459	{EMT03754.1; hypothetical protein F775_25439 [Aegilops tauschii]}	{NA}	{ats:F775_18670; - - - - -}	{NA}	{GO:0006270; DNA-dependent DNA replication initiation; biological_process}	{AK332807.1; Triticum aestivum cDNA, clone: WT004_O20, cultivar: Chinese Spring}	{NA}
Novelgene4410	{EMT11804.1; hypothetical protein F775_01869 [Aegilops tauschii]}	{NA}	{NA}	{NA}	{GO:0006275; regulation of DNA replication; biological_process GO:0043565; sequence-specific DNA binding; molecular_function GO:0005524; ATP binding; molecular_function GO:0006270; DNA-dependent DNA replication initiation; biological_process}	{HG670306.1; Triticum aestivum chromosome 3B, genomic scaffold, cultivar Chinese Spring}	{NA}
Novelgene0456	{BAB08193.1; unnamed protein product [Oryza sativa Japonica Group]}	{sp|O00370|LORF2_HUMAN; LINE-1 retrotransposable element ORF2 protein OS=Homo sapiens PE=1 SV=1}	{bdi:104582150; - - - - -}	{At1g47860_2; KOG1075 FOG: Reverse transcriptase R General function prediction only ;}	{GO:0006278; RNA-dependent DNA replication; biological_process GO:0003723; RNA binding; molecular_function GO:0003964; RNA-directed DNA polymerase activity; molecular_function GO:0016020; membrane; cellular_component GO:0005125; cytokine activity; molecular_function}	{NA}	{NA}
Novelgene5652	{NA}	{NA}	{NA}	{NA}	{GO:0006278; RNA-dependent DNA replication; biological_process GO:0003723; RNA binding; molecular_function GO:0003964; RNA-directed DNA polymerase activity; molecular_function}	{NA}	{NA}
Novelgene7643	{BAK04685.1; predicted protein [Hordeum vulgare subsp. vulgare]}	{NA}	{NA}	{NA}	{GO:0006281; DNA repair; biological_process GO:0008270; zinc ion binding; molecular_function}	{HG670306.1; Triticum aestivum chromosome 3B, genomic scaffold, cultivar Chinese Spring}	{NA}
Novelgene3991	{EMT28401.1; hypothetical protein F775_08206 [Aegilops tauschii]}	{sp|Q9FK23|MTEF8_ARATH; Transcription termination factor MTERF8, chloroplastic OS=Arabidopsis thaliana GN=MTERF8 PE=1 SV=1}	{ats:F775_08206; K15032 MTERFD mTERF domain-containing protein, mitochondrial - -}	{At5g07900; KOG1267 Mitochondrial transcription termination factor, mTERF KR Transcription ; General function prediction only ;}	{GO:0006281; DNA repair; biological_process GO:0009378; four-way junction helicase activity; molecular_function GO:0006310; DNA recombination; biological_process GO:0009379; Holliday junction helicase complex; cellular_component GO:0005524; ATP binding; molecular_function}	{HG670306.1; Triticum aestivum chromosome 3B, genomic scaffold, cultivar Chinese Spring}	{NA}
Novelgene6467	{NA}	{NA}	{NA}	{NA}	{GO:0006289; nucleotide-excision repair; biological_process GO:0003684; damaged DNA binding; molecular_function GO:0043161; proteasomal ubiquitin-dependent protein catabolic process; biological_process}	{NA}	{NA}
Novelgene1896	{EMT11496.1; hypothetical protein F775_20109 [Aegilops tauschii]}	{sp|Q6AUQ7|DRM3_ORYSJ; Probable inactive DNA (cytosine-5)-methyltransferase DRM3 OS=Oryza sativa subsp. japonica GN=DRM3 PE=2 SV=1}	{sita:101761707; - - - - -}	{NA}	{GO:0006306; DNA methylation; biological_process GO:0008168; methyltransferase activity; molecular_function GO:0003677; DNA binding; molecular_function}	{AK334754.1; Triticum aestivum cDNA, clone: WT010_O21, cultivar: Chinese Spring}	{PF03896:Translocon-associated protein (TRAP), alpha subunit PF02724:CDC45-like protein PF04147:Nop14-like family PF06524:NOA36 protein}
Novelgene2246	{BAJ93609.1; predicted protein [Hordeum vulgare subsp. vulgare]}	{sp|Q9SZ67|WRK19_ARATH; Probable WRKY transcription factor 19 OS=Arabidopsis thaliana GN=WRKY19 PE=2 SV=1}	{sita:101772729; - - - - -}	{NA}	{GO:0006310; DNA recombination; biological_process GO:0006302; double-strand break repair; biological_process GO:0005634; nucleus; cellular_component GO:0003677; DNA binding; molecular_function}	{AK330146.1; Triticum aestivum cDNA, clone: SET3_L19, cultivar: Chinese Spring}	{PF01393:Chromo shadow domain}
Novelgene2790	{EMT33843.1; Zinc finger A20 and AN1 domain-containing stress-associated protein 11 [Aegilops tauschii]}	{sp|Q84PD8|SAP11_ORYSJ; Zinc finger A20 and AN1 domain-containing stress-associated protein 11 OS=Oryza sativa subsp. japonica GN=SAP11 PE=2 SV=1}	{ats:F775_31999; - - - - -}	{At3g12630; KOG3173 Predicted Zn-finger protein R General function prediction only ;}	{GO:0006310; DNA recombination; biological_process GO:0008270; zinc ion binding; molecular_function GO:0003677; DNA binding; molecular_function GO:0006281; DNA repair; biological_process}	{AK359310.1; Hordeum vulgare subsp. vulgare mRNA for predicted protein, complete cds, clone: NIASHv1093N24}	{PF05699:hAT family C-terminal dimerisation region}
Novelgene6772	{CAE53909.1; putative SWIM protein, partial [Triticum aestivum]}	{sp|Q9SZL8|FRS5_ARATH; Protein FAR1-RELATED SEQUENCE 5 OS=Arabidopsis thaliana GN=FRS5 PE=2 SV=1}	{ats:F775_00001; - - - - -}	{NA}	{GO:0006313; transposition, DNA-mediated; biological_process GO:0004803; transposase activity; molecular_function GO:0003677; DNA binding; molecular_function GO:0008270; zinc ion binding; molecular_function GO:0008270; zinc ion binding; molecular_function GO:0006355; regulation of transcription, DNA-dependent; biological_process GO:0005507; copper ion binding; molecular_function GO:0005634; nucle…	{HG670306.1; Triticum aestivum chromosome 3B, genomic scaffold, cultivar Chinese Spring}	{NA}
Novelgene6911	{EMS51561.1; Protein FAR1-RELATED SEQUENCE 5 [Triticum urartu]}	{sp|Q9SZL8|FRS5_ARATH; Protein FAR1-RELATED SEQUENCE 5 OS=Arabidopsis thaliana GN=FRS5 PE=2 SV=1}	{bdi:100829961; K17604 ZSWIM3 zinc finger SWIM domain-containing protein 3 - -}	{NA}	{GO:0006313; transposition, DNA-mediated; biological_process GO:0004803; transposase activity; molecular_function GO:0008270; zinc ion binding; molecular_function GO:0003677; DNA binding; molecular_function}	{AK334322.1; Triticum aestivum cDNA, clone: WT009_L05, cultivar: Chinese Spring}	{NA}
Novelgene6188	{KQK02763.1; hypothetical protein BRADI_2g03540 [Brachypodium distachyon]}	{NA}	{zma:103637791; - - - - -}	{NA}	{GO:0006313; transposition, DNA-mediated; biological_process GO:0004803; transposase activity; molecular_function GO:0015078; hydrogen ion transmembrane transporter activity; molecular_function GO:0003677; DNA binding; molecular_function GO:0015992; proton transport; biological_process GO:0033644; host cell membrane; cellular_component GO:0008270; zinc ion binding; molecular_function GO:0055036; …	{HG670306.1; Triticum aestivum chromosome 3B, genomic scaffold, cultivar Chinese Spring}	{PF05238:Kinetochore protein CHL4 like}
Novelgene6787	{EMT28540.1; Protein FAR1-RELATED SEQUENCE 5 [Aegilops tauschii]}	{sp|Q9SZL8|FRS5_ARATH; Protein FAR1-RELATED SEQUENCE 5 OS=Arabidopsis thaliana GN=FRS5 PE=2 SV=1}	{ats:F775_00001; - - - - -}	{NA}	{GO:0006313; transposition, DNA-mediated; biological_process GO:0004803; transposase activity; molecular_function GO:0051082; unfolded protein binding; molecular_function GO:0008270; zinc ion binding; molecular_function GO:0003677; DNA binding; molecular_function GO:0031072; heat shock protein binding; molecular_function}	{HG670306.1; Triticum aestivum chromosome 3B, genomic scaffold, cultivar Chinese Spring}	{PF09026:Centromere protein B dimerisation domain PF04889:Cwf15/Cwc15 cell cycle control protein}
Novelgene4769	{XP_014752206.1; PREDICTED: protein FAR1-RELATED SEQUENCE 6-like [Brachypodium distachyon]}	{sp|Q9SZL8|FRS5_ARATH; Protein FAR1-RELATED SEQUENCE 5 OS=Arabidopsis thaliana GN=FRS5 PE=2 SV=1}	{bdi:100842103; - - - - -}	{NA}	{GO:0006313; transposition, DNA-mediated; biological_process GO:0008270; zinc ion binding; molecular_function GO:0003677; DNA binding; molecular_function GO:0004803; transposase activity; molecular_function}	{AK251205.1; Hordeum vulgare subsp. vulgare cDNA clone: FLbaf106g10, mRNA sequence}	{NA}
Novelgene2323	{EMT28540.1; Protein FAR1-RELATED SEQUENCE 5 [Aegilops tauschii]}	{sp|Q9SWG3|FAR1_ARATH; Protein FAR-RED IMPAIRED RESPONSE 1 OS=Arabidopsis thaliana GN=FAR1 PE=1 SV=1}	{ats:F775_00001; - - - - -}	{NA}	{GO:0006313; transposition, DNA-mediated; biological_process GO:0010833; telomere maintenance via telomere lengthening; biological_process GO:0043047; single-stranded telomeric DNA binding; molecular_function GO:0004803; transposase activity; molecular_function GO:0003677; DNA binding; molecular_function GO:0016773; phosphotransferase activity, alcohol group as acceptor; molecular_function GO:000…	{HG670306.1; Triticum aestivum chromosome 3B, genomic scaffold, cultivar Chinese Spring}	{PF00249:Myb-like DNA-binding domain PF09111:SLIDE PF00249:Myb-like DNA-binding domain}
Novelgene6249	{CDM84868.1; unnamed protein product [Triticum aestivum]}	{sp|Q8BUV8|GP107_MOUSE; Protein GPR107 OS=Mus musculus GN=Gpr107 PE=1 SV=2}	{sbi:SORBI_03g039120; - - - - -}	{At3g09570; KOG2569 G protein-coupled seven transmembrane receptor T Signal transduction mechanisms ;}	{GO:0006313; transposition, DNA-mediated; biological_process GO:0016021; integral to membrane; cellular_component GO:0004803; transposase activity; molecular_function GO:0003677; DNA binding; molecular_function}	{HG670306.1; Triticum aestivum chromosome 3B, genomic scaffold, cultivar Chinese Spring}	{PF06444:NADH dehydrogenase subunit 2 C-terminus PF04833:COBRA-like protein}
Novelgene3172	{CDM84868.1; unnamed protein product [Triticum aestivum]}	{sp|Q8BUV8|GP107_MOUSE; Protein GPR107 OS=Mus musculus GN=Gpr107 PE=1 SV=2}	{sbi:SORBI_03g039120; - - - - -}	{At3g09570; KOG2569 G protein-coupled seven transmembrane receptor T Signal transduction mechanisms ;}	{GO:0006313; transposition, DNA-mediated; biological_process GO:0016021; integral to membrane; cellular_component GO:0055085; transmembrane transport; biological_process GO:0004803; transposase activity; molecular_function GO:0003677; DNA binding; molecular_function}	{HG670306.1; Triticum aestivum chromosome 3B, genomic scaffold, cultivar Chinese Spring}	{NA}
Novelgene1745	{EMS53447.1; Putative disease resistance RPP13-like protein 3 [Triticum urartu]}	{sp|Q9STE7|R13L3_ARATH; Putative disease resistance RPP13-like protein 3 OS=Arabidopsis thaliana GN=RPP13L3 PE=3 SV=1}	{sita:101766613; - - - - -}	{At3g46730; KOG4658 Apoptotic ATPase T Signal transduction mechanisms ;}	{GO:0006313; transposition, DNA-mediated; biological_process GO:0043531; ADP binding; molecular_function GO:0043531; ADP binding; molecular_function}	{HG670306.1; Triticum aestivum chromosome 3B, genomic scaffold, cultivar Chinese Spring}	{PF00069:Protein kinase domain PF07714:Protein tyrosine kinase}
Novelgene4777	{EMS59347.1; putative protein phosphatase 2C 30 [Triticum urartu]}	{NA}	{NA}	{NA}	{GO:0006338; chromatin remodeling; biological_process GO:0005634; nucleus; cellular_component GO:0003677; DNA binding; molecular_function}	{KT891988.1; Triticum aestivum serine/threonine protein phosphatase 2C 30 (PP2C30B) gene, complete cds}	{NA}
Novelgene2012	{EMT22130.1; Gibberellin 2-beta-dioxygenase 8 [Aegilops tauschii]}	{NA}	{zma:103650233; - - - - -}	{NA}	{GO:0006351; transcription, DNA-dependent; biological_process GO:0003677; DNA binding; molecular_function GO:0003899; DNA-directed RNA polymerase activity; molecular_function GO:0003676; nucleic acid binding; molecular_function GO:0008270; zinc ion binding; molecular_function}	{HG670306.1; Triticum aestivum chromosome 3B, genomic scaffold, cultivar Chinese Spring}	{PF01972:Serine dehydrogenase proteinase}
Novelgene4256	{EMS61833.1; DNA-directed RNA polymerase D subunit 2a [Triticum urartu]}	{sp|Q9LV32|RPD2B_ARATH; DNA-directed RNA polymerase D subunit 2b OS=Arabidopsis thaliana GN=NRPD2b PE=2 SV=1}	{pda:103703417; K16252 NRPD2, NRPE2 DNA-directed RNA polymerase IV and V subunit 2 2.7.7.6 -}	{At3g18090; KOG0214 RNA polymerase II, second largest subunit K Transcription ;}	{GO:0006351; transcription, DNA-dependent; biological_process GO:0003677; DNA binding; molecular_function GO:0003899; DNA-directed RNA polymerase activity; molecular_function}	{XM_014896052.1; PREDICTED: Brachypodium distachyon DNA-directed RNA polymerases IV and V subunit 2-like (LOC100821466), transcript variant X2, mRNA}	{NA}
Novelgene4602	{EMS62749.1; Tubulin beta-1 chain [Triticum urartu]}	{NA}	{bdi:100836225; - - - - -}	{NA}	{GO:0006351; transcription, DNA-dependent; biological_process GO:0003677; DNA binding; molecular_function GO:0003899; DNA-directed RNA polymerase activity; molecular_function}	{HG670306.1; Triticum aestivum chromosome 3B, genomic scaffold, cultivar Chinese Spring}	{NA}
Novelgene1614	{EMS47462.1; Rubredoxin [Triticum urartu]}	{sp|P73068|RUBR_SYNY3; Rubredoxin OS=Synechocystis sp. (strain PCC 6803 / Kazusa) GN=rub PE=3 SV=1}	{zma:103652255; - - - - -}	{NA}	{GO:0006351; transcription, DNA-dependent; biological_process GO:0003677; DNA binding; molecular_function GO:0016151; nickel ion binding; molecular_function GO:0003899; DNA-directed RNA polymerase activity; molecular_function GO:0006464; protein modification process; biological_process GO:0005506; iron ion binding; molecular_function}	{AK353586.1; Hordeum vulgare subsp. vulgare mRNA for predicted protein, complete cds, clone: NIASHv1001E11}	{NA}
[truncated: 4,645 more rows]
