# Supplementary material for: Isoform Sequencing Provides Insight Into Freezing Response of Common Wheat (Triticum aestivum L.)
Source: Front Genet. 2020 Jun 11;11:462. doi: 10.3389/fgene.2020.00462 (PMC7300213; doi:10.3389/fgene.2020.00462)
Supplement: Supplementary file 8 [file Table_6.XLSX]

## Sheet: Sheet1
Supplementary Table 6. Cold responsive protein identified from the DEGs under cold stress
Gene family	Gene ID	Description	Access No.	Chromosome	Start Site	End Site	Length	Expresssion Change
Dehydrins(DHN)	TraesCS3A02G254600	Dehydrin	D0PRB6	3A	476563869	476564968	970	Up
	TraesCS5A02G424800	dehydrin 1 [Triticum turgidum subsp. durum]	CAJ56059.1	5A	610184778	610185696	826	Up
	TraesCS5B02G372100	Dehydrin DHN2 [Aegilops tauschii]	EMT30993.1	5B	550320429	550321418	892	Up
	TraesCS5B02G426700	Dehydrin [Triticum turgidum subsp. durum]	|CAA55194.1	5B	602483279	602484206	845	Up
	TraesCS5B02G426800	Dehydrin 1 [Aegilops umbellulata]	CAJ56055.1	5B	602648556	602649390	756	Up
	TraesCS5D02G433200	Dehydrin 1 [Aegilops umbellulata]	CAJ56055.1	5D	489012960	489013838	796	Up
	TraesCS5D02G433300	Dehydrin Rab15 [Aegilops tauschii]	EMT25371.1	5D	489166583	489167421	756	Up
	TraesCS6A02G350100	Dehydrin [Triticum turgidum subsp. durum]	CAA55193.1	6A	581982926	581983580	573	Up
	TraesCS6A02G350200	Dehydrin [Triticum turgidum subsp. durum]	CAA55195.1	6A	582086438	582087160	723	Up
	TraesCS6A02G350700	Dehydrin WZY2	B0LXL4	6A	582516436	582517359	815	Up
	TraesCS6A02G350900	Dehydrin DHN3 [Aegilops tauschii]	EMT24840.1	6A	582638141	582638862	616	Up
	TraesCS6B02G383800	Dehydrin WZY1-1	AAL50791.1	6B	658577562	658578499	831	Up
	TraesCS6D02G234700	Dehydrin WZY1-2	T1VYS7	6D	329080938	329082415	1375	Up
	TraesCS6D02G332600	Dehydrin DHN3 [Aegilops tauschii]	EMT15121.1	6D	435012400	435012681	282	Up
	TraesCS6D02G333000	Dehydrin DHN3 [Aegilops tauschii]	EMT24838.1	6D	435711668	435712623	838	Up
	TraesCS6D02G333100	Dehydrin DHN3 [Aegilops tauschii]	EMT24838.1	6D	435749803	435750719	796	Up
	TraesCS6D02G333600	Dehydrin DHN3 [Aegilops tauschii]	EMT15146.1	6D	435962275	435963310	927	Up
	TraesCS7D02G549900	Dehydrin	Q0KIW1	7D	634439606	634440272	667	Up
	TraesCS1D02G296500	Cold-responsive protein WCOR18	AB097412	1D	394466802	394467396	784	Up
WCOR family	TraesCS2A02G427100	cold-responsive protein WCOR14	ACM50322.1	2A	680086954	680087878	831	Up
	TraesCS2A02G427200	Chloroplast-targeted COR protein	Q852R4	2A	680096885	680097566	563	Up
	TraesCS2D02G425200	Cold-responsive protein COR14a	Q9SDV6	2D	537523803	537524444	545	Up
	TraesCS2D02G425300	Cold-responsive protein WCOR15-2D	W5C237	2D	537704625	537705304	558	Up
	TraesCS5A02G478500	Homology of WCOR719		5A	651826274	651827210	839	Up
	TraesCS5A02G503800	Cold acclimation protein WCOR615	U73217.1	5A	669582358	669583277	794	Up
	TraesCS5B02G408300	cold acclimation protein WCOR413	AAB18207.1	5B	584067473	584069217	633	Up
	TraesCS5B02G491500	Homology of WCOR719	AAC49404.1	5B	659769899	659770854	845	Up
	TraesCS5D02G413600	cold acclimation protein WCOR413	AAB18207.1	5D	476617272	476619849	931	Up
	TraesCS6B02G273400	cold acclimation protein WCOR410c	AAB18202.1	6B	493352704	493354073	1270	Up
	TraesCS7B02G484900	Cold acclimation protein WCOR726	P93610	7B	741668510	741668887	378	Up
	TraesCS2B02G447600	Cold acclimation protein WCS19	Q06540	2B	640489826	640490643	697	Up
	TraesCS6B02G383200	Cold shock protein WCS66	P46526.1	6B	658177094	658178907	1445	Up
