# Supplementary material for: Isoform Sequencing Provides Insight Into Freezing Response of Common Wheat (Triticum aestivum L.)
Source: Front Genet. 2020 Jun 11;11:462. doi: 10.3389/fgene.2020.00462 (PMC7300213; doi:10.3389/fgene.2020.00462)
Supplement: Supplementary file 9 [file Table_7.XLSX]

## Sheet: Sheet1
5A
Fr-A2 (Båga et al. 2007; Kruse et al. 2017)	TraesCS5A02G279600	gi|474199132|gb|EMS58452.1| hypothetical protein TRIUR3_19465 [Triticum urartu]				Vrn-A1(Båga et al. 2007)
wsnp_Ku_rep_c103857_90489662	TraesCS5A02G280700	gi|721681264|ref|XP_003576704.2| PREDICTED: putative quinone-oxidoreductase homolog, chloroplastic [Brachypodium distachyon]
509207782	TraesCS5A02G280800	gi|326510065|dbj|BAJ87249.1| predicted protein, partial [Hordeum vulgare subsp. vulgare]
RAC875_c1437_1644	TraesCS5A02G280900	gi|115349890|gb|ABI95393.1| fasciclin-like protein FLA3 [Triticum aestivum]
488416564	TraesCS5A02G281500	gi|474403002|gb|EMS66207.1| hypothetical protein TRIUR3_15571 [Triticum urartu]
	TraesCS5A02G281600	gi|475470215|gb|EMT02349.1| UDP-glucuronate 4-epimerase 6 [Aegilops tauschii]
	TraesCS5A02G281700	gi|474219306|gb|EMS59164.1| Subtilisin-chymotrypsin inhibitor-2A [Triticum urartu] &gt;gi|475595132|gb|EMT22928.1| Subtilisin-chymotrypsin inhibitor-2A [Aegilops tauschii]
	TraesCS5A02G282600	gi|473874547|gb|EMS47810.1| hypothetical protein TRIUR3_05111 [Triticum urartu]
	TraesCS5A02G283300	gi|326497075|dbj|BAK02122.1| predicted protein [Hordeum vulgare subsp. vulgare]
	TraesCS5A02G283800	gi|514731826|ref|XP_004957277.1| PREDICTED: uncharacterized protein LOC101766305 [Setaria italica] &gt;gi|944260937|gb|KQL25194.1| hypothetical protein SETIT_031149mg [Setaria italica]
	TraesCS5A02G285000	gi|475593076|gb|EMT22265.1| Putative LRR receptor-like serine/threonine-protein kinase [Aegilops tauschii]
	TraesCS5A02G285900	gi|326517661|dbj|BAK03749.1| predicted protein [Hordeum vulgare subsp. vulgare]
	TraesCS5A02G286100	gi|326532774|dbj|BAJ89232.1| predicted protein [Hordeum vulgare subsp. vulgare]
	TraesCS5A02G287300	gi|475621899|gb|EMT31657.1| hypothetical protein F775_19238 [Aegilops tauschii]
	TraesCS5A02G287700	gi|357116458|ref|XP_003559998.1| PREDICTED: 4-hydroxyphenylacetaldehyde oxime monooxygenase-like [Brachypodium distachyon] &gt;gi|944080029|gb|KQK15381.1| hypothetical protein BRADI_1g22370 [Brachypodium distachyon]
	TraesCS5A02G291200	gi|326519486|dbj|BAK00116.1| predicted protein [Hordeum vulgare subsp. vulgare]
	TraesCS5A02G291300	gi|84873492|gb|ABC67797.1| UDP-D-xylose epimerase 1 [Hordeum vulgare]
	TraesCS5A02G291700	gi|473948593|gb|EMS50634.1| Mitochondrial import inner membrane translocase subunit Tim8 [Triticum urartu]
	TraesCS5A02G292000	gi|326507050|dbj|BAJ95602.1| predicted protein [Hordeum vulgare subsp. vulgare]
	TraesCS5A02G292100	gi|475428346|gb|EMT01159.1| hypothetical protein F775_29144 [Aegilops tauschii]
	TraesCS5A02G292300	gi|474299004|gb|EMS61542.1| hypothetical protein TRIUR3_07608 [Triticum urartu]
	TraesCS5A02G293700	gi|475547705|gb|EMT10926.1| hypothetical protein F775_15037 [Aegilops tauschii]
	TraesCS5A02G294000	gi|474135495|gb|EMS56322.1| hypothetical protein TRIUR3_23414 [Triticum urartu]
	TraesCS5A02G294600	gi|473799757|gb|EMS46586.1| U-box domain-containing protein 33 [Triticum urartu]
	TraesCS5A02G294700	gi|473799756|gb|EMS46585.1| U-box domain-containing protein 33 [Triticum urartu]
	TraesCS5A02G296100	gi|474268391|gb|EMS60777.1| hypothetical protein TRIUR3_01120 [Triticum urartu]
	TraesCS5A02G296400	gi|473803640|gb|EMS46634.1| hypothetical protein TRIUR3_11749 [Triticum urartu]
	TraesCS5A02G296700	gi|326496310|dbj|BAJ94617.1| predicted protein, partial [Hordeum vulgare subsp. vulgare]
	TraesCS5A02G296800	gi|326504484|dbj|BAJ91074.1| predicted protein [Hordeum vulgare subsp. vulgare]
	TraesCS5A02G297400	gi|326523843|dbj|BAJ96932.1| predicted protein [Hordeum vulgare subsp. vulgare]
	TraesCS5A02G297900	gi|326514606|dbj|BAJ96290.1| predicted protein [Hordeum vulgare subsp. vulgare]
	TraesCS5A02G299100	gi|357149222|ref|XP_003575040.1| PREDICTED: probable glucuronosyltransferase Os02g0520750 [Brachypodium distachyon] &gt;gi|944064047|gb|KQJ99637.1| hypothetical protein BRADI_3g44420 [Brachypodium distachyon]
	TraesCS5A02G299200	gi|473741593|gb|EMS45395.1| hypothetical protein TRIUR3_14576 [Triticum urartu]
	TraesCS5A02G299700	gi|514722424|ref|XP_004954988.1| PREDICTED: pentatricopeptide repeat-containing protein At5g66520-like [Setaria italica] &gt;gi|835906690|ref|XP_012699258.1| PREDICTED: pentatricopeptide repeat-containing protein At5g66520-like [Setaria italica] &gt;gi|835906696|ref|XP_012699260.1| PREDICTED: pentatricopeptide repeat-containing protein At5g66520-like [Setaria italica] &gt;gi|944265755|gb|KQL29995…
1D

## Sheet: Sheet2
5A		Supplementary Table 7. DEGs under freezing stress which co-located within the frost tolerance related QTLs on 5A
524077826		QTL	chromosome	Maker interval	TFs and cold-induced genes	Gene ID	Expression change	REF
RAC875_c1437_1644		Fr-A2	5A	wsnp_Ku_rep_c103857_90489662-RAC875_c1437_1644	TaNAC	TraesCS5A02G291200	Down	Båga et al. 2007; Kruse et al. 2017)
488416564					C2H2	TraesCS5A02G296800	Down
					TaCBF6a	TraesCS5A02G311300	Up
					TaCBF8a	TraesCS5A02G310700	Down
					TaCBF9a	TraesCS5A02G310500	Up
					TaCBF10a	TraesCS5A02G310100	Up
					TaCBF12a	TraesCS5A02G311900	Up
					TaCBF13a	TraesCS5A02G311800	Up
					TaCBF14a	TraesCS5A02G312000	Down
					TaCBF15a	TraesCS5A02G311600	Up
			TraesCS5A01G311300		5A:523015457-523016095
1D			TraesCS5A01G310700		5A:522425183-522426170
			TraesCS5A01G310500		5A:522223600-522224779
			TraesCS5A01G310100		5A:522082625-522083701
			TraesCS5A01G310600		5A:522356976-522357653
			TraesCS5A01G311900		5A:523608796-523609515
			TraesCS5A01G311800		5A:523587327-523588061
			TraesCS5A01G312000		5A:523615723-523616451
			TraesCS5A01G311600		5A:523147937-523148954
